# Supplementary material for: Induction of an immortalized songbird cell line allows for gene characterization and knockout by CRISPR-Cas9
Source: Sci Rep. 2022 Mar 14;12:4369. doi: 10.1038/s41598-022-07434-7 (PMC8921232; doi:10.1038/s41598-022-07434-7)
Supplement: Supplementary file 2 — Supplementary Information 2. [file 41598_2022_7434_MOESM2_ESM.xlsx]

## Sheet: Supplementary Table 1
Supplementary Table 1. CFS414 genome sequencing and assembly statistics
Raw sequence statistics
Yield	139,282,681,014 bp
Read average	27,272 bp
Read N50	40,951 bp
Number of reads	5107139
Average subread (longest)	23,306 bp
Subread N50 (longest)	33,751 bp
Sequence assembly statistics
Assembly size	1,047,588,919 bp
Number of contigs	356
Maximum contig length	65,563,161 bp
Minimum contig length	20,587 bp
Average contig length	2,942,665.5 bp
Contig N50	11,855,048 bp

## Sheet: Supplementary Table  2
Supplementary Table 2. Single-cell RNA sequencing (scRNAseq) statistics
CellRanger Processing Statistics	CFS414, Passage 24	CFS414, Passage 50
Estimated Number of Cells	6984	6908
Mean Reads per Cell	65104	67243
Median Genes per Cell	5886	5830
Number of Reads	454687208	464515089
Valid Barcodes	0.985	0.985
Sequencing Saturation	0.35	0.354
Q30 Bases in Barcode	0.978	0.981
Q30 Bases in RNA Read	0.905	0.909
Q30 Bases in UMI	0.98	98.2
Reads Mapped to Genome	0.931	0.931
Reads Mapped Confidently to Genome	0.884	0.883
Reads Mapped Confidently to Intergenic Regions	0.035	0.034
Reads Mapped Confidently to Intronic Regions	0.08	0.076
Reads Mapped Confidently to Exonic Regions	0.769	0.773
Reads Mapped Confidently to Transcriptome	0.738	0.742
Reads Mapped Antisense to Gene	0.008	0.008
Fraction Reads in Cells	0.979	0.971
Total Genes Detected	18432	18069
Median UMI Counts per Cell	28814	28868

## Sheet: Supplementary Table 3
Supplementary Table 3. Cell barcode information for scRNAseq
Cell_ID	Passage	Cluster_res.0.3	Transcript reads (nCount_RNA)	Genes (nFeature_RNA)	Phase
AAACCCAAGCGAGGAG-1_1	P24	2	36614	6358	G2M
AAACCCACAGCGATTT-1_1	P24	2	46258	6663	S
AAACCCAGTAAGGAGA-1_1	P24	1	44326	7192	G2M
AAACCCAGTGTAGCAG-1_1	P24	1	31343	6097	G2M
AAACCCATCGTCACCT-1_1	P24	1	29074	5793	G2M
AAACCCATCTCGCTCA-1_1	P24	2	26087	5502	S
AAACGAAAGCAAATCA-1_1	P24	4	38870	6581	S
AAACGAAAGCAGCCTC-1_1	P24	3	24080	5515	S
AAACGAAAGCGAAACC-1_1	P24	4	11226	3971	G2M
AAACGAACAACGCCCA-1_1	P24	1	15408	4762	G1
AAACGAACACGTACAT-1_1	P24	4	46191	7050	S
AAACGAACATGACAGG-1_1	P24	3	29086	5843	G2M
AAACGAATCCACAGCG-1_1	P24	1	23061	5278	G1
AAACGCTAGTAACCTC-1_1	P24	1	36198	6466	G2M
AAACGCTAGTACCATC-1_1	P24	2	45747	7195	S
AAACGCTCAGCGGTCT-1_1	P24	4	20158	5240	G1
AAAGAACAGCCGGATA-1_1	P24	3	20863	5210	S
AAAGAACCAATACGCT-1_1	P24	1	17610	4566	G2M
AAAGAACCAGAGTTGG-1_1	P24	1	26643	5586	G1
AAAGAACCAGCTCCTT-1_1	P24	1	25784	5699	S
AAAGAACGTGTCTTGA-1_1	P24	1	19908	4960	S
AAAGAACTCATCACAG-1_1	P24	1	57735	7428	S
AAAGAACTCTCATGCC-1_1	P24	4	45728	7152	G1
AAAGGATAGCAACTCT-1_1	P24	1	37073	6827	S
AAAGGATAGCGCTGAA-1_1	P24	1	26523	5552	G2M
AAAGGATCAGGAGGAG-1_1	P24	3	37223	6311	G1
AAAGGATCATTGTGCA-1_1	P24	1	23696	5464	S
AAAGGATGTGAGTAAT-1_1	P24	2	46240	7020	G2M
AAAGGATTCCCTGTTG-1_1	P24	4	37732	6907	G2M
AAAGGATTCTGAGGTT-1_1	P24	1	18080	4966	S
AAAGGGCAGCGTTGTT-1_1	P24	4	36860	6140	S
AAAGGGCAGTTAGTAG-1_1	P24	5	17608	4489	G2M
AAAGGGCCATCGGCCA-1_1	P24	5	25588	5633	G2M
AAAGGGCGTCTTTCTA-1_1	P24	4	25190	5501	S
AAAGGGCGTTCCATTT-1_1	P24	1	26033	5694	G2M
AAAGGGCTCAGGAAGC-1_1	P24	3	42318	6807	G2M
AAAGGTAAGCTCCCTT-1_1	P24	3	30103	6263	S
AAAGGTAAGGGTATAT-1_1	P24	1	31810	6293	G1
AAAGGTAAGGTCATCT-1_1	P24	1	30320	5859	S
AAAGGTAAGGTTCAGG-1_1	P24	5	22074	5122	G2M
AAAGGTAGTCAGCGTC-1_1	P24	1	16721	4632	G1
AAAGGTAGTTCCAGGC-1_1	P24	1	26764	5829	S
AAAGGTAGTTTGACAC-1_1	P24	1	22080	5222	S
AAAGGTATCATGAGTC-1_1	P24	1	21155	5506	G2M
AAAGGTATCCAGTACA-1_1	P24	1	21394	5340	G2M
AAAGTCCAGCATCGAG-1_1	P24	2	44822	6721	G2M
AAAGTCCAGCATTGTC-1_1	P24	4	31560	6097	G1
AAAGTCCAGCTGGCCT-1_1	P24	3	47341	6970	G2M
AAAGTCCAGGACGGAG-1_1	P24	2	34856	6208	S
AAAGTCCCAAGCAATA-1_1	P24	1	30535	6302	S
AAAGTCCCAATTTCGG-1_1	P24	2	26299	5153	G1
AAAGTCCCAGCTGTGC-1_1	P24	1	43062	6787	G2M
AAAGTCCCATCAACCA-1_1	P24	3	33040	6411	S
AAAGTCCGTAGCACAG-1_1	P24	1	23558	5732	S
AAAGTCCGTATTGCCA-1_1	P24	3	39228	6477	G2M
AAAGTCCGTTTAGTCG-1_1	P24	2	16209	4397	G1
AAAGTCCTCATGCCAA-1_1	P24	1	35449	6574	G2M
AAAGTGAAGATCACCT-1_1	P24	5	23073	5299	G2M
AAAGTGACACAACCGC-1_1	P24	5	18252	4547	G2M
AAAGTGACACAAGCTT-1_1	P24	1	16347	4795	S
AAAGTGACATCATCCC-1_1	P24	1	42665	6646	G2M
AAAGTGACATGACCCG-1_1	P24	1	27565	6106	G2M
AAAGTGAGTCTTCGAA-1_1	P24	2	20955	5209	S
AAAGTGAGTTCAAGGG-1_1	P24	2	31726	5952	G1
AAAGTGATCCTTCACG-1_1	P24	3	28632	5982	S
AAATGGAAGACTTCAC-1_1	P24	1	40467	7010	G1
AAATGGAAGTAGACCG-1_1	P24	1	26462	5498	G2M
AAATGGACAAACTCTG-1_1	P24	3	27870	6038	S
AAATGGAGTCACTTAG-1_1	P24	5	26404	5445	G1
AAATGGATCGTCCTCA-1_1	P24	1	21296	5564	G2M
AAATGGATCTCTGCCA-1_1	P24	5	24654	5146	G2M
AAATGGATCTTTGCTA-1_1	P24	1	20542	5296	S
AACAAAGAGCGCTGCT-1_1	P24	1	38582	6535	G2M
AACAAAGAGGTTCCGC-1_1	P24	1	29264	6002	S
AACAAAGAGTTACGAA-1_1	P24	5	25376	5510	G2M
AACAAAGCACAGTCGC-1_1	P24	2	32033	6370	S
AACAAAGCACCAGCTG-1_1	P24	1	35020	6529	G2M
AACAAAGGTCTAATCG-1_1	P24	2	29983	5987	S
AACAAAGGTTCAGCGC-1_1	P24	2	35933	6272	G1
AACAAAGGTTGCTCGG-1_1	P24	4	23571	5587	S
AACAAAGTCGGAAGGT-1_1	P24	3	51592	7289	G1
AACAAAGTCTCCACTG-1_1	P24	1	31784	6111	G1
AACAACCAGCAGGCTA-1_1	P24	2	35805	6566	S
AACAACCCAAGATTGA-1_1	P24	1	29707	6184	G2M
AACAACCCAGAACTTC-1_1	P24	2	21587	5161	G1
AACAACCTCACTCTTA-1_1	P24	2	41381	6906	S
AACAACCTCCGCACGA-1_1	P24	1	45040	7052	G2M
AACAACCTCTCCGAAA-1_1	P24	1	19097	5154	S
AACAAGAAGTCCTACA-1_1	P24	1	38705	6609	G2M
AACAAGACACCATTCC-1_1	P24	1	31897	5978	G1
AACAAGAGTTTGCCGG-1_1	P24	5	21530	4975	G2M
AACAAGATCACTTTGT-1_1	P24	2	59979	7772	G1
AACAAGATCCTGGTCT-1_1	P24	3	25615	5661	G1
AACAAGATCTATCGCC-1_1	P24	4	27912	6203	G2M
AACACACAGCGTGAAC-1_1	P24	1	28798	5914	S
AACACACAGGGCAGAG-1_1	P24	1	26501	5832	S
AACACACCAGCAAGAC-1_1	P24	1	31727	6143	S
AACACACCATAACTCG-1_1	P24	1	21574	5369	S
AACACACGTCCAGGTC-1_1	P24	1	23770	5623	S
AACACACGTCCTGGGT-1_1	P24	1	28696	5797	S
AACACACGTTGGATCT-1_1	P24	3	31749	6002	S
AACACACGTTTCGTTT-1_1	P24	2	41640	7162	S
AACACACTCATGAGGG-1_1	P24	1	34203	6228	G2M
AACACACTCATTTCGT-1_1	P24	3	20179	4972	G1
AACACACTCGGCGATC-1_1	P24	5	24977	5774	G2M
AACAGGGAGATGTTCC-1_1	P24	4	32451	5966	G1
AACAGGGCAATCAAGA-1_1	P24	1	42651	6698	G2M
AACAGGGGTTCGGCCA-1_1	P24	1	26017	5713	G2M
AACAGGGTCCATTGCC-1_1	P24	2	49030	7268	G2M
AACCAACAGCTCATAC-1_1	P24	4	41063	6333	G1
AACCAACAGTACGAGC-1_1	P24	1	29222	6043	G1
AACCAACCACATACTG-1_1	P24	3	15101	4311	G2M
AACCAACCAGAGTCAG-1_1	P24	4	27610	5334	G1
AACCAACGTATAATGG-1_1	P24	2	35378	6531	G2M
AACCAACGTCTATGAC-1_1	P24	1	19234	4790	G1
AACCACACAAGATGGC-1_1	P24	3	28351	6087	S
AACCACACAGACTGCC-1_1	P24	1	35467	6353	G2M
AACCACACATCATTGG-1_1	P24	2	42319	7060	S
AACCACAGTCCCGCAA-1_1	P24	2	44842	7181	G2M
AACCACATCCTATTTG-1_1	P24	2	69099	8041	G2M
AACCACATCGTTCAGA-1_1	P24	5	36362	6203	G2M
AACCACATCTTTGATC-1_1	P24	1	16922	4866	S
AACCATGAGATCACTC-1_1	P24	2	35020	6328	S
AACCATGAGGAAAGGT-1_1	P24	4	21021	5479	S
AACCATGCATAGATCC-1_1	P24	3	27897	5934	S
AACCATGGTAGAATAC-1_1	P24	1	47138	7499	S
AACCATGGTCCTCATC-1_1	P24	2	39174	6535	S
AACCATGGTGTCTAAC-1_1	P24	3	14972	4908	S
AACCATGTCCCAATAG-1_1	P24	3	40452	6966	S
AACCCAAAGCGCACAA-1_1	P24	2	67580	8010	G2M
AACCCAAAGCTCACTA-1_1	P24	3	47881	7523	G2M
AACCCAAAGGAAAGAC-1_1	P24	1	25856	5639	S
AACCCAAAGGGACACT-1_1	P24	1	30593	6138	G2M
AACCCAAAGGGTAATT-1_1	P24	1	41336	6705	G2M
AACCCAACAGTGTACT-1_1	P24	2	60459	7491	S
AACCCAATCAGCGTCG-1_1	P24	1	18916	4660	S
AACCTGAAGTAACGTA-1_1	P24	1	25444	5850	S
AACCTGACACATGAAA-1_1	P24	1	58368	7624	G1
AACCTGACATAAGCGG-1_1	P24	2	31558	6191	G1
AACCTGACATGGCCCA-1_1	P24	1	21724	5289	G2M
AACCTGAGTCATACCA-1_1	P24	1	40124	6663	G2M
AACCTGAGTGGCTTGC-1_1	P24	2	52595	7555	G2M
AACCTGATCGCTTTAT-1_1	P24	3	35077	6494	S
AACCTTTAGAATTGCA-1_1	P24	3	15602	4242	G1
AACCTTTCAGCGAGTA-1_1	P24	1	25140	5400	S
AACCTTTCAGGATCTT-1_1	P24	3	24229	5651	S
AACCTTTGTGGCTGCT-1_1	P24	1	25432	5705	S
AACCTTTGTGTTACAC-1_1	P24	3	30108	5943	S
AACCTTTTCACACGAT-1_1	P24	2	32407	6146	S
AACCTTTTCCTGGTCT-1_1	P24	1	22502	5502	S
AACCTTTTCCTTTGAT-1_1	P24	3	35672	6543	G2M
AACCTTTTCTCGAGTA-1_1	P24	1	42067	6695	S
AACGAAAAGATCGGTG-1_1	P24	3	49355	6868	G2M
AACGAAAAGCACTAGG-1_1	P24	3	39012	6634	G2M
AACGAAAAGTCAATCC-1_1	P24	2	18573	4595	S
AACGAAACATAGACTC-1_1	P24	4	38091	6661	S
AACGAAACATCCTGTC-1_1	P24	3	37333	6779	G1
AACGAAAGTCCCAAAT-1_1	P24	1	23696	5409	S
AACGAAAGTGTTGCCG-1_1	P24	1	37886	6559	G2M
AACGAAATCATGCAGT-1_1	P24	3	27606	5533	G1
AACGAAATCTATCACT-1_1	P24	2	49652	7472	S
AACGAAATCTCGCTTG-1_1	P24	2	21455	5285	S
AACGGGAAGGATACGC-1_1	P24	2	61883	7396	G1
AACGGGAAGGTAGTCG-1_1	P24	2	51418	7175	G2M
AACGGGACACTTTAGG-1_1	P24	1	26416	6145	S
AACGGGACAGCACGAA-1_1	P24	1	21383	5107	S
AACGGGAGTAAGCGGT-1_1	P24	1	25814	5802	G2M
AACGGGAGTATGAAAC-1_1	P24	1	19096	5131	S
AACGGGAGTATGAGAT-1_1	P24	1	26610	5774	G2M
AACGGGAGTCTGCGCA-1_1	P24	3	25959	5607	S
AACGGGAGTGGTAATA-1_1	P24	5	16709	4747	G2M
AACGGGATCCTCATAT-1_1	P24	1	38230	6765	G2M
AACGGGATCTTCTTCC-1_1	P24	4	37828	6806	S
AACGTCAAGATGGCGT-1_1	P24	4	46827	6904	G1
AACGTCACAGACCCGT-1_1	P24	4	42325	6575	G1
AACGTCACATCGGTTA-1_1	P24	5	20485	4936	G2M
AACGTCAGTCATCCGG-1_1	P24	1	23583	5237	G2M
AACGTCAGTGAAAGTT-1_1	P24	1	41787	6903	G2M
AACGTCAGTTCGGTCG-1_1	P24	1	14759	4205	G1
AACTTCTCAATCACGT-1_1	P24	1	21970	5416	S
AACTTCTGTTCCAGGC-1_1	P24	1	46638	6743	S
AACTTCTTCGAAGCAG-1_1	P24	1	23658	5160	S
AAGAACAAGCCTCTGG-1_1	P24	2	42574	6789	G2M
AAGAACAAGGCATCGA-1_1	P24	3	28686	6009	G2M
AAGAACACAACGGGTA-1_1	P24	2	27828	5636	S
AAGAACACACTAACCA-1_1	P24	1	33546	6596	S
AAGAACACAGTGCGCT-1_1	P24	3	45297	6901	G2M
AAGAACAGTCACTTCC-1_1	P24	1	32241	5806	G1
AAGAACAGTCATCTAG-1_1	P24	4	46047	6735	G1
AAGAACAGTTGCTAGT-1_1	P24	1	39704	6511	S
AAGAACATCATACAGC-1_1	P24	1	33489	6071	G2M
AAGAACATCCCATGGG-1_1	P24	1	27818	5832	G2M
AAGACAAAGGTGGGTT-1_1	P24	1	17150	4755	S
AAGACAAGTCCACACG-1_1	P24	2	32384	6481	S
AAGACAAGTTAGAGAT-1_1	P24	2	21470	5402	S
AAGACTCAGGGATCTG-1_1	P24	4	43007	6762	S
AAGACTCCACAATTCG-1_1	P24	3	31796	6281	G2M
AAGACTCCACAGCCTG-1_1	P24	1	32991	6526	G2M
AAGACTCCAGTGACCC-1_1	P24	3	28096	5775	S
AAGACTCGTAACATGA-1_1	P24	1	24264	5538	S
AAGACTCTCAAACCTG-1_1	P24	2	47575	7154	S
AAGATAGAGATCGACG-1_1	P24	3	26704	5719	G2M
AAGATAGGTTCACCGG-1_1	P24	1	22066	5207	G1
AAGATAGGTTGGGATG-1_1	P24	1	19179	4928	G1
AAGATAGTCCCTGTTG-1_1	P24	2	34328	6426	S
AAGATAGTCGAGAACG-1_1	P24	3	28868	5949	S
AAGCATCGTCGGCTAC-1_1	P24	2	25960	5727	G2M
AAGCATCGTGCAATAA-1_1	P24	1	15885	4518	S
AAGCATCGTTCTCACC-1_1	P24	5	19628	5012	G2M
AAGCATCTCGAGAAGC-1_1	P24	3	29286	6099	S
AAGCATCTCTTCACGC-1_1	P24	3	33409	6132	G1
AAGCATCTCTTGGTGA-1_1	P24	2	46958	7345	G2M
AAGCCATAGTTGTAGA-1_1	P24	1	16893	4568	S
AAGCCATCACGGCACT-1_1	P24	1	28204	5740	S
AAGCCATCACTAGAGG-1_1	P24	4	40718	6406	G2M
AAGCCATGTGACTGTT-1_1	P24	1	25240	5910	G2M
AAGCCATTCAAACCTG-1_1	P24	2	16860	4651	G2M
AAGCGAGAGTCCGTCG-1_1	P24	1	23090	5418	G1
AAGCGAGAGTCGCCAC-1_1	P24	2	35244	6191	S
AAGCGAGCATGGCTGC-1_1	P24	2	31749	6082	S
AAGCGAGGTGTATACC-1_1	P24	1	29203	5828	S
AAGCGAGTCGAGAATA-1_1	P24	5	28739	5711	G2M
AAGCGTTAGGTAACTA-1_1	P24	1	23393	5537	G2M
AAGCGTTCAACAGCTT-1_1	P24	5	20328	4918	G2M
AAGCGTTCAACGATTC-1_1	P24	1	26409	5760	S
AAGCGTTCACTAGAGG-1_1	P24	2	30001	6027	S
AAGCGTTCATCTGCGG-1_1	P24	1	40572	6798	S
AAGCGTTGTGTTTACG-1_1	P24	4	26097	5358	G1
AAGCGTTTCACCGACG-1_1	P24	2	56631	7654	G2M
AAGCGTTTCGACGACC-1_1	P24	1	27534	5883	S
AAGCGTTTCGAGCACC-1_1	P24	1	39921	6788	S
AAGGAATCATCGTGGC-1_1	P24	1	14194	4163	G1
AAGGAATGTTTACTGG-1_1	P24	3	21202	4990	S
AAGGAATTCTGGCCAG-1_1	P24	2	28156	5737	S
AAGGTAAAGGGACCAT-1_1	P24	1	30533	6109	G2M
AAGGTAAAGTAACGTA-1_1	P24	2	17171	4563	G1
AAGGTAACACCAGCGT-1_1	P24	3	32025	6039	S
AAGGTAACAGCGTTTA-1_1	P24	1	18551	4805	S
AAGGTAAGTACAGTTC-1_1	P24	1	33591	6171	S
AAGGTAAGTAGCACGA-1_1	P24	1	29525	6124	G2M
AAGGTAAGTCTACTGA-1_1	P24	1	16521	4779	G2M
AAGGTAATCCTGTAGA-1_1	P24	2	37883	6888	G2M
AAGGTAATCGCGAAGA-1_1	P24	3	25427	5615	G1
AAGTACCAGGTTCTAC-1_1	P24	3	33279	6344	G2M
AAGTACCCAGGATTCT-1_1	P24	1	32269	6255	G2M
AAGTACCGTCACCCTT-1_1	P24	2	58006	7668	G2M
AAGTACCTCACGGTCG-1_1	P24	1	30528	6100	S
AAGTACCTCATCGCTC-1_1	P24	2	30578	5609	G2M
AAGTACCTCCGTGTCT-1_1	P24	1	36506	6488	G2M
AAGTCGTAGAAGCTGC-1_1	P24	5	24094	5421	G2M
AAGTCGTAGGCTAGCA-1_1	P24	5	33038	5965	G2M
AAGTCGTAGTAGACAT-1_1	P24	1	32734	6161	G2M
AAGTCGTAGTCCTGTA-1_1	P24	1	18038	4681	S
AAGTCGTCAGCGACCT-1_1	P24	1	25597	5426	G1
AAGTCGTCAGCGTGAA-1_1	P24	2	49060	6828	G2M
AAGTCGTTCAGAACCT-1_1	P24	2	40269	6628	G2M
AAGTCGTTCATTACGG-1_1	P24	1	21321	5044	G1
AAGTCGTTCCGCACTT-1_1	P24	3	23128	5706	S
AAGTCGTTCGGCCTTT-1_1	P24	1	20681	4954	S
AAGTGAAAGATAGTGT-1_1	P24	5	33326	6344	G2M
AAGTGAAAGCACTCCG-1_1	P24	1	23335	5294	G2M
AAGTGAAAGGAGCAAA-1_1	P24	1	31332	6045	S
AAGTGAAAGGATGAGA-1_1	P24	3	17345	4298	G1
AAGTGAAAGTAAACAC-1_1	P24	4	38662	6439	S
AAGTGAACAATAGTCC-1_1	P24	1	38184	6601	G2M
AAGTGAACAGGTGTTT-1_1	P24	1	25710	5775	G2M
AAGTGAACATGTCGTA-1_1	P24	2	32832	6001	G2M
AAGTGAAGTATACCTG-1_1	P24	3	26207	5490	S
AAGTGAAGTCTTGAAC-1_1	P24	3	36603	6880	G2M
AAGTGAAGTGGGTATG-1_1	P24	1	28312	5886	G2M
AAGTGAATCAAGGTGG-1_1	P24	3	25903	5681	G2M
AAGTGAATCCAAGCAT-1_1	P24	4	44536	6937	G1
AAGTTCGAGCACCGAA-1_1	P24	2	28804	5583	S
AAGTTCGAGCCAGTAG-1_1	P24	2	37685	6228	G2M
AAGTTCGAGCCGTCGT-1_1	P24	3	13598	4148	G1
AAGTTCGCATCCTTGC-1_1	P24	5	27490	5650	G2M
AAGTTCGCATGAAGGC-1_1	P24	1	31854	6231	S
AAGTTCGTCAACCTCC-1_1	P24	2	27951	5757	S
AAGTTCGTCGCTAATG-1_1	P24	3	16026	4612	S
AATAGAGAGTGCACTT-1_1	P24	2	26082	5556	S
AATAGAGCATCGGCCA-1_1	P24	1	25378	5550	G2M
AATAGAGGTCAACCAT-1_1	P24	4	36184	6403	S
AATAGAGTCGGCTTCT-1_1	P24	2	43639	7009	S
AATAGAGTCGTGCTCT-1_1	P24	1	17514	5057	S
AATAGAGTCTCGACGG-1_1	P24	1	28911	5611	G1
AATCACGCATATCTCT-1_1	P24	3	17503	4646	S
AATCACGGTGTCATCA-1_1	P24	3	31602	6116	S
AATCACGTCCGGCTTT-1_1	P24	1	37391	6664	G2M
AATCACGTCCTTACCG-1_1	P24	1	32078	6097	S
AATCGACAGAGAGAAC-1_1	P24	2	27271	5353	G1
AATCGACAGATACATG-1_1	P24	1	28064	6135	S
AATCGACAGGACTAAT-1_1	P24	1	29411	5904	G2M
AATCGACCACGAAAGC-1_1	P24	1	56723	7181	G2M
AATCGACGTCGGCACT-1_1	P24	1	50805	7294	G2M
AATCGACGTTAGAGAT-1_1	P24	1	19909	4876	G1
AATCGTGAGAGCATTA-1_1	P24	1	16847	4925	S
AATCGTGAGGCTTAAA-1_1	P24	3	34615	6259	S
AATCGTGAGTAGCAAT-1_1	P24	1	31469	5974	G2M
AATCGTGCAATGGCAG-1_1	P24	1	26046	5534	S
AATCGTGGTCTAGGTT-1_1	P24	1	19352	5151	G2M
AATCGTGGTTGCCAAT-1_1	P24	1	45413	7120	G2M
AATCGTGTCACCTCAC-1_1	P24	1	17156	4811	S
AATCGTGTCATTACCT-1_1	P24	2	39258	6582	G2M
AATCGTGTCCGCGGAT-1_1	P24	5	28890	5682	G1
AATCGTGTCGAGAATA-1_1	P24	4	41394	6494	G1
AATCGTGTCTAGTGTG-1_1	P24	3	43497	6834	G2M
AATGAAGAGAAGTCAT-1_1	P24	2	26821	5900	S
AATGAAGAGATGCAGC-1_1	P24	1	23520	5585	S
AATGAAGAGCCTCATA-1_1	P24	1	20618	5030	G2M
AATGAAGGTACGAAAT-1_1	P24	1	33730	6061	G1
AATGAAGTCGCGAAGA-1_1	P24	1	25719	5284	G2M
AATGACCAGAGGGCGA-1_1	P24	1	41880	6579	G2M
AATGACCAGATCCCGC-1_1	P24	1	27949	6102	S
AATGACCAGTTACGGG-1_1	P24	2	54731	7589	S
AATGACCCATAGAATG-1_1	P24	2	59349	7795	G2M
AATGACCGTACTCGCG-1_1	P24	2	29697	6181	G2M
AATGACCTCGCAGAGA-1_1	P24	1	38107	6613	G2M
AATGACCTCTAGTGAC-1_1	P24	5	20354	5204	G2M
AATGCCAAGCGACTTT-1_1	P24	1	19670	5293	G2M
AATGCCACAAATGGAT-1_1	P24	5	54688	7291	G2M
AATGCCACAAGTTCGT-1_1	P24	3	21219	5120	S
AATGCCACACCCAATA-1_1	P24	1	45841	7363	G2M
AATGCCACATACCATG-1_1	P24	1	28857	6080	S
AATGCCAGTCCTCCAT-1_1	P24	1	32619	6236	S
AATGGAAAGACTGAGC-1_1	P24	2	33661	6085	S
AATGGAAAGCCAACCC-1_1	P24	2	22381	5341	S
AATGGAAAGGACGCTA-1_1	P24	2	23510	5752	G2M
AATGGAAAGTGATAAC-1_1	P24	1	23112	5533	S
AATGGAACACTCCTTG-1_1	P24	2	35872	6251	S
AATGGAACATCGTGCG-1_1	P24	3	29263	6020	G2M
AATGGAATCCTCTAAT-1_1	P24	4	24338	5452	G1
AATGGAATCGCAGTTA-1_1	P24	1	52484	7346	G2M
AATGGCTCAAGTTCGT-1_1	P24	1	36078	6574	G1
AATGGCTCACAGTATC-1_1	P24	1	25321	5896	S
AATGGCTCATGTGCCG-1_1	P24	4	31868	6074	G2M
AATGGCTGTCCAGCGT-1_1	P24	2	24255	5683	S
AATGGCTGTTACGCCG-1_1	P24	1	28932	6136	S
AATGGCTTCTCGTCGT-1_1	P24	1	25709	5610	S
AATTCCTAGGATGCGT-1_1	P24	3	16246	4374	S
AATTCCTCAGCAGATG-1_1	P24	1	44271	6634	G2M
AATTCCTCAGGAACCA-1_1	P24	3	29061	6077	S
AATTCCTGTAGCACAG-1_1	P24	1	45169	7135	G2M
AATTCCTTCGCTGCGA-1_1	P24	1	26515	5686	S
AATTTCCCAAGCTACT-1_1	P24	4	37933	6587	S
AATTTCCCAAGTATAG-1_1	P24	4	38239	6459	S
AATTTCCCAGTAGAAT-1_1	P24	2	49099	7164	G2M
AATTTCCGTTCCGCTT-1_1	P24	3	31540	6263	G1
AATTTCCTCACGGAGA-1_1	P24	3	40551	6672	G2M
AATTTCCTCGAACCAT-1_1	P24	3	27218	5900	G1
AATTTCCTCGATAACC-1_1	P24	1	19524	5408	S
AATTTCCTCTAAGAAG-1_1	P24	1	40829	6803	G2M
ACAAAGAAGGTCGAGT-1_1	P24	1	32509	5980	G1
ACAAAGAAGGTTTACC-1_1	P24	4	12535	4384	G1
ACAAAGAAGTACTCGT-1_1	P24	1	33659	6080	G1
ACAAAGAAGTTCGGTT-1_1	P24	1	19060	4706	G1
ACAAAGAGTAGGCAAC-1_1	P24	3	33980	6304	G2M
ACAAAGAGTCATCTAG-1_1	P24	1	25040	5662	S
ACAAAGAGTGTTAACC-1_1	P24	2	29459	5818	G1
ACAACCACAAGGTCGA-1_1	P24	1	25523	5486	S
ACAACCACAATGTCAC-1_1	P24	5	28370	5662	G1
ACAACCACAATTCTCT-1_1	P24	3	38680	6477	S
ACAACCATCTTGATTC-1_1	P24	1	39892	6752	S
ACAAGCTAGCCACTCG-1_1	P24	2	17908	5014	G2M
ACAAGCTAGGATGTTA-1_1	P24	1	36940	6539	G2M
ACAAGCTCAAAGGAGA-1_1	P24	3	41268	6498	G2M
ACAAGCTCAACACGAG-1_1	P24	3	38314	6509	S
ACAAGCTCATCATCTT-1_1	P24	1	16990	4833	S
ACAAGCTCATCCCACT-1_1	P24	1	32293	6342	S
ACAAGCTCATGGACAG-1_1	P24	1	38623	6643	S
ACAAGCTCATTGTAGC-1_1	P24	1	19304	4922	S
ACAAGCTGTATCCTTT-1_1	P24	2	69255	7917	G2M
ACACAGTAGAAAGCGA-1_1	P24	1	22328	5110	S
ACACAGTAGAGTGACC-1_1	P24	2	53414	7426	S
ACACAGTAGATTGGGC-1_1	P24	2	46043	6824	G2M
ACACAGTCAATGCTCA-1_1	P24	4	57882	7344	G2M
ACACAGTCACGGTGCT-1_1	P24	1	22319	5188	G1
ACACAGTCATCTGTTT-1_1	P24	1	38370	6685	G2M
ACACAGTGTGACTAAA-1_1	P24	2	10407	3881	G1
ACACAGTTCAATCGGT-1_1	P24	2	50088	7230	G1
ACACAGTTCAGAGTGG-1_1	P24	1	27017	5643	S
ACACAGTTCCACGGAC-1_1	P24	1	32629	6296	S
ACACAGTTCGCTCTCA-1_1	P24	1	44451	7434	G2M
ACACCAAAGCGCCTAC-1_1	P24	3	62425	7884	G2M
ACACCAAAGCGCTTCG-1_1	P24	3	27519	6143	S
ACACCAAAGTATGGCG-1_1	P24	1	17479	4929	S
ACACCAAAGTCTGCGC-1_1	P24	2	30686	5904	G1
ACACCAAGTCGTATTG-1_1	P24	1	29028	6098	G2M
ACACGCGAGATGAACT-1_1	P24	3	21793	5454	S
ACACGCGAGTTCGCAT-1_1	P24	1	24538	5522	S
ACACGCGCAACACAAA-1_1	P24	1	21257	5218	G1
ACACGCGCAACTGCCG-1_1	P24	1	31310	6083	S
ACACGCGGTTACACAC-1_1	P24	1	18091	4671	G1
ACACGCGGTTCAACGT-1_1	P24	2	32883	6147	S
ACACTGAAGCATTGAA-1_1	P24	1	12004	4263	S
ACACTGAAGGATACGC-1_1	P24	5	45633	6910	G2M
ACACTGAAGTACTGGG-1_1	P24	1	48033	7235	G2M
ACACTGAAGTGAGTTA-1_1	P24	1	26484	5990	G2M
ACACTGACAAGTACCT-1_1	P24	2	69729	7893	S
ACACTGACACAGAGAC-1_1	P24	2	28317	5611	G2M
ACACTGAGTAGAGTTA-1_1	P24	2	41823	6840	S
ACACTGAGTCACGACC-1_1	P24	4	61878	7847	G2M
ACACTGAGTTCGGTAT-1_1	P24	1	24028	5546	S
ACACTGATCCATACTT-1_1	P24	1	24872	5675	G2M
ACACTGATCTGTGTGA-1_1	P24	2	32554	6188	G2M
ACAGAAAGTATCTCTT-1_1	P24	1	59093	7509	S
ACAGAAAGTGAGATAT-1_1	P24	1	25786	5651	S
ACAGAAAGTGTGGTCC-1_1	P24	2	52932	7289	G2M
ACAGAAATCCTGTAAG-1_1	P24	3	29098	6179	G2M
ACAGCCGCAAAGGGTC-1_1	P24	2	27883	5561	S
ACAGCCGCACAACGCC-1_1	P24	5	20088	4920	G1
ACAGCCGCACGCTGTG-1_1	P24	3	23087	5590	S
ACAGCCGCAGCTTCCT-1_1	P24	2	36889	6272	G1
ACAGCCGTCACCTCTG-1_1	P24	3	44827	6908	G2M
ACAGCCGTCTTAGCTT-1_1	P24	1	25797	5510	G1
ACAGGGAAGAACTCCT-1_1	P24	1	33031	5687	G1
ACAGGGAAGTTGGAGC-1_1	P24	1	45988	7237	G2M
ACAGGGACAAACGGCA-1_1	P24	3	32880	6300	G1
ACAGGGACACAGTCGC-1_1	P24	2	29486	5604	G1
ACAGGGAGTCACAATC-1_1	P24	2	22383	4993	S
ACAGGGATCAGTGATC-1_1	P24	2	36107	6414	G1
ACAGGGATCCGCTGTT-1_1	P24	4	49905	6813	G1
ACATCCCAGACGCTCC-1_1	P24	1	50241	7312	G2M
ACATCCCAGCAAGGAA-1_1	P24	2	33081	6030	S
ACATCCCCAACCCGCA-1_1	P24	1	33246	6331	G2M
ACATCCCGTTCGAGCC-1_1	P24	5	16202	4641	G2M
ACATCCCGTTGCCAAT-1_1	P24	1	23984	5764	S
ACATCCCTCAGCGCGT-1_1	P24	5	38856	6373	G2M
ACATCCCTCGCAATGT-1_1	P24	1	26779	5814	S
ACATCCCTCTCCAATT-1_1	P24	2	40926	6772	G2M
ACATCGAAGCCAGACA-1_1	P24	1	15519	4669	G2M
ACATCGAAGGCCACCT-1_1	P24	5	21879	5042	G2M
ACATCGAAGGCCTTGC-1_1	P24	5	33563	6295	G1
ACATCGAAGGCGACAT-1_1	P24	5	22969	5017	G2M
ACATCGAAGGTGGGTT-1_1	P24	1	47220	7026	G2M
ACATCGACAGCTACTA-1_1	P24	1	12397	3933	S
ACATCGACATGACCCG-1_1	P24	2	28677	5851	S
ACATCGAGTCGTGCCA-1_1	P24	1	21486	5232	S
ACATCGAGTCGTTATG-1_1	P24	3	25558	5738	S
ACATCGATCCTACTGC-1_1	P24	2	15083	4677	S
ACATCGATCTAGCAAC-1_1	P24	1	18191	4653	S
ACATGCAAGATGTAGT-1_1	P24	1	50634	7563	G2M
ACATGCACAATTGCAC-1_1	P24	1	25388	5365	S
ACATGCACACGACGAA-1_1	P24	1	36754	6294	G1
ACATGCAGTCGAACGA-1_1	P24	2	43903	7040	G1
ACATGCATCAAAGAAC-1_1	P24	1	28268	6114	S
ACATGCATCCAATGCA-1_1	P24	3	38997	6473	G2M
ACATTTCAGTGCTAGG-1_1	P24	2	20640	5488	G2M
ACATTTCGTCCTGAAT-1_1	P24	1	26452	5736	G2M
ACATTTCGTCTCACGG-1_1	P24	2	54887	7551	G2M
ACATTTCGTGTGTCCG-1_1	P24	2	43643	6429	G2M
ACATTTCTCCTACACC-1_1	P24	2	53359	7370	S
ACATTTCTCCTCTCTT-1_1	P24	1	23430	5703	S
ACCAAACAGCGTACAG-1_1	P24	1	25929	5644	S
ACCAAACCAACATCGT-1_1	P24	5	16146	4443	G2M
ACCAAACCAAGGACAC-1_1	P24	1	32931	6291	G2M
ACCAAACGTCCGAAAG-1_1	P24	3	15193	4294	G1
ACCAAACGTGATGTAA-1_1	P24	1	43568	6805	G2M
ACCAACAAGACGCATG-1_1	P24	3	27746	5546	G1
ACCAACAAGATACTGA-1_1	P24	3	30674	6272	S
ACCAACACACGCTTAA-1_1	P24	2	47891	7014	G2M
ACCAACAGTATAGGAT-1_1	P24	3	32407	6363	S
ACCAACATCAAGATAG-1_1	P24	1	14017	4116	G1
ACCACAAAGAAGCGCT-1_1	P24	1	39170	6548	G1
ACCACAAAGAGCATCG-1_1	P24	3	21332	4873	G1
ACCACAAAGTGGTTGG-1_1	P24	2	29130	5733	G1
ACCACAACACAATGTC-1_1	P24	5	33123	6145	G2M
ACCACAACATGTTTGG-1_1	P24	4	47387	6893	G2M
ACCACAAGTCGACGCT-1_1	P24	3	28902	5616	G1
ACCACAAGTTGCTCAA-1_1	P24	3	21206	4916	G1
ACCACAATCACACCCT-1_1	P24	1	58984	7953	S
ACCACAATCATGAAAG-1_1	P24	1	35200	6267	G2M
ACCACAATCCTACTGC-1_1	P24	1	30543	6256	S
ACCACAATCGAACCTA-1_1	P24	3	30098	5944	S
ACCATTTAGAGTACCG-1_1	P24	1	49988	7179	G2M
ACCATTTGTCCACGCA-1_1	P24	1	30947	6184	S
ACCATTTGTGTAGGAC-1_1	P24	1	31817	6339	S
ACCCAAAAGACTCGAG-1_1	P24	1	18208	4172	S
ACCCAAAAGAGACAAG-1_1	P24	5	20280	5260	G2M
ACCCAAAAGATCACCT-1_1	P24	1	32797	6268	S
ACCCAAACAGCTCATA-1_1	P24	3	41834	7234	G2M
ACCCAAACATAGGTAA-1_1	P24	4	46275	7458	G2M
ACCCAAACATTGCAAC-1_1	P24	1	48815	7642	S
ACCCAAAGTAGATTGA-1_1	P24	3	33460	6020	S
ACCCTCAAGGCTTCCG-1_1	P24	1	58151	8092	S
ACCCTCACAAGTGCAG-1_1	P24	3	37441	6652	G2M
ACCCTCACATCATGAC-1_1	P24	1	32313	6414	S
ACCCTCATCCGGACTG-1_1	P24	1	65908	7553	G2M
ACCCTCATCTGACGCG-1_1	P24	1	34049	6256	G2M
ACCCTTGAGACAACTA-1_1	P24	1	12171	4134	G2M
ACCCTTGCAAAGGCGT-1_1	P24	1	29045	5822	S
ACCCTTGCATAGCTGT-1_1	P24	4	26653	5443	G1
ACCCTTGGTAACAAGT-1_1	P24	1	53771	7496	G2M
ACCCTTGTCACCATCC-1_1	P24	1	13285	4155	S
ACCCTTGTCGCACGAC-1_1	P24	1	30743	5952	S
ACCCTTGTCGGACTGC-1_1	P24	2	24323	5290	G2M
ACCCTTGTCTAAACGC-1_1	P24	2	34653	6442	S
ACCGTTCAGATGAAGG-1_1	P24	4	32939	6367	G2M
ACCGTTCAGTAAATGC-1_1	P24	1	48313	7441	G2M
ACCGTTCAGTATAGAC-1_1	P24	1	33333	6410	S
ACCGTTCCAATTGAGA-1_1	P24	1	22151	5532	S
ACCGTTCCAGCACGAA-1_1	P24	2	42661	6897	G2M
ACCGTTCGTTCCACAA-1_1	P24	2	17433	4993	G2M
ACCGTTCGTTGGCCGT-1_1	P24	1	29311	5845	G2M
ACCGTTCTCCTCCACA-1_1	P24	3	38976	6688	G2M
ACCTACCAGCGGCTCT-1_1	P24	2	28914	6018	S
ACCTACCCAAGCACCC-1_1	P24	4	10035	4018	S
ACCTACCCACCTGAAT-1_1	P24	1	58367	7950	G2M
ACCTGAACACGTAACT-1_1	P24	5	29553	5751	G2M
ACCTGAACAGAAGTGC-1_1	P24	2	44694	7043	S
ACCTGAACAGCACCCA-1_1	P24	3	27006	5813	G2M
ACCTGAACATCTTCGC-1_1	P24	1	20823	4948	G1
ACCTGAAGTATGGTTC-1_1	P24	4	33691	6194	G2M
ACCTGAATCATCTACT-1_1	P24	1	32086	6221	G1
ACCTGAATCCCTTTGG-1_1	P24	2	34066	6331	G2M
ACCTGAATCTCATGCC-1_1	P24	2	42143	6656	S
ACCTGTCCACGTAGTT-1_1	P24	1	25598	5656	S
ACCTGTCCATCGATAC-1_1	P24	5	28621	5747	G1
ACCTGTCGTACGACTT-1_1	P24	3	19749	5273	S
ACCTGTCGTATAATGG-1_1	P24	2	47636	7069	G2M
ACCTGTCGTCGATTAC-1_1	P24	1	29514	5974	G2M
ACCTGTCGTGATAGTA-1_1	P24	3	27414	5939	S
ACCTGTCGTTCGCGTG-1_1	P24	1	51196	6948	G2M
ACCTGTCTCCGTATGA-1_1	P24	3	17457	4588	S
ACCTGTCTCGACCAAT-1_1	P24	3	22746	5630	G2M
ACCTGTCTCTGTAACG-1_1	P24	5	34288	6270	G2M
ACGATCAAGTTGGAGC-1_1	P24	2	29297	5490	G2M
ACGATCACACACTGGC-1_1	P24	3	27567	5716	S
ACGATCACAGCCGGTT-1_1	P24	2	41025	6972	G1
ACGATCACATCTCAAG-1_1	P24	4	37205	6438	S
ACGATCAGTGTGTACT-1_1	P24	1	20247	4857	S
ACGATCATCCTAACAG-1_1	P24	5	22376	5362	G2M
ACGATCATCTTCCACG-1_1	P24	3	18380	4814	G1
ACGATGTAGACCAGCA-1_1	P24	2	29058	5724	S
ACGATGTAGCGCATCC-1_1	P24	1	26849	5732	S
ACGATGTCACTACACA-1_1	P24	1	25714	5886	S
ACGATGTCACTGGATT-1_1	P24	2	35220	6466	G1
ACGATGTGTGAGAACC-1_1	P24	3	24212	5470	S
ACGATGTTCCATCTCG-1_1	P24	2	30337	6145	G1
ACGATGTTCGGCTTCT-1_1	P24	1	54800	7356	G2M
ACGATGTTCTACGGTA-1_1	P24	1	44396	6720	G2M
ACGCACGCAAACCATC-1_1	P24	1	52436	7483	G1
ACGCACGCACCCTTGT-1_1	P24	1	56596	7682	G2M
ACGCACGCACGTGAGA-1_1	P24	2	24420	5080	S
ACGCACGCAGGTGTGA-1_1	P24	5	17709	4651	G1
ACGCACGGTGTTGAGG-1_1	P24	2	27896	5630	G2M
ACGGAAGAGGCCACTC-1_1	P24	1	19147	4787	S
ACGGAAGAGGCTGGAT-1_1	P24	5	14144	4214	G2M
ACGGAAGCAACGGCCT-1_1	P24	2	44499	6988	G2M
ACGGAAGCACAAACGG-1_1	P24	4	30937	5625	G1
ACGGAAGCACACACGC-1_1	P24	3	32129	5976	S
ACGGAAGCACGGTAGA-1_1	P24	1	25646	5686	S
ACGGAAGCATGACAGG-1_1	P24	2	30754	6029	G1
ACGGAAGCATGGGTCC-1_1	P24	3	24694	5541	S
ACGGAAGCATTCAGGT-1_1	P24	3	28001	5728	G1
ACGGAAGGTGTACGCC-1_1	P24	1	20023	5068	G1
ACGGGTCAGAAGAACG-1_1	P24	1	22925	5409	S
ACGGGTCCAATAAGGT-1_1	P24	3	29224	6141	S
ACGGGTCCAGAAGCGT-1_1	P24	1	29092	5560	S
ACGGTCGAGAACCCGA-1_1	P24	2	34896	6390	S
ACGGTCGGTTGTGGCC-1_1	P24	1	21704	4988	G1
ACGGTCGTCATGAAAG-1_1	P24	1	33581	6234	S
ACGGTCGTCTGTTGGA-1_1	P24	1	37115	6688	S
ACGGTTACATTGACAC-1_1	P24	1	31034	5906	G1
ACGGTTAGTCTTTCAT-1_1	P24	3	37415	6888	G1
ACGGTTATCGTCGGGT-1_1	P24	3	20027	5193	G2M
ACGTAACAGAAGCTCG-1_1	P24	1	19043	4973	S
ACGTAACAGATGCAGC-1_1	P24	3	48884	6979	G2M
ACGTAACCAGAGACTG-1_1	P24	1	42758	6680	G2M
ACGTAACCATAGATGA-1_1	P24	3	37147	6740	G2M
ACGTAACGTCGCCTAG-1_1	P24	3	27443	5468	G1
ACGTAACGTGTATACC-1_1	P24	1	14922	4480	S
ACGTACACAACTGCCG-1_1	P24	1	17197	4604	G1
ACGTACACACACTGGC-1_1	P24	4	41155	6665	S
ACGTACACATATCGGT-1_1	P24	3	23426	5325	G1
ACGTACATCACCCTCA-1_1	P24	1	22489	5667	S
ACGTACATCCAGTACA-1_1	P24	2	34112	6285	G2M
ACGTACATCCTCAGAA-1_1	P24	1	43120	6960	G2M
ACGTACATCTAACGGT-1_1	P24	1	33569	6415	G2M
ACGTACATCTGAATCG-1_1	P24	2	28478	5724	S
ACGTAGTGTCGGCTAC-1_1	P24	1	36661	6587	S
ACGTAGTGTGAGTAAT-1_1	P24	1	25246	5558	G2M
ACGTAGTTCACTAGCA-1_1	P24	3	42211	6906	S
ACGTAGTTCATTGCCC-1_1	P24	4	42050	6807	G2M
ACGTAGTTCTATCACT-1_1	P24	2	10356	3840	S
ACGTCCTAGAGCATCG-1_1	P24	4	23744	5403	G1
ACGTCCTAGCATCCTA-1_1	P24	1	18580	5210	S
ACGTCCTCAACACTAC-1_1	P24	1	25111	5463	G1
ACGTCCTCACTACAGT-1_1	P24	2	51067	7026	G2M
ACGTCCTGTCCTGGGT-1_1	P24	1	23993	5831	G2M
ACGTTCCAGCAGGTCA-1_1	P24	3	30227	6041	S
ACGTTCCAGCTTCTAG-1_1	P24	4	25417	5728	G2M
ACGTTCCGTCAGTTTG-1_1	P24	2	45504	7291	S
ACGTTCCGTGCAACGA-1_1	P24	1	21810	5084	S
ACGTTCCTCAATCTCT-1_1	P24	2	31701	5915	G1
ACGTTCCTCCTGTAGA-1_1	P24	3	33343	6581	G2M
ACGTTCCTCGCGGTAC-1_1	P24	1	27276	5984	S
ACGTTCCTCTTCCAGC-1_1	P24	3	38830	6659	G1
ACTACGAAGAGATGCC-1_1	P24	2	41312	6504	G2M
ACTACGAAGGCTCAAG-1_1	P24	1	26517	5737	S
ACTACGACACATACGT-1_1	P24	2	50382	7258	G2M
ACTACGACATAATCGC-1_1	P24	1	34202	6544	G2M
ACTACGAGTATAGGAT-1_1	P24	3	26204	5519	G1
ACTACGAGTCGACGCT-1_1	P24	1	27181	5759	S
ACTATCTGTTCAAGTC-1_1	P24	2	55858	7738	G1
ACTATCTGTTGAGAGC-1_1	P24	2	29422	6219	G2M
ACTATCTTCGACATTG-1_1	P24	1	38765	6627	G2M
ACTATCTTCGTAGCTA-1_1	P24	1	36862	6704	G2M
ACTATGGAGAGAGCAA-1_1	P24	3	23380	5629	S
ACTATGGCAAGGCCTC-1_1	P24	3	22642	5425	S
ACTATGGTCGATCCCT-1_1	P24	3	61270	7736	S
ACTATGGTCGTTGTTT-1_1	P24	2	32334	6185	S
ACTATGGTCTAGTACG-1_1	P24	4	43418	6940	S
ACTATGGTCTAGTGAC-1_1	P24	1	15179	4503	S
ACTATGGTCTGTTGGA-1_1	P24	1	32687	6216	G2M
ACTATTCAGTACAGAT-1_1	P24	2	31707	6075	S
ACTATTCAGTACCCTA-1_1	P24	1	30042	6644	G2M
ACTATTCGTCACTTAG-1_1	P24	2	40216	6607	G1
ACTATTCGTCCAGTTA-1_1	P24	1	10264	3871	S
ACTATTCTCACATACG-1_1	P24	3	38216	6799	S
ACTATTCTCACCCATC-1_1	P24	3	26133	5494	G1
ACTATTCTCACTGCTC-1_1	P24	3	43484	6872	G2M
ACTATTCTCAGGTGTT-1_1	P24	1	19103	4831	G1
ACTATTCTCGTCTCAC-1_1	P24	2	35818	6455	S
ACTCCCAAGCGAGTAC-1_1	P24	1	57676	6930	G2M
ACTCCCAAGTAGAGTT-1_1	P24	1	24821	5533	S
ACTCCCATCATCGGGC-1_1	P24	1	22468	5193	S
ACTCCCATCCTTTAGT-1_1	P24	2	32378	6347	G2M
ACTCCCATCTCCGAGG-1_1	P24	1	15542	4659	S
ACTCCCATCTCTGCCA-1_1	P24	5	28982	6029	G2M
ACTCTCGAGAAATGGG-1_1	P24	1	33298	6272	G2M
ACTCTCGCAGCGTTGC-1_1	P24	3	26011	5392	G1
ACTCTCGGTAATCAAG-1_1	P24	3	26745	5769	S
ACTCTCGGTAGTACGG-1_1	P24	1	51930	7466	S
ACTCTCGTCCCAACTC-1_1	P24	1	32366	6249	S
ACTCTCGTCGTCTAAG-1_1	P24	1	15987	4394	G1
ACTCTCGTCGTCTACC-1_1	P24	2	34304	6195	S
ACTGATGAGAGAGAAC-1_1	P24	4	11588	4262	G2M
ACTGATGAGTGAATAC-1_1	P24	1	36341	6759	S
ACTGATGCAACACGTT-1_1	P24	1	32565	6018	G1
ACTGATGGTAGGCAGT-1_1	P24	2	49790	7014	G1
ACTGATGGTCTGCGCA-1_1	P24	1	14761	4210	S
ACTGATGTCTGCCTGT-1_1	P24	1	37180	6799	G2M
ACTGCAAAGACGCCCT-1_1	P24	2	61005	7709	G1
ACTGCAAAGATAGTGT-1_1	P24	3	14350	4419	S
ACTGCAAAGTGCACCC-1_1	P24	3	23596	5428	G1
ACTGCAACACGTAGTT-1_1	P24	2	33287	6050	G1
ACTGCAAGTTCTCGTC-1_1	P24	1	27175	5779	S
ACTGCAATCACTGTTT-1_1	P24	1	41420	6628	G2M
ACTGCAATCAGGAAAT-1_1	P24	4	25106	5590	G1
ACTGTCCAGCGATGGT-1_1	P24	1	25868	5555	S
ACTGTCCAGGAACTAT-1_1	P24	3	44092	6893	S
ACTGTCCGTAGGTAGC-1_1	P24	4	47098	6855	G2M
ACTGTCCGTGGAGAAA-1_1	P24	2	44145	6777	G2M
ACTGTCCGTGTTTACG-1_1	P24	3	18747	4910	G1
ACTGTCCGTTAGGAGC-1_1	P24	5	26258	5412	G2M
ACTGTCCTCCGCGAGT-1_1	P24	1	30318	5967	S
ACTGTCCTCGTGTTCC-1_1	P24	5	17434	4792	S
ACTGTGAAGAGATGCC-1_1	P24	1	53500	7458	G2M
ACTGTGAAGCACCTGC-1_1	P24	3	26644	5648	S
ACTGTGAAGCAGAAAG-1_1	P24	2	13399	4372	G2M
ACTGTGACAGTTCCAA-1_1	P24	3	23458	5289	G1
ACTGTGAGTAAGCTCT-1_1	P24	4	48779	7160	G2M
ACTGTGAGTCAACCAT-1_1	P24	1	31755	6401	G2M
ACTGTGAGTGGCGTAA-1_1	P24	1	20413	4980	G2M
ACTGTGAGTTAAGAAC-1_1	P24	5	19518	4881	G2M
ACTGTGAGTTGAAGTA-1_1	P24	1	20378	5240	S
ACTGTGAGTTGCCGAC-1_1	P24	1	32312	6313	G2M
ACTTAGGCACCTGTCT-1_1	P24	1	26371	5650	G1
ACTTAGGCAGGCCCTA-1_1	P24	2	43230	6660	G2M
ACTTAGGCATCGCCTT-1_1	P24	1	27029	5867	G1
ACTTAGGCATGAGTAA-1_1	P24	1	25375	5607	S
ACTTAGGGTAGGAAAG-1_1	P24	1	21134	5221	G2M
ACTTAGGGTATGGAAT-1_1	P24	2	51378	7245	G2M
ACTTAGGGTCAACATC-1_1	P24	1	19879	5102	S
ACTTAGGTCTGTAACG-1_1	P24	1	21069	4773	G1
ACTTATCAGTATGATG-1_1	P24	5	18637	5141	G1
ACTTATCCACGGGCTT-1_1	P24	1	27919	5992	G2M
ACTTATCGTCATCGCG-1_1	P24	1	15824	4619	S
ACTTATCGTCCATAGT-1_1	P24	1	33697	6209	S
ACTTATCGTGAGTCAG-1_1	P24	3	24381	5394	G1
ACTTATCTCATACGAC-1_1	P24	3	39570	7088	G2M
ACTTATCTCCTAGAGT-1_1	P24	1	12893	3361	G1
ACTTCCGAGCATATGA-1_1	P24	2	39003	6865	G1
ACTTCCGAGTAGTCAA-1_1	P24	1	23792	5588	S
ACTTCGCTCCCATTTA-1_1	P24	5	24461	5182	G2M
ACTTCGCTCGCCAATA-1_1	P24	2	54606	7299	G2M
ACTTTCAAGACGCCAA-1_1	P24	1	25410	5737	S
ACTTTCAAGCTGGAGT-1_1	P24	4	61634	7466	G2M
ACTTTCAAGGACCCAA-1_1	P24	1	30192	6226	S
ACTTTCAAGTAGTCAA-1_1	P24	1	27653	5914	S
ACTTTCAAGTGCGCTC-1_1	P24	2	30144	6465	G2M
ACTTTCACAACCCTAA-1_1	P24	2	33780	6371	S
ACTTTCACATAGAATG-1_1	P24	5	37751	6588	G2M
ACTTTCAGTGAGATTA-1_1	P24	1	16984	4505	S
ACTTTCATCGATCCCT-1_1	P24	3	24756	5695	S
ACTTTGTCAAGAGGCT-1_1	P24	3	25326	5218	G1
ACTTTGTGTCATTCCC-1_1	P24	1	17407	4858	G2M
ACTTTGTTCACTTTGT-1_1	P24	3	11164	4120	G2M
ACTTTGTTCCCTCGAT-1_1	P24	2	31928	6354	G2M
ACTTTGTTCGACATAC-1_1	P24	1	22342	5224	G1
ACTTTGTTCTCCGAGG-1_1	P24	1	29698	6257	S
AGAAATGAGATGGGCT-1_1	P24	1	32227	5974	S
AGAAATGAGGAAGAAC-1_1	P24	1	47296	6884	G1
AGAAATGAGGCGCTTC-1_1	P24	1	21449	5204	G1
AGAAATGAGTTTCAGC-1_1	P24	2	26788	5811	G2M
AGAAATGCAACGACAG-1_1	P24	5	30705	5860	G1
AGAAATGCACTGGCGT-1_1	P24	3	26319	5586	S
AGAAATGGTATCCTTT-1_1	P24	2	33714	6467	S
AGAAATGTCTCTATAC-1_1	P24	1	19214	5224	S
AGAACAAAGAAGTCAT-1_1	P24	1	24990	5614	S
AGAACAAAGCCTCATA-1_1	P24	3	30457	6303	S
AGAACAAAGTCATACC-1_1	P24	3	41347	6903	G1
AGAACAAGTGATATAG-1_1	P24	3	28159	6116	S
AGAACAATCATGAGAA-1_1	P24	1	31856	6591	S
AGAACAATCGAACTCA-1_1	P24	5	41402	6523	G1
AGAACAATCTATCACT-1_1	P24	3	39876	6709	G2M
AGAACCTAGCTCATAC-1_1	P24	3	42937	6715	G2M
AGAACCTGTCACCACG-1_1	P24	2	54377	7325	G2M
AGAACCTGTGCTATTG-1_1	P24	2	27808	5603	S
AGAAGCGAGACAACAT-1_1	P24	5	19691	5129	G2M
AGAAGCGAGAGTCAAT-1_1	P24	3	29825	5871	S
AGAAGCGAGTCAGGGT-1_1	P24	3	30892	6130	G2M
AGAAGCGAGTGCTCAT-1_1	P24	1	53260	7587	S
AGAAGCGCATAGAATG-1_1	P24	3	24594	5306	G1
AGAAGCGTCCGCCTAT-1_1	P24	2	45092	6940	G2M
AGAAGCGTCGAGAATA-1_1	P24	2	37082	6478	G2M
AGAAGCGTCGGTAAGG-1_1	P24	4	25085	5602	G2M
AGAAGTACACTGTCCT-1_1	P24	2	34210	6120	S
AGAAGTAGTAGAGACC-1_1	P24	1	35765	6221	G2M
AGAAGTAGTTCTTGTT-1_1	P24	3	47412	6965	G2M
AGAAGTATCAAGTTGC-1_1	P24	1	33661	5787	S
AGACAAAAGCAACTTC-1_1	P24	4	38516	6446	G1
AGACAAAAGTAGACCG-1_1	P24	3	36425	6528	G1
AGACAAAAGTCTAGCT-1_1	P24	1	34296	6326	G2M
AGACAAAAGTGGCCTC-1_1	P24	1	25383	5885	S
AGACAAACAAAGGGTC-1_1	P24	3	37650	6292	S
AGACAAATCCGATCTC-1_1	P24	2	31076	6335	S
AGACAAATCGTAGGAG-1_1	P24	2	24998	5635	S
AGACACTAGCGATGAC-1_1	P24	1	29383	6173	S
AGACACTCAAGAGTGC-1_1	P24	3	24827	5596	G2M
AGACACTGTAGGAGTC-1_1	P24	2	52004	7074	G2M
AGACACTGTATCTTCT-1_1	P24	1	17332	5053	S
AGACACTGTCACGCTG-1_1	P24	1	35785	6775	S
AGACACTGTGCAACAG-1_1	P24	1	32380	5955	S
AGACAGGAGAAGAGCA-1_1	P24	1	25571	5592	S
AGACAGGAGAATCGTA-1_1	P24	3	27845	5575	G1
AGACAGGAGTACCGGA-1_1	P24	1	52157	7315	G2M
AGACAGGCAGCGTAGA-1_1	P24	1	33936	6303	G2M
AGACAGGGTAGGAGTC-1_1	P24	4	24715	5485	G1
AGACAGGGTCTCGCGA-1_1	P24	1	19433	4869	G1
AGACAGGGTGCCTAAT-1_1	P24	1	23976	5355	S
AGACAGGGTTCTTCAT-1_1	P24	3	27015	5920	G2M
AGACAGGTCCAACCGG-1_1	P24	1	50647	7243	G1
AGACAGGTCCTGGCTT-1_1	P24	4	46971	7053	S
AGACAGGTCTAGTGAC-1_1	P24	3	27096	5892	S
AGACCATAGAGAAGGT-1_1	P24	4	68408	7765	G1
AGACCATAGAGCCCAA-1_1	P24	2	29059	5678	S
AGACCATAGTCGCCCA-1_1	P24	1	42380	6827	G2M
AGACCATCATGGCCAC-1_1	P24	1	35645	6294	G2M
AGACCATGTAGCACAG-1_1	P24	1	10039	3700	S
AGACCATGTTGGATCT-1_1	P24	3	21863	5432	G2M
AGACCATTCCATCAGA-1_1	P24	1	58381	7472	S
AGACCATTCCTCGATC-1_1	P24	3	48842	7194	G2M
AGACCCGAGAACAGGA-1_1	P24	1	30598	5819	S
AGACCCGAGCAACAGC-1_1	P24	3	37778	6760	S
AGACCCGAGCAGTCTT-1_1	P24	2	40637	6559	S
AGACCCGAGGTGAGAA-1_1	P24	3	25324	5317	G1
AGACCCGAGTCAGCGA-1_1	P24	1	28798	6071	S
AGACCCGCACGCGGTT-1_1	P24	2	37735	6953	S
AGACCCGCACGGCTAC-1_1	P24	3	31924	6057	G1
AGACCCGCAGTGACCC-1_1	P24	4	65770	7612	G2M
AGACCCGGTACTAAGA-1_1	P24	2	32054	5798	G2M
AGACCCGGTATAGGGC-1_1	P24	1	25990	5492	G1
AGACCCGGTTGTTGCA-1_1	P24	1	17041	4622	S
AGACTCAAGACTTCCA-1_1	P24	4	31263	5800	G1
AGACTCAAGGAACGCT-1_1	P24	2	56355	7482	S
AGACTCAAGGCTTAAA-1_1	P24	2	53332	7254	S
AGACTCAAGTGCACTT-1_1	P24	1	27516	5752	G1
AGACTCAAGTTGGGAC-1_1	P24	5	19316	4787	G1
AGACTCACAGCTCATA-1_1	P24	1	27052	5822	S
AGACTCACATGGAATA-1_1	P24	3	33626	6443	G2M
AGACTCAGTGACCGAA-1_1	P24	1	19617	4824	G1
AGACTCAGTGATATAG-1_1	P24	2	39766	6704	G2M
AGAGAATGTACTGCCG-1_1	P24	1	24463	5656	G2M
AGAGAATTCCCAGGCA-1_1	P24	3	18971	4643	G2M
AGAGAATTCGCCAATA-1_1	P24	3	47008	7132	S
AGAGAATTCGGCATCG-1_1	P24	1	15285	4474	S
AGAGAATTCTCGTGAA-1_1	P24	1	38750	6618	G2M
AGAGAGCAGGTGCTGA-1_1	P24	5	12205	3897	G2M
AGAGAGCGTACACTCA-1_1	P24	3	20112	5262	S
AGAGAGCGTAGTTCCA-1_1	P24	1	19514	4863	G1
AGAGAGCGTTGGTAGG-1_1	P24	2	39435	6689	G2M
AGAGAGCTCAAAGGAT-1_1	P24	3	34686	6651	S
AGAGCAGAGGATTCCT-1_1	P24	4	45897	6895	G2M
AGAGCAGAGGCGAACT-1_1	P24	1	16431	4460	G1
AGAGCAGCACGTCGGT-1_1	P24	3	21986	5442	S
AGAGCAGGTGGAATGC-1_1	P24	3	25625	5718	S
AGAGCAGTCTAGGCCG-1_1	P24	3	40131	6613	G2M
AGAGCAGTCTGGCCTT-1_1	P24	2	31196	6298	S
AGAGCCCAGTGACCTT-1_1	P24	2	39714	6799	G1
AGAGCCCGTCGAAGCA-1_1	P24	2	25148	5312	S
AGATAGAAGCGACTTT-1_1	P24	2	40520	6874	G2M
AGATAGAAGGCCGCTT-1_1	P24	3	43783	7076	G2M
AGATAGACATCGCTCT-1_1	P24	2	32908	5818	S
AGATAGAGTGCAACGA-1_1	P24	1	58173	7654	G1
AGATAGATCAGCTTCC-1_1	P24	1	25099	5512	S
AGATAGATCCACGTGG-1_1	P24	1	64902	7868	G2M
AGATAGATCTATTTCG-1_1	P24	5	31433	6077	G2M
AGATAGATCTGGACCG-1_1	P24	4	31054	6248	G1
AGATCCACAAACGAGC-1_1	P24	2	36858	6492	G2M
AGATCCAGTAGGACTG-1_1	P24	3	35973	6695	G2M
AGATCCAGTCGATTTG-1_1	P24	4	30896	6230	S
AGATCCAGTTACGGAG-1_1	P24	1	25131	5617	S
AGATCCATCCCGAATA-1_1	P24	1	46048	7077	G2M
AGATCCATCGTTGTAG-1_1	P24	1	24215	5377	G1
AGATCGTCAGTGGCTC-1_1	P24	3	29945	5903	G2M
AGATGAAAGTGCAGCA-1_1	P24	1	31000	6136	S
AGATGAAAGTGTACCT-1_1	P24	1	25580	5713	G2M
AGATGAACAATACAGA-1_1	P24	3	31453	6294	G1
AGATGAACACTGCATA-1_1	P24	3	32244	6314	S
AGATGAACAGCTTTGA-1_1	P24	1	34198	6181	G2M
AGATGAAGTGCAGATG-1_1	P24	5	23668	5484	G2M
AGATGAAGTTGCCGAC-1_1	P24	2	38377	6805	S
AGATGCTAGCATCTTG-1_1	P24	4	56227	7526	G2M
AGATGCTAGCCGATTT-1_1	P24	1	31708	6106	S
AGATGCTCAGGAGACT-1_1	P24	4	51706	7303	S
AGATGCTCATGAATCC-1_1	P24	1	23990	5352	S
AGATGCTGTACGACTT-1_1	P24	2	27431	5647	S
AGATGCTGTAGTCTGT-1_1	P24	1	26881	5811	S
AGATGCTGTCATGGCC-1_1	P24	3	41146	6759	G2M
AGATGCTGTTGGGACA-1_1	P24	1	20106	5088	S
AGATGCTGTTTAGTCG-1_1	P24	2	32024	5765	G1
AGATGCTTCCTTATCA-1_1	P24	1	45841	6849	G2M
AGCATCAAGAGGATGA-1_1	P24	1	27025	5851	S
AGCATCAAGCCAAGCA-1_1	P24	5	46008	7204	G2M
AGCATCAAGCCAGAGT-1_1	P24	3	37006	6449	S
AGCATCACACTCTAGA-1_1	P24	1	29117	6044	G2M
AGCATCACATGCAGCC-1_1	P24	2	34079	6156	G1
AGCATCACATGGCCCA-1_1	P24	5	29335	5761	G2M
AGCATCATCAGTGCGC-1_1	P24	2	35035	5966	G1
AGCATCATCCGATCTC-1_1	P24	1	27378	5862	S
AGCATCATCCGCGGAT-1_1	P24	2	37258	6456	G1
AGCATCATCGTCGATA-1_1	P24	1	50247	7214	S
AGCATCATCTGTCGTC-1_1	P24	5	22042	5321	G2M
AGCCAATAGAGGCCAT-1_1	P24	3	24635	5762	G2M
AGCCAATCAATGTTGC-1_1	P24	3	34920	6353	S
AGCCAATCATCGTGGC-1_1	P24	3	28458	5904	S
AGCCAATGTTCAGTAC-1_1	P24	2	34804	6272	S
AGCCAATTCAAGAGGC-1_1	P24	1	23949	5555	G2M
AGCCAATTCAAGTCGT-1_1	P24	2	39666	6644	G2M
AGCCAATTCGCCATAA-1_1	P24	1	20689	5130	S
AGCCACGCAACACAAA-1_1	P24	3	36203	6368	G2M
AGCCACGCAACGTAAA-1_1	P24	1	33491	6322	G2M
AGCCACGCAAGGAGTC-1_1	P24	1	34215	6220	S
AGCCACGGTCATCAGT-1_1	P24	1	27815	6239	G2M
AGCCACGTCGGACAAG-1_1	P24	1	22045	5219	S
AGCCACGTCTCTTCAA-1_1	P24	1	31152	5693	G1
AGCCAGCAGGTTAAAC-1_1	P24	1	19635	4656	G1
AGCCAGCAGTCGGCCT-1_1	P24	1	27001	5696	G2M
AGCCAGCAGTGAGCCA-1_1	P24	1	33218	6492	G1
AGCCAGCGTCATGCAT-1_1	P24	1	17037	4922	G2M
AGCCAGCGTCGAACGA-1_1	P24	3	17633	4304	S
AGCCAGCGTCTCGACG-1_1	P24	1	24360	5743	S
AGCCAGCTCAGACCTA-1_1	P24	1	32840	6075	S
AGCCAGCTCAGGAAGC-1_1	P24	2	17510	4334	G1
AGCCAGCTCTGGGATT-1_1	P24	1	29179	6040	S
AGCGATTAGGAGACCT-1_1	P24	1	23599	5528	G2M
AGCGATTAGGCACCAA-1_1	P24	1	68369	7934	G2M
AGCGATTCAAATCAGA-1_1	P24	2	40567	6700	G1
AGCGATTCAAATCCCA-1_1	P24	1	57093	7747	G2M
AGCGATTCACAGCGCT-1_1	P24	1	33116	6321	G2M
AGCGATTCACAGTCAT-1_1	P24	2	28427	5707	S
AGCGATTCACTTGTCC-1_1	P24	3	31372	6192	G2M
AGCGATTCAGTAGAGC-1_1	P24	3	19104	4865	S
AGCGATTGTGGCCACT-1_1	P24	1	21542	5264	G2M
AGCGATTGTTCGGCGT-1_1	P24	1	19164	4997	S
AGCGATTTCACCCTCA-1_1	P24	1	18904	4942	S
AGCGATTTCGCCAGAC-1_1	P24	3	43951	6761	G2M
AGCGCCAAGTAAGACT-1_1	P24	1	27571	5674	S
AGCGCCACAATGTCAC-1_1	P24	1	31991	6209	G2M
AGCGCCACACATGAAA-1_1	P24	3	19898	4996	G1
AGCGCCACACGCGGTT-1_1	P24	2	22713	5147	G2M
AGCGCCAGTACAAGCG-1_1	P24	2	30028	5771	S
AGCGCCAGTAGCGATG-1_1	P24	2	54819	7751	S
AGCGCCAGTCTGTGTA-1_1	P24	4	28487	5923	G2M
AGCGCCAGTGGTCTTA-1_1	P24	1	15092	4430	S
AGCGCCAGTGTTCATG-1_1	P24	1	11996	4001	S
AGCGCCATCGGAAGGT-1_1	P24	2	29701	6157	S
AGCGCCATCGTGAGAG-1_1	P24	1	11355	3379	G1
AGCGCTGAGACTTCCA-1_1	P24	3	33917	6454	G2M
AGCGCTGAGTCAATCC-1_1	P24	1	33158	6526	S
AGCGCTGCACGATAGG-1_1	P24	1	27121	5950	G2M
AGCGCTGCAGAAACCG-1_1	P24	3	24030	5524	S
AGCGCTGTCAACGCTA-1_1	P24	4	27154	5858	G2M
AGCGCTGTCATGGTAC-1_1	P24	2	27419	5516	S
AGCGCTGTCCGAACGC-1_1	P24	1	23357	5467	G2M
AGCGCTGTCTCCGTGT-1_1	P24	1	17323	4812	S
AGCGCTGTCTGTGCTC-1_1	P24	3	44897	6640	G2M
AGCGTATAGCATTGAA-1_1	P24	2	44953	6775	G2M
AGCGTATAGCCTATCA-1_1	P24	1	41886	6735	G2M
AGCGTATCAAAGCACG-1_1	P24	3	36282	6522	S
AGCGTATGTATCTCGA-1_1	P24	1	14017	4260	G1
AGCGTATGTCCAGCCA-1_1	P24	2	29924	5931	G2M
AGCGTATTCGGACTGC-1_1	P24	5	20906	5014	G2M
AGCGTCGAGCTCGCAC-1_1	P24	4	16897	4563	S
AGCGTCGAGGCTTCCG-1_1	P24	1	23772	5378	S
AGCGTCGGTACTCAAC-1_1	P24	2	20499	5103	S
AGCGTCGGTATGCAAA-1_1	P24	2	11887	3505	G1
AGCGTCGGTGGTTTGT-1_1	P24	1	12182	3746	G2M
AGCTACACAGTCAGTT-1_1	P24	1	33219	6178	G2M
AGCTACAGTATGGTTC-1_1	P24	3	34581	6453	G2M
AGCTACAGTTCTAAGC-1_1	P24	1	43488	6719	G2M
AGCTACATCCGTAGTA-1_1	P24	3	22194	5298	G1
AGCTCAAAGCCGTCGT-1_1	P24	3	25348	5599	G1
AGCTCAACAAAGGCAC-1_1	P24	4	17636	4958	S
AGCTCAACAACTCCCT-1_1	P24	3	23987	5700	S
AGCTCAAGTGTCTTCC-1_1	P24	2	23766	5336	G1
AGCTCAAGTTGCAAGG-1_1	P24	1	19315	4948	G1
AGCTCAAGTTGTATGC-1_1	P24	1	16984	4503	G1
AGCTCAATCAACTGGT-1_1	P24	3	40022	6619	G2M
AGCTCAATCACTACTT-1_1	P24	4	66758	7962	G2M
AGCTCAATCCAAGAGG-1_1	P24	1	20029	4825	G1
AGCTCAATCCGCAACG-1_1	P24	5	21893	5684	G2M
AGCTTCCAGTCATGAA-1_1	P24	1	48147	7226	G1
AGCTTCCGTGTCATCA-1_1	P24	2	33230	6041	S
AGCTTCCTCGACGACC-1_1	P24	1	29967	6207	S
AGCTTCCTCGGAACTT-1_1	P24	2	35993	6476	S
AGGAAATAGCAAGTGC-1_1	P24	2	33888	5899	S
AGGAAATAGGGTAGCT-1_1	P24	2	57886	7159	G2M
AGGAAATCAAAGAACT-1_1	P24	2	16311	4153	G1
AGGAAATCACGTCATA-1_1	P24	1	25730	5853	G2M
AGGAAATGTAGACAAT-1_1	P24	4	16825	4434	G2M
AGGAAATGTCTCAGAT-1_1	P24	5	25561	5607	G2M
AGGAAATGTGCAACAG-1_1	P24	1	55275	7415	G2M
AGGAATAAGTCTTCGA-1_1	P24	2	36284	6360	G2M
AGGAATACACACCTAA-1_1	P24	1	15539	4755	S
AGGAATACACAGCCTG-1_1	P24	2	33236	6357	S
AGGAATACATGGCGCT-1_1	P24	1	21329	5273	S
AGGAATAGTACGTGAG-1_1	P24	1	26759	5742	S
AGGAATAGTTATGTGC-1_1	P24	1	30220	5971	S
AGGACGAAGTCACGCC-1_1	P24	1	18680	4512	G2M
AGGACGAGTCGTTATG-1_1	P24	5	21494	5384	G2M
AGGACTTAGGTACAGC-1_1	P24	5	24797	5443	G2M
AGGACTTCATGGGTTT-1_1	P24	2	45556	6576	G2M
AGGACTTGTACGGATG-1_1	P24	3	15864	4563	G1
AGGACTTGTCGAATTC-1_1	P24	2	33052	5832	G1
AGGACTTGTGAACCGA-1_1	P24	4	47099	7040	G1
AGGAGGTAGTACGTCT-1_1	P24	1	23883	5176	G1
AGGAGGTGTCGGATTT-1_1	P24	4	55204	7624	G2M
AGGAGGTGTTACCCTC-1_1	P24	4	17130	4466	G1
AGGAGGTTCCCTATTA-1_1	P24	2	42392	6730	G1
AGGATAAAGTTTAGGA-1_1	P24	1	26136	5858	G2M
AGGATAACACTCCGGA-1_1	P24	3	25765	5954	S
AGGATAACATGGGAAC-1_1	P24	3	30162	5726	G1
AGGATCTAGTGGTTGG-1_1	P24	2	36327	6379	S
AGGATCTCAAGCTGTT-1_1	P24	3	25723	5797	S
AGGATCTCATTCTTCA-1_1	P24	3	48046	7378	S
AGGATCTGTAAGATCA-1_1	P24	3	15307	4591	G2M
AGGATCTGTGCCCTTT-1_1	P24	1	24405	6057	S
AGGATCTTCACTGAAC-1_1	P24	1	28005	6175	G2M
AGGATCTTCTGGCCTT-1_1	P24	1	53829	7449	G2M
AGGCATTCACTAGTAC-1_1	P24	2	26690	5615	G1
AGGCATTCACTTGAGT-1_1	P24	1	18570	4750	G1
AGGCATTGTAGCGTCC-1_1	P24	1	36849	6498	G2M
AGGCATTGTAGTATAG-1_1	P24	2	38176	6482	S
AGGCATTGTAGTTACC-1_1	P24	1	27291	5478	S
AGGCATTGTGTCCCTT-1_1	P24	3	17776	5099	S
AGGCATTGTTCCATTT-1_1	P24	2	26179	5471	S
AGGCATTTCATGACAC-1_1	P24	4	47564	7069	G1
AGGCATTTCCCATACC-1_1	P24	1	28155	6020	G2M
AGGCATTTCGGTAGGA-1_1	P24	3	23902	5428	S
AGGCCACAGAGCAGAA-1_1	P24	1	21158	5297	S
AGGCCACCACACCTGG-1_1	P24	1	28444	5831	G1
AGGCCACCAGCACCCA-1_1	P24	2	44563	6849	G2M
AGGCCACGTTACGGAG-1_1	P24	1	21796	5348	S
AGGCCACTCTGCTTAT-1_1	P24	1	40413	7191	G2M
AGGCTGCAGTACCGGA-1_1	P24	1	26655	5350	G1
AGGCTGCAGTGGCGAT-1_1	P24	2	29033	5925	S
AGGCTGCCACCCAATA-1_1	P24	2	20609	4864	S
AGGCTGCGTATCGGTT-1_1	P24	3	28459	5515	G1
AGGCTGCGTGATGAAT-1_1	P24	3	63612	7591	G2M
AGGCTGCTCAAGTGTC-1_1	P24	2	25372	5535	G2M
AGGCTGCTCGCTCTCA-1_1	P24	1	33216	6428	G2M
AGGGAGTCAAAGTATG-1_1	P24	1	22785	5096	G1
AGGGAGTCAAATACGA-1_1	P24	1	24451	5533	S
AGGGAGTCATACACCA-1_1	P24	4	39266	6434	G1
AGGGAGTCATCTGGGC-1_1	P24	1	22948	5369	S
AGGGAGTGTAGCTTTG-1_1	P24	1	17539	4612	G1
AGGGAGTGTATAATGG-1_1	P24	2	53460	7075	G2M
AGGGAGTGTGCTCTCT-1_1	P24	3	29974	6055	S
AGGGAGTTCCGCAAAT-1_1	P24	3	22449	5419	G2M
AGGGAGTTCGACATCA-1_1	P24	4	46640	6879	G1
AGGGAGTTCGTTAGAC-1_1	P24	1	35356	6273	G2M
AGGGCCTAGGTTCAGG-1_1	P24	3	50933	7592	S
AGGGCCTCAGTTGCGC-1_1	P24	1	29146	5939	G2M
AGGGCCTCATCGATCA-1_1	P24	3	29928	6086	G2M
AGGGCCTGTACAGGTG-1_1	P24	1	15486	4614	S
AGGGCCTGTGAGTCAG-1_1	P24	1	36052	6402	G2M
AGGGCCTGTTGCGGAA-1_1	P24	1	19845	5264	G2M
AGGGCCTGTTTGAAAG-1_1	P24	1	25078	5650	G2M
AGGGCCTTCCGTGTCT-1_1	P24	2	43192	6865	S
AGGGCCTTCGCTAAAC-1_1	P24	1	36233	6463	G2M
AGGGCCTTCGCTTGAA-1_1	P24	1	16963	4542	G1
AGGGCCTTCGGAACTT-1_1	P24	3	39169	6675	G2M
AGGGCTCAGAAACTAC-1_1	P24	2	34496	6429	G2M
AGGGCTCAGGAACGCT-1_1	P24	1	22724	5180	S
AGGGCTCAGGGCTTCC-1_1	P24	1	31477	6446	S
AGGGCTCAGTAGTCCT-1_1	P24	3	23753	5307	S
AGGGCTCAGTGCACAG-1_1	P24	4	40459	6718	G2M
AGGGCTCCAAACGAGC-1_1	P24	2	41841	6814	S
AGGGCTCCAATTGTGC-1_1	P24	4	56715	7279	G1
AGGGCTCCAGGCATTT-1_1	P24	4	41721	6922	G2M
AGGGCTCGTGTCCAAT-1_1	P24	1	37780	6297	G2M
AGGGCTCTCCTACGAA-1_1	P24	1	26126	5455	G1
AGGGTCCAGACAGTCG-1_1	P24	4	46290	7154	G2M
AGGGTCCAGACGTCGA-1_1	P24	1	32748	6382	S
AGGGTCCAGTAAACTG-1_1	P24	1	28428	5923	S
AGGGTCCCAACAAGTA-1_1	P24	2	32916	6234	G1
AGGGTCCGTACCCAGC-1_1	P24	4	30110	6113	S
AGGGTCCGTTGACGGA-1_1	P24	4	51136	6897	G2M
AGGGTCCGTTGTGCCG-1_1	P24	1	28096	5661	G1
AGGGTCCTCCACGGGT-1_1	P24	1	24007	5159	G1
AGGGTCCTCCGTAATG-1_1	P24	1	39595	6606	G2M
AGGGTCCTCGTCGACG-1_1	P24	1	24332	5242	G1
AGGGTCCTCTCGCCTA-1_1	P24	1	52724	7726	G2M
AGGGTCCTCTGCGGCA-1_1	P24	2	35378	5785	G1
AGGGTCCTCTTTCCGG-1_1	P24	2	31909	6338	S
AGGGTGAAGAGGCGGA-1_1	P24	1	27686	5800	S
AGGGTGAAGCCTGTGC-1_1	P24	2	33026	6312	G1
AGGGTGACAAGACCTT-1_1	P24	1	56538	7109	G2M
AGGGTGAGTCCAAAGG-1_1	P24	1	31544	6202	G2M
AGGGTGAGTGTATTCG-1_1	P24	1	20276	5193	S
AGGGTGATCCGTATGA-1_1	P24	1	13831	4217	S
AGGGTGATCGAGATGG-1_1	P24	1	35195	6427	G1
AGGGTTTAGTGCCAGA-1_1	P24	1	31439	6039	S
AGGGTTTCAAACTCGT-1_1	P24	1	26311	5791	S
AGGGTTTCAACACACT-1_1	P24	2	31307	6233	G2M
AGGGTTTCACGTTCGG-1_1	P24	1	30087	6042	G2M
AGGGTTTCATTCACCC-1_1	P24	2	28560	5857	G1
AGGGTTTGTGACCTGC-1_1	P24	3	25771	5722	S
AGGGTTTGTGTGTGTT-1_1	P24	3	27173	5908	G2M
AGGGTTTTCCTTCTTC-1_1	P24	1	17692	5141	G2M
AGGGTTTTCTGTGCTC-1_1	P24	1	25599	5268	G1
AGGTAGGAGTCGAAAT-1_1	P24	3	36123	6429	S
AGGTAGGGTGTCATGT-1_1	P24	1	30782	6037	G2M
AGGTAGGTCGAGCTGC-1_1	P24	2	28014	5545	G2M
AGGTCATCAAGATTGA-1_1	P24	4	22715	5197	G2M
AGGTCATCACCCTAGG-1_1	P24	5	18852	4811	G2M
AGGTCATCACGCACCA-1_1	P24	4	30651	6304	S
AGGTCATCAGCATTGT-1_1	P24	3	35554	6064	G1
AGGTCATCAGGCTACC-1_1	P24	3	43085	6628	G2M
AGGTCATGTAACACGG-1_1	P24	1	26089	5228	G1
AGGTCATTCGCTACGG-1_1	P24	1	21527	5372	G1
AGGTCATTCTCTCTAA-1_1	P24	2	28320	5711	G2M
AGGTCTAAGAAGGGAT-1_1	P24	1	24692	5561	S
AGGTCTAAGCGTGTCC-1_1	P24	1	27954	5649	G1
AGGTCTAAGGATGTTA-1_1	P24	3	32558	5965	S
AGGTCTACAACAACAA-1_1	P24	1	23605	5480	G1
AGGTCTACAATACGCT-1_1	P24	1	16307	4660	S
AGGTCTACACCCTTGT-1_1	P24	2	28399	5729	S
AGGTCTACATCCGTGG-1_1	P24	1	23014	5675	S
AGGTCTACATCCTCAC-1_1	P24	4	28050	5626	G1
AGGTCTAGTCCCGGTA-1_1	P24	1	27661	5951	G2M
AGGTCTAGTCGACGCT-1_1	P24	1	19719	5258	G2M
AGGTGTTAGAAGCGGG-1_1	P24	1	22057	5372	S
AGGTGTTAGGACTGGT-1_1	P24	1	29537	6180	S
AGGTGTTAGGTAAAGG-1_1	P24	3	32738	6111	G1
AGGTGTTCAAGAGGTC-1_1	P24	1	31491	6012	S
AGGTGTTCAATCACGT-1_1	P24	3	22444	5263	G1
AGGTGTTGTAGGACCA-1_1	P24	1	15524	4624	S
AGGTGTTGTGACAGGT-1_1	P24	1	18644	4828	S
AGGTGTTGTGCATTAC-1_1	P24	1	27709	6025	G2M
AGGTGTTGTTCCCAAA-1_1	P24	1	23501	5446	S
AGGTGTTGTTGCATAC-1_1	P24	1	30900	6233	G2M
AGGTGTTGTTGCGGCT-1_1	P24	2	26309	5291	S
AGGTGTTGTTTACTTC-1_1	P24	1	38637	6919	G2M
AGGTTACCAACCCTCT-1_1	P24	5	25160	5737	G2M
AGGTTACGTGCGAGTA-1_1	P24	1	33195	6007	S
AGGTTACTCTGGACCG-1_1	P24	1	40673	7002	S
AGGTTGTAGAGAGAAC-1_1	P24	3	27538	5871	S
AGGTTGTAGGATTCCT-1_1	P24	2	32041	5696	G1
AGGTTGTAGGGCCTCT-1_1	P24	3	31160	6169	G2M
AGGTTGTCAAGCAATA-1_1	P24	2	24407	5437	G1
AGGTTGTCAGGAGGAG-1_1	P24	1	22829	5212	S
AGGTTGTGTCGCTTAA-1_1	P24	1	31992	6236	S
AGGTTGTGTCTGTGGC-1_1	P24	1	16761	4531	G1
AGGTTGTGTTGCTCCT-1_1	P24	1	20948	5326	S
AGGTTGTTCTTCCCAG-1_1	P24	1	35171	6460	G1
AGTAACCAGCATGAAT-1_1	P24	3	38400	6744	S
AGTAACCAGCGCACAA-1_1	P24	1	51984	7258	G2M
AGTAACCAGGATATAC-1_1	P24	2	43237	6816	G2M
AGTAACCCAGCCCAGT-1_1	P24	2	41650	6735	G2M
AGTAACCGTATCTCTT-1_1	P24	4	22966	5679	S
AGTAACCTCGATACTG-1_1	P24	1	32298	6218	S
AGTAACCTCTGGCTGG-1_1	P24	3	25317	5458	S
AGTACCAAGAGAACCC-1_1	P24	5	33614	6259	G2M
AGTACCAAGCAGCCTC-1_1	P24	1	48926	7355	G2M
AGTACCAAGCTAATCC-1_1	P24	1	17687	4702	G1
AGTACCACAGTCGGAA-1_1	P24	1	38365	6824	G2M
AGTACCAGTACTCCCT-1_1	P24	1	23307	5493	S
AGTACCAGTCTCTCAC-1_1	P24	5	31516	5914	G1
AGTACCAGTGTCCATA-1_1	P24	2	33728	6027	S
AGTACCATCCGATCTC-1_1	P24	4	50889	7455	S
AGTACCATCGCGAAGA-1_1	P24	1	22693	5427	S
AGTACTGAGAAGCTGC-1_1	P24	1	28073	5864	S
AGTACTGCATCATCCC-1_1	P24	5	26831	5640	G2M
AGTACTGGTCTCTCAC-1_1	P24	1	28604	5897	G2M
AGTACTGTCTTCCAGC-1_1	P24	2	32523	6329	G2M
AGTACTGTCTTTGATC-1_1	P24	1	43735	7021	G2M
AGTAGCTAGGTTCAGG-1_1	P24	3	30496	6150	G2M
AGTAGCTAGTCGGCAA-1_1	P24	2	28823	5753	G1
AGTAGCTCAACGGTAG-1_1	P24	2	25331	5489	G2M
AGTAGCTCACCGGTCA-1_1	P24	4	42606	6946	G2M
AGTAGCTCAGCTATTG-1_1	P24	1	17566	4998	S
AGTAGCTCAGTTTCGA-1_1	P24	2	28684	5770	G1
AGTAGCTCATACAGGG-1_1	P24	1	14928	4375	G1
AGTAGCTTCAAATAGG-1_1	P24	2	45118	6678	G2M
AGTAGCTTCCAAGCTA-1_1	P24	3	20890	5080	G1
AGTAGCTTCGGTGAAG-1_1	P24	4	30248	5868	S
AGTAGCTTCTAGTACG-1_1	P24	3	32591	6126	S
AGTAGCTTCTCGGTAA-1_1	P24	1	25736	5830	S
AGTAGCTTCTGCGGGT-1_1	P24	5	26899	5551	G2M
AGTAGTCAGCCAAGCA-1_1	P24	1	27220	5809	G1
AGTAGTCAGCGTGCTC-1_1	P24	4	40464	6413	S
AGTAGTCAGTAAGCAT-1_1	P24	2	74755	7987	G1
AGTAGTCCAAAGCACG-1_1	P24	1	21891	4999	G1
AGTAGTCGTGGAACAC-1_1	P24	1	25795	5710	G1
AGTAGTCTCATACGAC-1_1	P24	1	58774	7643	G1
AGTAGTCTCTGGCCGA-1_1	P24	2	47919	7053	G2M
AGTCAACAGAAGGGAT-1_1	P24	4	20613	5184	S
AGTCAACCAGACAAAT-1_1	P24	1	27385	5727	S
AGTCAACGTATGGGAC-1_1	P24	1	29885	6138	S
AGTCAACGTCGATTCA-1_1	P24	2	24962	5327	S
AGTCAACGTGAAGCGT-1_1	P24	4	17386	4838	G2M
AGTCAACTCATGAGTC-1_1	P24	1	27914	5685	G1
AGTCACACACGACCTG-1_1	P24	3	34044	6489	G1
AGTCACAGTCCCGGTA-1_1	P24	2	21864	5023	G2M
AGTCACAGTTGTGTAC-1_1	P24	3	22070	5389	G2M
AGTCACATCGTTCTCG-1_1	P24	5	20290	4925	G2M
AGTCATGAGACGCCAA-1_1	P24	3	38760	6594	G2M
AGTCATGAGCTCCATA-1_1	P24	1	31378	6204	G1
AGTCATGAGGGAGTGG-1_1	P24	2	30991	6097	G2M
AGTCATGCAATCCTTT-1_1	P24	1	59239	7710	G1
AGTCATGCAGCAGTAG-1_1	P24	3	54529	7485	G2M
AGTCATGCAGTGAGCA-1_1	P24	2	28298	5869	G2M
AGTCATGCATCTAACG-1_1	P24	1	22262	5385	S
AGTCATGGTGGCTACC-1_1	P24	1	37675	6439	G1
AGTCATGGTGTTCCTC-1_1	P24	1	30402	5853	G1
AGTCATGGTTCTCGCT-1_1	P24	1	24491	5302	G1
AGTCATGGTTTACCAG-1_1	P24	1	16770	4658	G1
AGTCATGTCGCGTCGA-1_1	P24	2	30046	5874	G2M
AGTCATGTCTGAGAAA-1_1	P24	3	50875	7294	G2M
AGTCATGTCTGTTGGA-1_1	P24	3	18537	4720	G2M
AGTCTCCAGGAAGAAC-1_1	P24	2	38783	6337	S
AGTCTCCAGGTAAACT-1_1	P24	2	40988	6757	G1
AGTCTCCAGTCGGCAA-1_1	P24	1	29728	6065	S
AGTCTCCGTCGCTTAA-1_1	P24	1	47666	7186	G1
AGTCTCCGTTAGGACG-1_1	P24	2	33530	5993	S
AGTCTCCGTTCTGACA-1_1	P24	1	30268	5742	G1
AGTCTCCGTTGTTTGG-1_1	P24	2	19816	4784	G1
AGTGACTCACCAATTG-1_1	P24	1	36100	6414	S
AGTGACTGTGTCACAT-1_1	P24	1	45880	7035	S
AGTGACTGTTCCTAGA-1_1	P24	3	25580	5691	S
AGTGATCAGCCGTCGT-1_1	P24	1	24237	5573	S
AGTGATCCACAACGAG-1_1	P24	1	13788	3987	G1
AGTGATCCACCCTAGG-1_1	P24	3	18720	4871	S
AGTGATCCAGGGACTA-1_1	P24	3	52363	7339	G2M
AGTGATCTCGAAGAAT-1_1	P24	1	31866	5951	G2M
AGTGATCTCTTTCAGT-1_1	P24	3	24283	5527	S
AGTGCCGAGCATACTC-1_1	P24	5	22883	5525	G2M
AGTGCCGAGTCAAGCG-1_1	P24	1	54257	7336	G2M
AGTGCCGCAGGTGTGA-1_1	P24	2	38213	6608	G1
AGTGCCGGTATACGGG-1_1	P24	1	20671	5202	S
AGTGCCGGTCTTGAGT-1_1	P24	5	29533	5761	G2M
AGTGCCGTCATCCTGC-1_1	P24	3	34854	6366	S
AGTGCCGTCCTTGGAA-1_1	P24	3	20867	5118	G1
AGTGCCGTCGAGCCAC-1_1	P24	5	32387	5828	G1
AGTGTTGAGAGGTCAC-1_1	P24	4	42787	6419	G1
AGTGTTGAGCCATATC-1_1	P24	1	22088	5554	G2M
AGTGTTGAGGATTCAA-1_1	P24	4	16105	4612	S
AGTGTTGCATAAGCAA-1_1	P24	3	18309	4917	S
AGTGTTGGTCGAATGG-1_1	P24	3	67829	7942	G1
AGTGTTGGTGTTACAC-1_1	P24	4	38567	6485	G2M
AGTGTTGGTTATCTGG-1_1	P24	4	34875	6272	S
AGTGTTGGTTCTCAGA-1_1	P24	1	25486	5419	S
AGTGTTGTCCCTTCCC-1_1	P24	3	22376	5184	S
AGTGTTGTCGTGGCTG-1_1	P24	3	21898	5361	S
AGTTAGCCACTTCAAG-1_1	P24	2	36443	6370	G2M
AGTTAGCTCGTAGAGG-1_1	P24	1	16744	4505	G2M
AGTTAGCTCTTTGCTA-1_1	P24	1	24143	5839	G2M
AGTTCCCAGCGACCCT-1_1	P24	2	27325	5744	G2M
AGTTCCCCACGTCGGT-1_1	P24	2	26430	5448	S
AGTTCCCGTAGTAAGT-1_1	P24	1	19444	5134	S
AGTTCCCGTCAGCGTC-1_1	P24	3	32021	6009	G2M
AGTTCCCTCCACGAAT-1_1	P24	4	45171	6881	S
AGTTCCCTCTGGGCCA-1_1	P24	1	34074	6290	G1
AGTTCGAAGGAATCGC-1_1	P24	2	38682	6858	G2M
AGTTCGACAGGTCCGT-1_1	P24	1	41483	7112	G2M
AGTTCGACAGTCGGAA-1_1	P24	1	42657	6904	G2M
AGTTCGACAGTTTGGT-1_1	P24	1	30335	5946	G2M
AGTTCGAGTACGTACT-1_1	P24	1	25680	5782	G2M
AGTTCGAGTAGCACAG-1_1	P24	2	40572	7163	S
AGTTCGAGTTTGGGTT-1_1	P24	2	37223	6412	G2M
AGTTCGATCTAGGAAA-1_1	P24	1	41177	6534	G2M
AGTTCGATCTCGCCTA-1_1	P24	1	38621	6593	G2M
ATACCGAAGTGAGCCA-1_1	P24	1	19180	5199	S
ATACCGACAAATCAGA-1_1	P24	1	24964	5421	S
ATACCGACAGTTTGGT-1_1	P24	3	38058	6740	G2M
ATACCGACATGACCCG-1_1	P24	1	21884	5293	G1
ATACCGACATGTTCGA-1_1	P24	1	36929	6564	G2M
ATACCGATCAACTCTT-1_1	P24	5	27259	5746	G2M
ATACCGATCTGCGGAC-1_1	P24	5	29530	5737	G2M
ATACCTTAGACCCTTA-1_1	P24	3	19090	4764	G1
ATACCTTAGCTTTCCC-1_1	P24	1	27774	5824	S
ATACCTTCAAATGGTA-1_1	P24	4	29771	6043	G2M
ATACCTTCACCCTGTT-1_1	P24	1	30227	6420	G2M
ATACCTTCAGACGATG-1_1	P24	2	31258	5914	G1
ATACCTTGTACCAATC-1_1	P24	4	63488	7399	G2M
ATACCTTGTCGAGCTC-1_1	P24	3	18898	4960	G1
ATACCTTGTTCAGTAC-1_1	P24	1	23397	5463	S
ATACCTTTCTTGTGCC-1_1	P24	1	16196	5015	G2M
ATACTTCAGCTCTGTA-1_1	P24	4	39160	6365	S
ATACTTCAGTTTGGCT-1_1	P24	2	24800	5355	G2M
ATACTTCGTATTGGCT-1_1	P24	1	39090	6621	G2M
ATACTTCTCACTGTCC-1_1	P24	1	20570	5097	G1
ATAGACCAGAAACACT-1_1	P24	3	24410	5767	G2M
ATAGACCCACGAAAGC-1_1	P24	1	37418	6497	G2M
ATAGACCCATTGACCA-1_1	P24	3	40025	6884	G2M
ATAGACCGTAGATCCT-1_1	P24	1	17723	4835	S
ATAGACCGTGTTATCG-1_1	P24	1	20891	5048	S
ATAGACCGTTCTTAGG-1_1	P24	1	31055	6067	S
ATAGACCGTTTCGCTC-1_1	P24	4	70308	8081	G2M
ATAGACCTCAGGAGAC-1_1	P24	2	45767	7113	S
ATAGACCTCGGTCTGG-1_1	P24	2	37293	6682	G2M
ATAGACCTCTACAGGT-1_1	P24	1	41095	7111	G2M
ATAGACCTCTTACTGT-1_1	P24	2	46829	7074	G1
ATAGAGACACACGGTC-1_1	P24	1	26109	5682	S
ATAGAGACACGGATCC-1_1	P24	3	37594	6434	G2M
ATAGAGATCCACTGGG-1_1	P24	3	45234	6877	G2M
ATAGAGATCCATAGGT-1_1	P24	1	23767	5426	S
ATAGAGATCCGTGTCT-1_1	P24	1	24696	5300	S
ATAGAGATCCTTCTAA-1_1	P24	2	25283	5562	G2M
ATAGAGATCGCTCTCA-1_1	P24	2	37918	6844	G2M
ATAGGCTAGTGCACTT-1_1	P24	1	25207	5652	G2M
ATAGGCTCACGGCGTT-1_1	P24	1	26468	5738	G2M
ATAGGCTGTAAGATCA-1_1	P24	5	18296	4967	G2M
ATAGGCTGTATCGGTT-1_1	P24	5	23126	5363	G2M
ATAGGCTGTGTAAACA-1_1	P24	2	28236	5634	S
ATAGGCTGTGTGTGGA-1_1	P24	4	31356	5848	G1
ATAGGCTGTTGTGTTG-1_1	P24	1	21272	5170	G1
ATAGGCTTCAATGTCG-1_1	P24	3	28246	5981	S
ATAGGCTTCCTCAGAA-1_1	P24	2	19167	5045	S
ATATCCTAGCGGGTAT-1_1	P24	1	25358	5798	G2M
ATATCCTAGTCTACCA-1_1	P24	2	50538	7283	G2M
ATATCCTCATTCAGGT-1_1	P24	1	28649	5857	S
ATATCCTGTACTCCGG-1_1	P24	1	19154	4900	G1
ATATCCTGTTCTCAGA-1_1	P24	5	33321	5941	G2M
ATATCCTTCAAGAGTA-1_1	P24	1	33887	6323	G2M
ATATCCTTCGGCATTA-1_1	P24	1	21044	4946	G1
ATATCCTTCTCAATCT-1_1	P24	4	36933	6595	G2M
ATCACAGAGCGGTAAC-1_1	P24	1	33827	6381	G2M
ATCACAGAGTGAGTTA-1_1	P24	1	32623	6405	S
ATCACAGCAGCATCTA-1_1	P24	2	46439	7020	G2M
ATCACAGGTCCGATCG-1_1	P24	1	58517	7448	S
ATCACAGGTCCTGTTC-1_1	P24	3	26223	5797	S
ATCACAGTCATGGGAG-1_1	P24	5	29969	5881	G2M
ATCACAGTCCTCTAAT-1_1	P24	1	30707	6009	S
ATCACGAAGCATCAGG-1_1	P24	1	36851	6353	G2M
ATCACGAAGCTTGTGT-1_1	P24	1	28824	6079	G2M
ATCACGACACTGGACC-1_1	P24	4	46512	7150	G2M
ATCACGACAGATTTCG-1_1	P24	1	17549	4917	S
ATCACGAGTAGGGTAC-1_1	P24	1	15227	4586	S
ATCACGATCCATTTGT-1_1	P24	2	21799	5157	G2M
ATCACGATCGTTCTGC-1_1	P24	1	17280	4911	G2M
ATCACGATCTTAGCTT-1_1	P24	2	30352	6048	G1
ATCACTTCAGACGATG-1_1	P24	2	33208	6266	S
ATCACTTCAGGTGGAT-1_1	P24	1	26194	5852	G2M
ATCACTTGTCCGGTCA-1_1	P24	1	21812	5507	G2M
ATCACTTGTGTGATGG-1_1	P24	5	26460	5468	G1
ATCAGGTAGTTATGGA-1_1	P24	2	26185	5687	G1
ATCAGGTGTAATTAGG-1_1	P24	1	12696	3805	G1
ATCAGGTGTCTACAAC-1_1	P24	1	30243	6084	S
ATCAGGTGTTGAGGAC-1_1	P24	1	30302	5754	G1
ATCAGGTTCCCATTCG-1_1	P24	4	38392	6630	S
ATCAGGTTCGAGCCAC-1_1	P24	3	36411	6240	G2M
ATCATTCAGGTTGTTC-1_1	P24	3	21336	5264	G1
ATCATTCGTGGCTTAT-1_1	P24	3	11818	3859	G1
ATCATTCGTTAGAAGT-1_1	P24	1	25637	5524	G1
ATCATTCGTTCCAGGC-1_1	P24	1	28469	5376	G1
ATCATTCTCACTAGCA-1_1	P24	3	39074	7063	G2M
ATCATTCTCCGTGTCT-1_1	P24	3	30221	6205	G2M
ATCATTCTCGTTAGAC-1_1	P24	1	56059	7476	G2M
ATCATTCTCTTCACGC-1_1	P24	2	34680	6411	G2M
ATCCACCAGAATTGTG-1_1	P24	5	19625	4944	G1
ATCCACCGTCACGTGC-1_1	P24	5	28971	6135	G2M
ATCCACCTCGGTGTTA-1_1	P24	1	31134	6644	S
ATCCACCTCTACGCGG-1_1	P24	1	40076	6742	G2M
ATCCATTAGATACGAT-1_1	P24	3	32876	6245	G2M
ATCCATTAGATGGCGT-1_1	P24	1	19990	4898	G1
ATCCATTAGCATGCGA-1_1	P24	4	34421	6211	G2M
ATCCATTAGTGGAATT-1_1	P24	4	30485	5698	G1
ATCCATTCAGTCAACT-1_1	P24	1	37702	6525	G2M
ATCCATTGTAACATAG-1_1	P24	2	29055	5968	S
ATCCATTGTACCTTCC-1_1	P24	2	23614	5417	S
ATCCATTGTGAATTAG-1_1	P24	2	45952	6728	G1
ATCCATTGTTCTCCAC-1_1	P24	1	32725	5961	G1
ATCCATTTCCTTGAAG-1_1	P24	5	21013	5279	G1
ATCCATTTCTACTCAT-1_1	P24	3	22503	5546	S
ATCCCTGAGATGACCG-1_1	P24	4	26267	5826	G2M
ATCCCTGCAATACGAA-1_1	P24	5	34471	6025	G2M
ATCCCTGCAGGTCTCG-1_1	P24	1	59983	7657	G1
ATCCGTCAGGGAGGCA-1_1	P24	1	45104	6688	G2M
ATCCGTCCAACACGAG-1_1	P24	1	58654	7513	G2M
ATCCGTCCAGACCAAG-1_1	P24	1	31252	6349	S
ATCCGTCGTAACCAGG-1_1	P24	1	25608	5540	G2M
ATCCGTCGTAGACAAT-1_1	P24	1	40232	6641	G2M
ATCCGTCGTGCGACAA-1_1	P24	1	22999	5308	G2M
ATCCGTCGTTGACGGA-1_1	P24	1	27889	5897	G2M
ATCCGTCTCAACCTCC-1_1	P24	3	25379	5714	G2M
ATCCTATAGAATCCCT-1_1	P24	3	37150	6478	G2M
ATCCTATAGGTAAAGG-1_1	P24	1	47971	6595	S
ATCCTATAGTTAGAAC-1_1	P24	3	22163	5256	G1
ATCCTATCACGTACTA-1_1	P24	2	50128	6887	G2M
ATCCTATCAGCGAACA-1_1	P24	4	27299	5987	S
ATCCTATCATCATCCC-1_1	P24	1	30634	6453	G2M
ATCCTATGTGAGCTCC-1_1	P24	3	55822	7228	G2M
ATCCTATTCCTTGGAA-1_1	P24	3	33834	6347	G2M
ATCCTATTCGGCATTA-1_1	P24	3	44140	6810	G2M
ATCGATGCAATAGGGC-1_1	P24	2	23282	5728	G1
ATCGATGCAATCGCGC-1_1	P24	1	16616	4512	G2M
ATCGATGCACAGTCGC-1_1	P24	1	29902	5826	G1
ATCGATGGTCATAAAG-1_1	P24	1	35067	6341	G2M
ATCGATGGTCCTGAAT-1_1	P24	1	23624	5314	S
ATCGATGGTGATGAAT-1_1	P24	2	64071	8014	S
ATCGATGGTGCAGGAT-1_1	P24	5	24781	5294	G1
ATCGATGTCTCATTAC-1_1	P24	1	15907	4410	G1
ATCGCCTAGACATAGT-1_1	P24	1	43022	6562	S
ATCGCCTAGGACACTG-1_1	P24	1	34822	6629	S
ATCGCCTCACCCTATC-1_1	P24	1	18534	5114	G2M
ATCGCCTCACGCTTAA-1_1	P24	3	28096	5962	S
ATCGCCTCAGGTGACA-1_1	P24	2	35241	6177	S
ATCGCCTCATACTGTG-1_1	P24	2	28647	5649	G1
ATCGCCTTCTGATTCT-1_1	P24	1	36490	6550	G2M
ATCGGATCATAACGGG-1_1	P24	3	73767	7989	G2M
ATCGGATCATCCTTCG-1_1	P24	1	23970	5676	S
ATCGGATGTCACAGAG-1_1	P24	5	28890	5824	G2M
ATCGGATGTCGAGATG-1_1	P24	1	38842	6366	G2M
ATCGGATGTGTTCCTC-1_1	P24	2	21485	5207	G1
ATCGGCGAGTTCAACC-1_1	P24	3	46810	7157	G2M
ATCGGCGCAGAATTCC-1_1	P24	1	21313	5116	S
ATCGGCGGTGAACTAA-1_1	P24	3	42924	6659	G1
ATCGGCGTCCCTTGTG-1_1	P24	2	27799	5858	G2M
ATCGTAGAGAATCGAT-1_1	P24	1	16634	4937	S
ATCGTAGAGTATAGGT-1_1	P24	1	21830	5179	G2M
ATCGTAGAGTCGAATA-1_1	P24	3	53987	7257	G2M
ATCGTAGAGTTCCGGC-1_1	P24	2	34016	5907	G1
ATCGTAGCACTCCTTG-1_1	P24	2	27117	5680	S
ATCGTAGCAGGTTACT-1_1	P24	2	52411	7507	G2M
ATCGTAGGTAGCGTCC-1_1	P24	1	22892	5470	G2M
ATCGTAGGTCGTGATT-1_1	P24	1	24181	5554	S
ATCGTAGGTTGAATCC-1_1	P24	2	38210	6532	G2M
ATCGTAGGTTGTCATG-1_1	P24	1	19051	4838	S
ATCGTCCAGATACAGT-1_1	P24	3	30811	5974	S
ATCGTCCGTGATACCT-1_1	P24	4	41646	6506	S
ATCGTCCGTTACACTG-1_1	P24	2	34940	6130	G1
ATCGTCCTCGCCAGTG-1_1	P24	4	54085	7373	G2M
ATCGTCCTCGCGAAGA-1_1	P24	1	22676	5383	G1
ATCGTCCTCTCGCGTT-1_1	P24	2	24243	5404	G2M
ATCGTCCTCTTCGACC-1_1	P24	3	39669	6760	G1
ATCGTGAAGACTGGGT-1_1	P24	1	24165	5570	G2M
ATCGTGAAGGTAGATT-1_1	P24	4	11444	3719	G1
ATCGTGACAAATCAAG-1_1	P24	1	13401	4121	G1
ATCGTGACACCAGACC-1_1	P24	3	22249	5247	G1
ATCGTGACAGAACATA-1_1	P24	1	42504	6746	G1
ATCGTGAGTACCTAGT-1_1	P24	1	27736	6020	G2M
ATCGTGAGTTTAGACC-1_1	P24	2	35332	6411	G2M
ATCGTGATCGTAGGAG-1_1	P24	3	15365	4318	S
ATCTCTAAGACGTCGA-1_1	P24	2	31572	5662	G1
ATCTCTAAGCTTAGTC-1_1	P24	3	22740	5318	G1
ATCTCTAGTTGGAGGT-1_1	P24	2	26084	5769	G2M
ATCTCTATCCACCTGT-1_1	P24	3	41521	7132	G2M
ATCTCTATCTACGGTA-1_1	P24	1	18096	4561	S
ATCTTCAAGCATACTC-1_1	P24	1	20435	5223	S
ATCTTCAAGTGGTTCT-1_1	P24	2	49955	7487	G2M
ATCTTCAAGTTCATCG-1_1	P24	2	32928	6255	G2M
ATCTTCACAACCTAAC-1_1	P24	1	17608	5011	S
ATCTTCACACACGCCA-1_1	P24	3	28150	6011	S
ATCTTCAGTCACCTTC-1_1	P24	4	35923	5974	G2M
ATCTTCAGTCGCTTGG-1_1	P24	1	24709	5530	G1
ATCTTCAGTGGTCAAG-1_1	P24	3	32869	6211	S
ATCTTCAGTGTTCGAT-1_1	P24	2	31250	6040	S
ATCTTCAGTTGTGCAT-1_1	P24	1	19404	4901	G1
ATCTTCATCGGAGATG-1_1	P24	1	29325	6215	G2M
ATGAAAGAGACTCAAA-1_1	P24	1	38165	6517	G2M
ATGAAAGAGGGACCAT-1_1	P24	3	59450	7505	G2M
ATGAAAGAGGTCCAGA-1_1	P24	1	29712	5763	S
ATGAAAGCAACCGATT-1_1	P24	4	22171	5388	G1
ATGAAAGCAGCAATTC-1_1	P24	1	26814	5738	S
ATGAAAGCAGCTAACT-1_1	P24	1	61361	7752	G2M
ATGAAAGCATCGGTTA-1_1	P24	1	27258	5611	G1
ATGAAAGCATTCCTCG-1_1	P24	2	34628	5858	G1
ATGAAAGGTAGAGCTG-1_1	P24	1	26899	5525	G1
ATGAAAGGTAGATTGA-1_1	P24	3	24357	5289	G1
ATGAAAGGTCATGACT-1_1	P24	1	48648	6927	G1
ATGAAAGTCAAAGACA-1_1	P24	4	49264	7335	S
ATGAAAGTCATGTCTT-1_1	P24	4	39411	6517	S
ATGACCAAGAGTCTGG-1_1	P24	1	31521	6016	G1
ATGACCAAGGCCGCTT-1_1	P24	3	32879	6234	G2M
ATGACCACAAGTTCGT-1_1	P24	1	26354	5522	G1
ATGACCATCAGCGGAA-1_1	P24	1	34005	6330	G2M
ATGACCATCCAATCTT-1_1	P24	2	53748	7440	G1
ATGACCATCCTCTTTC-1_1	P24	1	24684	5721	S
ATGACCATCTTTCCAA-1_1	P24	1	36572	6856	S
ATGAGGGAGACATATG-1_1	P24	1	36399	6438	G2M
ATGAGGGAGCATCAAA-1_1	P24	1	15887	4469	G1
ATGAGTCAGCTAATGA-1_1	P24	4	24988	5958	G1
ATGAGTCAGGAGGGTG-1_1	P24	1	31252	5740	G1
ATGAGTCAGTAGGATT-1_1	P24	1	40200	6723	S
ATGAGTCAGTCTGGTT-1_1	P24	1	30654	5952	G2M
ATGAGTCCAACCGCCA-1_1	P24	1	39219	6689	S
ATGAGTCCAACGGTAG-1_1	P24	1	31613	5871	S
ATGAGTCGTCCACGCA-1_1	P24	3	44811	7048	G2M
ATGAGTCTCAACGCTA-1_1	P24	4	44017	6923	G2M
ATGAGTCTCCGTACGG-1_1	P24	2	30999	5966	G1
ATGATCGCACCCGTAG-1_1	P24	2	27325	5722	S
ATGATCGCAGTATACC-1_1	P24	2	29471	5860	G1
ATGATCGCATGATGCT-1_1	P24	1	26199	5610	S
ATGATCGGTCTTACAG-1_1	P24	5	18168	4719	G2M
ATGATCGGTGAGTCAG-1_1	P24	1	32704	6126	G1
ATGATCGTCTGCACCT-1_1	P24	2	23983	5429	G2M
ATGCATGAGATCCTAC-1_1	P24	1	43589	6720	G2M
ATGCATGAGTACTCGT-1_1	P24	1	16031	4582	G1
ATGCATGCACAGAAGC-1_1	P24	2	30787	6061	G1
ATGCATGCACTGGAAG-1_1	P24	1	37855	6538	G2M
ATGCATGGTGGCAGAT-1_1	P24	1	41449	6895	G2M
ATGCATGTCATTGTGG-1_1	P24	3	23769	5568	S
ATGCATGTCGTAGCCG-1_1	P24	3	23757	5366	S
ATGCCTCAGCTTTGTG-1_1	P24	2	41404	6582	G2M
ATGCCTCCACACCTGG-1_1	P24	4	48912	7229	G2M
ATGCCTCGTAACGATA-1_1	P24	5	24353	5442	G2M
ATGCCTCGTGCTTATG-1_1	P24	4	15893	4560	G2M
ATGCCTCTCTGTGCAA-1_1	P24	3	24465	5810	S
ATGCGATAGCCTTTGA-1_1	P24	2	32434	6386	G2M
ATGCGATAGTCAACAA-1_1	P24	2	56029	7565	G2M
ATGCGATCACCATATG-1_1	P24	1	32990	5989	G1
ATGCGATCAGCACAGA-1_1	P24	1	28352	5951	G2M
ATGCGATCAGCTCGGT-1_1	P24	2	20343	5209	S
ATGCGATCATTCCTAT-1_1	P24	4	41787	7073	G1
ATGCGATGTAACATAG-1_1	P24	1	35586	6579	S
ATGCGATGTTCGAAGG-1_1	P24	1	16346	4443	G1
ATGCGATTCGAGTTGT-1_1	P24	2	38181	6249	G1
ATGCGATTCGTGGTAT-1_1	P24	1	27323	5922	G2M
ATGGAGGAGATTACCC-1_1	P24	1	46762	7365	G2M
ATGGAGGCAGTTCTAG-1_1	P24	2	29554	6099	G1
ATGGAGGTCTGGGTCG-1_1	P24	1	31880	6257	G2M
ATGGATCCAAACTGCT-1_1	P24	3	32616	6242	S
ATGGATCCAGATGCGA-1_1	P24	1	22914	5562	S
ATGGATCCAGCGATTT-1_1	P24	1	23580	5539	S
ATGGATCCATTCCTAT-1_1	P24	3	45367	7260	G2M
ATGGATCGTCGTATGT-1_1	P24	2	25797	5517	S
ATGGATCGTGAGTGAC-1_1	P24	4	24848	5356	G1
ATGGATCGTTCCGCGA-1_1	P24	1	31137	6305	G1
ATGGATCGTTGCAAGG-1_1	P24	2	45751	6750	G2M
ATGGGAGAGACAGTCG-1_1	P24	1	35244	6450	G2M
ATGGGAGAGACATATG-1_1	P24	5	20579	5028	G2M
ATGGGAGAGCATGTTC-1_1	P24	1	28519	5801	G2M
ATGGGAGCAGTCGTTA-1_1	P24	1	16348	4499	G1
ATGGGAGCATACAGCT-1_1	P24	1	21472	5448	G2M
ATGGGAGTCCTACCGT-1_1	P24	5	29916	5811	G2M
ATGGGTTAGCAACCAG-1_1	P24	1	42512	6938	S
ATGGGTTTCACTGTTT-1_1	P24	1	25107	5773	G2M
ATGGTTGAGACGCATG-1_1	P24	1	28721	5899	S
ATGGTTGAGAGAGCAA-1_1	P24	1	53476	7236	G2M
ATGGTTGAGCATTGTC-1_1	P24	1	31885	6344	S
ATGGTTGCACCTGCTT-1_1	P24	1	34579	6219	S
ATGGTTGGTTTGGCTA-1_1	P24	2	31626	6334	G2M
ATGGTTGTCCAGGACC-1_1	P24	2	43655	6988	S
ATGGTTGTCGGTAACT-1_1	P24	3	22357	5264	S
ATGTCCCAGCGGACAT-1_1	P24	2	26269	5601	S
ATGTCCCAGGAGGCAG-1_1	P24	2	34353	6420	S
ATGTCCCAGTCCGTCG-1_1	P24	1	22875	5116	S
ATGTCCCGTGCTCTCT-1_1	P24	2	56307	7568	S
ATGTCCCGTTCTCACC-1_1	P24	4	47351	7156	G1
ATGTCCCGTTGTGCCG-1_1	P24	1	21929	5728	G2M
ATGTCCCTCACTTCTA-1_1	P24	2	45529	7111	G2M
ATGTCCCTCGCATAGT-1_1	P24	3	19517	5102	G1
ATGTCCCTCGTGGCGT-1_1	P24	1	21245	5333	G2M
ATGTCCCTCTTGCAGA-1_1	P24	1	45887	7485	G2M
ATGTCTTAGCACCTGC-1_1	P24	1	20048	5100	S
ATGTCTTGTAGATTAG-1_1	P24	3	40527	6890	G2M
ATGTCTTGTGCTTCAA-1_1	P24	3	33989	6220	S
ATGTCTTTCACTACTT-1_1	P24	5	18523	4919	G2M
ATTACCTCACAATTCG-1_1	P24	1	25947	5778	S
ATTACCTCATCCGGTG-1_1	P24	3	27394	5986	G2M
ATTACCTGTTTGCCGG-1_1	P24	5	34704	6101	G2M
ATTACTCAGCGCCCAT-1_1	P24	3	25977	5763	G1
ATTACTCAGTGGCCTC-1_1	P24	2	29669	5775	G1
ATTACTCGTATGTCTG-1_1	P24	1	33491	6257	G2M
ATTACTCGTCGCGGTT-1_1	P24	2	35018	6597	G1
ATTACTCGTGGAACCA-1_1	P24	2	50051	6782	G2M
ATTACTCTCAGTCCGG-1_1	P24	1	15733	4800	G1
ATTACTCTCGACGCGT-1_1	P24	3	24258	5245	S
ATTACTCTCGACTCCT-1_1	P24	3	38735	6555	S
ATTATCCCAAAGCACG-1_1	P24	1	43850	6900	S
ATTATCCTCCGAGAAG-1_1	P24	1	40138	6732	G2M
ATTATCCTCGTGGCTG-1_1	P24	3	27007	5511	G1
ATTCACTCAATACGCT-1_1	P24	3	31834	6339	S
ATTCACTCAGACCAAG-1_1	P24	1	28676	5901	S
ATTCACTCAGGAGGAG-1_1	P24	5	20198	5017	G2M
ATTCACTTCATTGGTG-1_1	P24	4	29862	5865	S
ATTCAGGAGACTTCGT-1_1	P24	1	22223	5202	S
ATTCAGGAGCGACTGA-1_1	P24	2	46614	6712	S
ATTCAGGCAAATCGGG-1_1	P24	2	20758	4985	G1
ATTCAGGCAATAGGGC-1_1	P24	1	22944	5383	S
ATTCAGGCACAGAAGC-1_1	P24	1	23142	5438	S
ATTCAGGCATCGTGCG-1_1	P24	1	27702	5448	S
ATTCAGGGTCTGTTAG-1_1	P24	1	43519	6978	S
ATTCAGGGTCTTGGTA-1_1	P24	3	38350	6819	S
ATTCAGGTCAGTCACA-1_1	P24	2	34625	6220	G2M
ATTCAGGTCATTTCGT-1_1	P24	3	28544	6070	S
ATTCAGGTCCCTGGTT-1_1	P24	1	36498	6494	G2M
ATTCATCAGGCCACCT-1_1	P24	2	51291	7629	G1
ATTCATCGTATCTTCT-1_1	P24	4	32610	6504	S
ATTCCATAGTAACCGG-1_1	P24	2	44619	6953	G2M
ATTCCATAGTGCGCTC-1_1	P24	1	23900	5723	G2M
ATTCCATGTATGGAGC-1_1	P24	1	22852	5387	S
ATTCCATGTCCCTAAA-1_1	P24	1	39736	6603	S
ATTCCATGTTCGATTG-1_1	P24	2	24651	5146	G1
ATTCCATGTTGGCCTG-1_1	P24	3	16830	4624	S
ATTCCATGTTTGAACC-1_1	P24	1	20545	5166	S
ATTCCATTCGATAACC-1_1	P24	2	43070	6862	G2M
ATTCCATTCTCTCAAT-1_1	P24	1	27647	5713	G1
ATTCCATTCTGTCTCG-1_1	P24	1	34023	6634	G2M
ATTCCCGAGAGTATAC-1_1	P24	1	37700	6782	G2M
ATTCCCGAGATGAAGG-1_1	P24	5	22726	5188	G1
ATTCCCGAGGCACCAA-1_1	P24	4	42215	6685	G1
ATTCCCGAGGTAGTCG-1_1	P24	4	24904	5166	G1
ATTCCCGAGTATGAAC-1_1	P24	3	25370	5675	G2M
ATTCCCGAGTTCGGTT-1_1	P24	1	25601	5662	S
ATTCCCGCACTATCCC-1_1	P24	1	35491	6522	G2M
ATTCCCGCAGCCTATA-1_1	P24	1	63618	7773	G2M
ATTCCCGGTAACCCTA-1_1	P24	3	28154	5917	S
ATTCCCGTCCCATACC-1_1	P24	2	48874	7347	G2M
ATTCCTACATGGAATA-1_1	P24	2	40280	6663	S
ATTCCTACATTGAGCT-1_1	P24	2	25300	5512	G1
ATTCCTAGTGCGTCGT-1_1	P24	4	27749	5791	G2M
ATTCGTTAGGCTCACC-1_1	P24	1	28049	5866	S
ATTCGTTAGGGATGTC-1_1	P24	1	38084	6519	G1
ATTCGTTAGGTTGGTG-1_1	P24	1	27419	5677	G2M
ATTCGTTCACTATCCC-1_1	P24	1	34128	6523	G2M
ATTCGTTCAGACTCTA-1_1	P24	1	37039	6932	S
ATTCGTTGTAAGCTCT-1_1	P24	2	25268	5474	G1
ATTCGTTGTAGACGTG-1_1	P24	1	24151	5463	S
ATTCGTTGTCACCGCA-1_1	P24	1	38355	6789	G2M
ATTCGTTGTGGTCCCA-1_1	P24	2	33645	6171	S
ATTCGTTTCGCAAGAG-1_1	P24	1	21677	5288	S
ATTCTACAGGACTATA-1_1	P24	2	48124	7014	G1
ATTCTACCACGGAAGT-1_1	P24	3	42494	6512	G2M
ATTCTACCACTAGAGG-1_1	P24	1	23119	5487	G1
ATTCTACTCAATCAGC-1_1	P24	1	30940	6269	G2M
ATTCTACTCTGTCCGT-1_1	P24	2	26288	5512	G2M
ATTCTTGAGAGCATCG-1_1	P24	2	22471	5465	G2M
ATTCTTGCACCCTTGT-1_1	P24	1	24914	5583	G1
ATTCTTGCAGAATCGG-1_1	P24	1	24882	5365	S
ATTCTTGGTAGTCTGT-1_1	P24	4	39584	6573	S
ATTCTTGGTTTCTTAC-1_1	P24	3	49595	7356	G1
ATTCTTGTCACCCATC-1_1	P24	1	22874	5251	S
ATTGGGTAGACATATG-1_1	P24	2	16042	4611	S
ATTGGGTAGATACAGT-1_1	P24	2	25378	5453	G1
ATTGGGTAGGGTCTTT-1_1	P24	4	62992	7323	G1
ATTGGGTAGGTACTGG-1_1	P24	5	18599	4865	G2M
ATTGGGTCATCCCGTT-1_1	P24	1	14749	4512	S
ATTGGGTCATTAAGCC-1_1	P24	1	13573	4409	G1
ATTGGGTGTCGTCGGT-1_1	P24	1	27548	5750	S
ATTGGGTGTGCACAAG-1_1	P24	4	22969	5553	S
ATTGGGTGTGCTATTG-1_1	P24	1	25024	5609	G2M
ATTGGGTGTTAAGGAT-1_1	P24	1	24956	5853	S
ATTGTTCAGCCTGACC-1_1	P24	5	29204	5822	G2M
ATTGTTCCAGCAAGAC-1_1	P24	1	26899	5855	S
ATTGTTCCAGTTCACA-1_1	P24	1	21625	5326	G1
ATTGTTCTCGGCTTGG-1_1	P24	1	21978	4998	G1
ATTGTTCTCTACACTT-1_1	P24	1	21474	5624	S
ATTTACCAGGTTTGAA-1_1	P24	1	26793	5746	S
ATTTACCAGTATTAGG-1_1	P24	3	37630	6658	S
ATTTACCCAATGTGGG-1_1	P24	3	22418	5187	G1
ATTTACCTCCCGTTCA-1_1	P24	2	32487	6296	G2M
ATTTACCTCTGAGATC-1_1	P24	2	29374	6210	G2M
ATTTCACAGCCGATTT-1_1	P24	1	32785	6435	S
ATTTCACCACCCAACG-1_1	P24	1	15913	4435	G1
ATTTCACGTCCTTGTC-1_1	P24	3	23865	5659	S
ATTTCACTCAGCCCAG-1_1	P24	2	37514	6420	S
ATTTCACTCAGCTTGA-1_1	P24	2	47584	7282	G2M
ATTTCACTCGCTGATA-1_1	P24	3	31498	6372	G2M
ATTTCTGAGAGATTCA-1_1	P24	2	18650	4634	G1
ATTTCTGCAAAGACGC-1_1	P24	1	28073	5638	G1
ATTTCTGCAACCACGC-1_1	P24	5	27258	5468	G2M
ATTTCTGCAGTGGCTC-1_1	P24	3	27069	5817	G2M
ATTTCTGCATGGGTTT-1_1	P24	1	22194	5332	S
ATTTCTGGTAACCAGG-1_1	P24	3	21615	5414	S
ATTTCTGGTCGCACGT-1_1	P24	2	48328	7114	G2M
ATTTCTGGTTCTCCCA-1_1	P24	1	19574	5193	G2M
CAAAGAAAGCACTGGA-1_1	P24	4	37265	6200	G1
CAAAGAAAGGGTTAGC-1_1	P24	2	17323	4623	S
CAAAGAACACGTTGGC-1_1	P24	4	29885	5978	S
CAAAGAACAGGCATGA-1_1	P24	5	22230	5321	G2M
CAAAGAACATCCGAAT-1_1	P24	1	29612	5930	S
CAAAGAAGTTAGTTCG-1_1	P24	2	27632	5768	S
CAAAGAATCTTAGTTC-1_1	P24	1	20468	5065	S
CAACAACAGAGCAGTC-1_1	P24	1	44435	7247	G2M
CAACAACAGATAACAC-1_1	P24	1	25227	5408	G1
CAACAACAGTCAGGGT-1_1	P24	1	20376	4888	S
CAACAACAGTCGGCAA-1_1	P24	4	20085	5218	S
CAACAACCAACGACTT-1_1	P24	1	31652	6012	S
CAACAACCAAGTGGGT-1_1	P24	3	31313	6168	S
CAACAACCAGCGCTTG-1_1	P24	4	14950	4391	G2M
CAACAACCAGCTTTGA-1_1	P24	4	66809	7693	G2M
CAACAACGTCCCGGTA-1_1	P24	1	48557	7536	S
CAACAACGTGGCGTAA-1_1	P24	3	32289	6233	G2M
CAACAACGTTCGGCGT-1_1	P24	1	24618	5179	S
CAACAACTCACCTCTG-1_1	P24	1	28295	6101	S
CAACAGTAGCTCGCAC-1_1	P24	4	54456	7203	S
CAACAGTCACCTCGTT-1_1	P24	1	21902	5590	S
CAACAGTCACCTTCGT-1_1	P24	1	27649	6011	S
CAACAGTCATATTCGG-1_1	P24	5	27742	5765	G1
CAACAGTGTTGGGTAG-1_1	P24	1	55596	7059	G2M
CAACAGTTCAATGCAC-1_1	P24	2	23166	5292	G2M
CAACAGTTCGGAATTC-1_1	P24	1	33672	5885	G1
CAACAGTTCGTGGCTG-1_1	P24	1	21996	5505	G2M
CAACAGTTCTGTAAGC-1_1	P24	1	38634	6863	G2M
CAACCAAAGACCTCAT-1_1	P24	1	23100	5835	S
CAACCAAAGCTGGTGA-1_1	P24	1	33692	6179	G1
CAACCAACAATTCGTG-1_1	P24	4	35405	6023	G1
CAACCAACAGAATTCC-1_1	P24	3	29791	6254	S
CAACCAACAGAGGTTG-1_1	P24	5	16443	4600	G2M
CAACCAACAGCATACT-1_1	P24	1	24856	5968	G2M
CAACCAAGTAAGGTCG-1_1	P24	3	13963	4205	S
CAACCAATCTGTCGCT-1_1	P24	1	22137	5215	G1
CAACCTCAGACACACG-1_1	P24	1	46053	7050	S
CAACCTCAGCACTAAA-1_1	P24	1	27192	6026	S
CAACCTCCAGAACGCA-1_1	P24	3	31780	6214	G2M
CAACCTCCAGCGTGCT-1_1	P24	3	38569	6542	G2M
CAACCTCCATGACTTG-1_1	P24	1	16028	4542	S
CAACCTCGTACGCTAT-1_1	P24	3	31307	6055	S
CAACCTCGTCTTAGTG-1_1	P24	2	23871	5201	G1
CAACCTCTCAGCCCAG-1_1	P24	3	20139	4972	S
CAACGATAGCCTCACG-1_1	P24	5	19684	5052	G2M
CAACGATCAGGGAGAG-1_1	P24	1	47903	6479	G1
CAACGATGTGTAGGAC-1_1	P24	1	32738	6073	G2M
CAACGATTCAAAGCCT-1_1	P24	1	17918	4743	S
CAACGATTCAGACATC-1_1	P24	1	18537	5064	G1
CAACGGCAGAATTGTG-1_1	P24	1	37508	6422	G2M
CAACGGCAGCGTGTTT-1_1	P24	4	46725	7003	G1
CAACGGCAGGAGACCT-1_1	P24	2	26719	5454	G2M
CAACGGCCAAACTAAG-1_1	P24	1	33591	6302	S
CAACGGCCACACTGGC-1_1	P24	1	32336	6269	G2M
CAACGGCCAGAATTCC-1_1	P24	1	17922	4783	S
CAACGGCCATACATCG-1_1	P24	2	47613	6877	G2M
CAACGGCTCAGACTGT-1_1	P24	2	38846	6752	S
CAACGGCTCAGAGTTC-1_1	P24	3	25041	5740	S
CAACGGCTCCAACACA-1_1	P24	1	38472	6593	G2M
CAAGACTAGCAAGTGC-1_1	P24	1	41961	6827	G2M
CAAGACTAGCTGACCC-1_1	P24	3	19345	4868	G1
CAAGACTAGGACTGGT-1_1	P24	3	16418	4722	G2M
CAAGACTAGTCTGTAC-1_1	P24	1	21486	5199	G1
CAAGACTGTCACTGAT-1_1	P24	3	34084	6576	G2M
CAAGACTTCCACTGAA-1_1	P24	2	34022	6187	S
CAAGACTTCTTTCAGT-1_1	P24	3	20169	5303	S
CAAGAGGCAACACTAC-1_1	P24	1	39506	6614	G1
CAAGAGGCAAGACTGG-1_1	P24	2	32025	5945	G1
CAAGAGGGTCGCATGC-1_1	P24	1	49305	7204	G2M
CAAGAGGGTGTCCAAT-1_1	P24	4	48435	7252	G1
CAAGAGGGTGTCCGGT-1_1	P24	2	24597	5717	G2M
CAAGAGGGTTAGTCGT-1_1	P24	1	36056	6792	G2M
CAAGAGGGTTTACTTC-1_1	P24	1	43944	7042	S
CAAGAGGTCCCTCGAT-1_1	P24	1	14828	4112	G1
CAAGCTAAGCCTCTGG-1_1	P24	2	41064	6508	S
CAAGCTAAGGTAAGAG-1_1	P24	3	21987	5303	S
CAAGCTAAGTTCCGGC-1_1	P24	3	29427	5753	G1
CAAGCTACAGAAGTGC-1_1	P24	1	33360	5960	S
CAAGCTACAGTTTCGA-1_1	P24	1	19290	5285	S
CAAGCTACATCCGATA-1_1	P24	2	46188	6798	G2M
CAAGCTACATGAAGGC-1_1	P24	2	37258	6570	G1
CAAGCTAGTCATAGTC-1_1	P24	2	30559	5778	G1
CAAGCTATCCCTCTCC-1_1	P24	1	41533	6886	S
CAAGCTATCGCGGACT-1_1	P24	5	22993	5225	G2M
CAAGGGAAGCACTCTA-1_1	P24	1	38562	6613	G2M
CAAGGGACACGACAAG-1_1	P24	2	28571	5495	G2M
CAAGGGACATAGCTGT-1_1	P24	2	28167	5666	S
CAAGGGACATGGCCCA-1_1	P24	2	31524	5837	G2M
CAAGGGACATGTTACG-1_1	P24	3	44198	6956	G2M
CAAGGGAGTGTTTGCA-1_1	P24	1	26232	5537	G1
CAATACGAGAGAGCCT-1_1	P24	3	28361	5853	G2M
CAATACGAGTAGAATC-1_1	P24	4	34975	6178	G1
CAATACGCACACACGC-1_1	P24	2	51099	7342	S
CAATACGCACTATCCC-1_1	P24	4	63991	7741	G2M
CAATACGTCACGATAC-1_1	P24	2	69333	7939	G2M
CAATACGTCCCAAGTA-1_1	P24	3	35461	6547	S
CAATCGAAGACTAGAT-1_1	P24	4	53307	7344	G2M
CAATCGAAGGCCCAAA-1_1	P24	3	25943	5522	S
CAATCGAAGTGAGGTC-1_1	P24	2	35518	6410	S
CAATCGACAATCTAGC-1_1	P24	5	18148	5057	G2M
CAATCGACATCATTTC-1_1	P24	1	24054	5666	S
CAATCGAGTGCAATAA-1_1	P24	2	25267	5286	G1
CAATCGATCAAACCCA-1_1	P24	1	18291	5185	S
CAATCGATCTTCTCAA-1_1	P24	1	25185	5707	G1
CAATGACAGCGCAATG-1_1	P24	5	27392	5534	G2M
CAATGACAGCTTTCCC-1_1	P24	1	30422	6202	S
CAATGACAGGAGACCT-1_1	P24	2	33327	6300	G1
CAATGACAGTGAGGTC-1_1	P24	5	38123	6232	G2M
CAATGACCACAAATGA-1_1	P24	1	13873	4013	S
CAATGACCACGGTAGA-1_1	P24	4	45053	7261	G2M
CAATGACGTCCGAAAG-1_1	P24	2	48838	7306	G1
CAATGACTCGGCCAAC-1_1	P24	1	16956	4831	G2M
CAATGACTCGTAGCTA-1_1	P24	1	34443	6409	G2M
CAATTTCAGCCTGAGA-1_1	P24	2	26197	5550	G2M
CAATTTCAGTCAATCC-1_1	P24	3	36888	6259	G1
CAATTTCGTACTGAGG-1_1	P24	2	27921	5733	G2M
CAATTTCTCTCGGTCT-1_1	P24	4	31077	6044	G1
CAATTTCTCTTAGCCC-1_1	P24	1	31760	6390	G2M
CACAACAAGATTACCC-1_1	P24	1	56435	7638	S
CACAACACATCACCAA-1_1	P24	2	34476	6118	S
CACAACAGTGAATATG-1_1	P24	1	39737	6935	G2M
CACAACAGTGGATCGA-1_1	P24	3	20627	4699	G1
CACAACATCATGGTAC-1_1	P24	1	31946	6381	G2M
CACAACATCCTGCCAT-1_1	P24	1	31639	5913	G1
CACAACATCTAGTTCT-1_1	P24	1	37430	6733	S
CACAACATCTATTTCG-1_1	P24	2	26802	5584	G2M
CACACAAAGTCGGGAT-1_1	P24	2	26109	5343	G1
CACACAACAGAGTAAT-1_1	P24	1	31897	6055	G1
CACACAAGTCACCGAC-1_1	P24	4	48905	7091	G2M
CACACAAGTGTCCCTT-1_1	P24	1	37764	6640	G2M
CACACAATCATGGAGG-1_1	P24	4	46368	6960	G2M
CACACAATCTTAGCCC-1_1	P24	1	48181	7092	S
CACAGATAGATACCAA-1_1	P24	2	26774	5738	S
CACAGATAGATGAATC-1_1	P24	1	22419	5575	S
CACAGATCAGGCATTT-1_1	P24	1	31774	6357	G1
CACAGATCAGGTCCCA-1_1	P24	1	32488	6235	G1
CACAGATCAGTTGAAA-1_1	P24	1	40854	6678	G2M
CACAGATCATCACCAA-1_1	P24	3	24253	5194	G1
CACAGATGTATCCTCC-1_1	P24	3	34262	6464	S
CACAGATTCATTCTTG-1_1	P24	3	31992	6427	S
CACAGATTCGAGCCTG-1_1	P24	2	50950	7086	G2M
CACAGATTCTAGTCAG-1_1	P24	2	41964	6686	G2M
CACAGATTCTCCCAAC-1_1	P24	4	51015	7345	S
CACAGATTCTCCCTAG-1_1	P24	2	39786	6747	G2M
CACAGGCAGGCCTTGC-1_1	P24	4	50970	7199	G1
CACAGGCCAGTTAGGG-1_1	P24	1	30739	5941	S
CACAGGCGTATTTCTC-1_1	P24	1	24554	5448	S
CACAGGCTCTGCCTGT-1_1	P24	3	24110	5402	S
CACATGAAGAGAGCCT-1_1	P24	2	56060	7304	G2M
CACATGAAGGACCCAA-1_1	P24	3	34598	6110	G2M
CACATGACAAGGGCAT-1_1	P24	1	30811	5810	G1
CACATGACACACACTA-1_1	P24	3	47147	7215	G2M
CACATGACACGATTCA-1_1	P24	1	28881	5990	S
CACATGAGTGAAAGTT-1_1	P24	2	30203	6113	G1
CACATGAGTGTTCAGT-1_1	P24	1	26719	5537	G1
CACCAAAAGATAGTGT-1_1	P24	2	63122	7528	G2M
CACCAAAAGCAACTCT-1_1	P24	4	56843	7674	S
CACCAAACAGAGGACT-1_1	P24	2	36015	6421	G1
CACCAAACATAACGGG-1_1	P24	1	15826	4777	G2M
CACCAAACATAGGCGA-1_1	P24	1	35759	6604	G2M
CACCAAACATGACGGA-1_1	P24	4	42212	6840	G2M
CACCAAAGTTAGCGGA-1_1	P24	1	18465	4986	S
CACCAAATCCGTAGTA-1_1	P24	1	18181	5136	G1
CACCGTTAGACTACGG-1_1	P24	1	36560	6392	S
CACCGTTAGGCTTAAA-1_1	P24	2	29758	5724	G1
CACCGTTAGGGAACAA-1_1	P24	3	31385	6162	S
CACCGTTGTCCAGAAG-1_1	P24	4	10034	3680	G2M
CACCGTTGTCCCGGTA-1_1	P24	1	41849	7244	G2M
CACCGTTGTCTTCCGT-1_1	P24	1	14420	4182	G2M
CACCGTTGTTCGGACC-1_1	P24	3	22566	5156	G1
CACCGTTTCTCTGACC-1_1	P24	1	19928	5236	S
CACGAATCATCATTTC-1_1	P24	4	45145	6842	S
CACGAATTCGACCCAG-1_1	P24	1	43327	6916	G2M
CACGAATTCTCGACGG-1_1	P24	2	57959	7990	S
CACGGGTAGCTAATGA-1_1	P24	1	23268	5463	G2M
CACGGGTAGGCGAACT-1_1	P24	2	28476	5537	G2M
CACGGGTCAACTTGGT-1_1	P24	2	21636	5223	S
CACGGGTGTAGAATGT-1_1	P24	1	24345	5488	G2M
CACGGGTTCAACTGGT-1_1	P24	3	26266	5483	G1
CACGGGTTCCGTAATG-1_1	P24	3	38180	6678	G2M
CACGGGTTCGTAATGC-1_1	P24	5	28108	5723	G2M
CACGGGTTCTACGCAA-1_1	P24	1	32972	6310	G2M
CACGTGGCATCTCCCA-1_1	P24	2	25460	5474	S
CACGTGGCATTCAGCA-1_1	P24	4	38033	6584	S
CACGTGGGTAGCTAAA-1_1	P24	1	31834	6125	G2M
CACGTGGGTATCACCA-1_1	P24	1	33608	6269	G2M
CACGTGGTCAAGGACG-1_1	P24	2	33502	6356	G2M
CACGTTCAGAGGCCAT-1_1	P24	3	24257	5361	G2M
CACGTTCAGCATCTTG-1_1	P24	3	30650	6231	S
CACGTTCAGGTAACTA-1_1	P24	1	21067	5207	S
CACGTTCAGTCCTGTA-1_1	P24	3	41656	6877	G2M
CACGTTCGTACGATCT-1_1	P24	3	30082	6035	S
CACGTTCGTGACACGA-1_1	P24	3	31331	5783	G1
CACGTTCGTGCTATTG-1_1	P24	1	26904	5911	S
CACGTTCGTGGTCTTA-1_1	P24	4	26853	5347	G1
CACGTTCTCGGCTTGG-1_1	P24	4	36640	6241	S
CACGTTCTCTCATTGT-1_1	P24	1	16528	4744	S
CACTAAGAGCCGCACT-1_1	P24	1	24336	5298	S
CACTAAGCACATGACT-1_1	P24	3	39727	6666	S
CACTAAGCACGCTGTG-1_1	P24	1	17097	4549	G1
CACTAAGCAGTTCACA-1_1	P24	1	26730	5644	S
CACTAAGGTGGGCTTC-1_1	P24	2	44666	7403	S
CACTAAGGTTATCTGG-1_1	P24	1	31810	6233	S
CACTAAGTCTTACCGC-1_1	P24	2	51351	7395	S
CACTGAACACAAGTTC-1_1	P24	5	33101	5990	G2M
CACTGAACAGGCTACC-1_1	P24	1	34707	6731	G2M
CACTGAACATGAATCC-1_1	P24	3	28832	5871	G1
CACTGAACATGATCTG-1_1	P24	2	20327	4786	G1
CACTGAATCAGGTAAA-1_1	P24	1	21365	5000	S
CACTGAATCGCGCTGA-1_1	P24	1	32473	6210	G1
CACTGAATCGCTTACC-1_1	P24	4	37770	6742	G2M
CACTGGGAGATGGTCG-1_1	P24	4	42332	6798	G1
CACTGGGAGTGGTTAA-1_1	P24	2	39257	6671	S
CACTGGGCAGGCGTTC-1_1	P24	2	30788	5688	G2M
CACTGGGCATAACGGG-1_1	P24	2	42651	6736	G1
CACTGGGGTACGCGTC-1_1	P24	2	38141	6771	S
CACTGGGTCACATTGG-1_1	P24	3	33746	6442	G2M
CACTGGGTCACCTCTG-1_1	P24	1	39372	6899	G2M
CACTGGGTCATCACTT-1_1	P24	1	23852	5528	G1
CACTGGGTCCTATGGA-1_1	P24	4	38480	6624	G2M
CACTGTCGTGGATTTC-1_1	P24	1	22458	5379	S
CACTGTCTCCTAGCGG-1_1	P24	1	36095	6313	S
CACTTCGAGCTCTATG-1_1	P24	2	37725	6580	S
CACTTCGAGGGCTTCC-1_1	P24	3	21097	4986	G1
CACTTCGAGTGGTTGG-1_1	P24	1	21220	5272	S
CACTTCGCAAGATGTA-1_1	P24	4	39350	6393	G2M
CACTTCGCATACAGAA-1_1	P24	1	19639	5145	S
CACTTCGCATGACTCA-1_1	P24	1	21769	5334	S
CACTTCGGTAAGCTCT-1_1	P24	2	21165	5330	G2M
CACTTCGGTTACCGTA-1_1	P24	2	26782	5872	S
CAGAGCCAGGTATCTC-1_1	P24	3	32700	6251	S
CAGAGCCCAACAGTGG-1_1	P24	4	17651	5045	S
CAGAGCCCAAGTACCT-1_1	P24	2	15624	4524	S
CAGAGCCGTGCCTATA-1_1	P24	3	15383	4644	S
CAGAGCCGTGTGTTTG-1_1	P24	1	23290	5688	S
CAGAGCCTCAAGCCCG-1_1	P24	2	57871	7730	S
CAGATACAGATCACTC-1_1	P24	1	28964	6254	G2M
CAGATACAGCATAGGC-1_1	P24	1	34263	6359	S
CAGATACAGGCCGCTT-1_1	P24	5	15509	4481	G2M
CAGATACAGTATCTGC-1_1	P24	2	26365	5343	G1
CAGATACCAACTGCTA-1_1	P24	1	38027	6569	S
CAGATACCATCAGCTA-1_1	P24	1	33103	6185	S
CAGATACGTATGGAAT-1_1	P24	4	36565	6231	G1
CAGATACGTGATAGAT-1_1	P24	5	25549	5467	G2M
CAGATACTCACCTGGG-1_1	P24	1	40396	6618	G2M
CAGATACTCGAAGCCC-1_1	P24	5	20691	5158	G2M
CAGATACTCGCCTAGG-1_1	P24	3	36566	6528	G2M
CAGATCAAGCATGCAG-1_1	P24	1	41806	6921	S
CAGATCAAGCCTGAAG-1_1	P24	1	27300	5785	G2M
CAGATCAAGCTTTCTT-1_1	P24	1	19785	5336	S
CAGATCAAGGGCCCTT-1_1	P24	3	27408	6065	S
CAGATCAAGTTATGGA-1_1	P24	1	16771	4567	G1
CAGATCACAGTTCACA-1_1	P24	1	36940	6851	S
CAGATCACAGTTTCGA-1_1	P24	3	32838	6355	S
CAGATCACATAGAAAC-1_1	P24	1	37803	6570	G1
CAGATCAGTATGATCC-1_1	P24	1	30629	6242	S
CAGATCAGTCGACGCT-1_1	P24	4	22899	5601	G1
CAGATCATCATCACTT-1_1	P24	2	24970	5837	G1
CAGATCATCGGACGTC-1_1	P24	3	26703	5614	S
CAGATTGAGATAACAC-1_1	P24	1	27294	5927	G2M
CAGATTGAGCAGCACA-1_1	P24	4	45257	6676	G1
CAGATTGAGGCGATAC-1_1	P24	1	29999	6236	G2M
CAGATTGCACAACGCC-1_1	P24	3	42216	7001	S
CAGATTGCACATTCTT-1_1	P24	2	49155	7497	G2M
CAGATTGCAGAAGCGT-1_1	P24	1	20369	4959	G1
CAGATTGGTACGGGAT-1_1	P24	2	60477	7400	G2M
CAGATTGGTCGCGGTT-1_1	P24	4	30724	6029	S
CAGATTGGTGGGATTG-1_1	P24	3	26123	5810	G2M
CAGATTGGTGTGTCGC-1_1	P24	1	30021	6134	G2M
CAGATTGGTTCTCCTG-1_1	P24	4	32251	6273	S
CAGATTGTCTCCAATT-1_1	P24	2	50559	7216	S
CAGCAATCAAATGCTC-1_1	P24	1	35883	6554	G2M
CAGCAATCACGGTCTG-1_1	P24	2	38771	6280	G1
CAGCAATCAGATAAAC-1_1	P24	1	24957	5777	G2M
CAGCAATCATCATCTT-1_1	P24	2	26405	5789	G1
CAGCAATCATCCGAAT-1_1	P24	1	55435	7488	G2M
CAGCAATGTCAAGCCC-1_1	P24	3	38148	6295	G1
CAGCACGAGAACCCGA-1_1	P24	3	35484	6512	S
CAGCACGCAAGGTTGG-1_1	P24	2	32900	5780	S
CAGCACGCACTCACTC-1_1	P24	1	36161	6631	G2M
CAGCACGCAGTGGCTC-1_1	P24	4	10542	3819	S
CAGCACGGTGACAGGT-1_1	P24	1	22047	5054	G1
CAGCACGTCACTTGGA-1_1	P24	1	32038	6156	S
CAGCACGTCATCTCTA-1_1	P24	3	27346	5915	S
CAGCAGCAGACGCCCT-1_1	P24	3	31507	6213	S
CAGCAGCAGCGATGGT-1_1	P24	1	33819	6001	S
CAGCAGCAGGTCCCGT-1_1	P24	1	32052	6212	S
CAGCAGCAGTACTGGG-1_1	P24	4	25668	5667	G1
CAGCAGCCAACTCGAT-1_1	P24	2	51251	7497	S
CAGCAGCCAGCGACCT-1_1	P24	1	28349	5860	G1
CAGCAGCTCTGACCCT-1_1	P24	1	22505	5676	S
CAGCAGCTCTTGAGCA-1_1	P24	1	23820	5802	S
CAGCCAGAGAATAACC-1_1	P24	2	39899	6686	G1
CAGCCAGAGTCGAATA-1_1	P24	3	22332	5092	G1
CAGCCAGCATGGCGCT-1_1	P24	1	31704	6132	S
CAGCCAGGTGGCCCAT-1_1	P24	2	33476	6416	G2M
CAGCCAGGTTTCGTAG-1_1	P24	2	36234	6421	S
CAGCCAGTCGTAATGC-1_1	P24	4	37895	6383	S
CAGCCAGTCTATTCGT-1_1	P24	3	31521	6413	G2M
CAGCGTGCAAACCGGA-1_1	P24	4	49587	7250	S
CAGCGTGCAAGAGGCT-1_1	P24	1	23271	5485	S
CAGCGTGCACCAGCCA-1_1	P24	2	45612	7087	G2M
CAGCGTGGTCCGTACG-1_1	P24	3	26821	5596	S
CAGCGTGGTGCTCGTG-1_1	P24	3	22606	5449	G2M
CAGCGTGTCATGAGTC-1_1	P24	1	21299	5042	S
CAGGCCAAGTAGCCAG-1_1	P24	3	53221	7153	G1
CAGGCCACAGACATCT-1_1	P24	4	33541	6320	S
CAGGCCACAGCTCGGT-1_1	P24	5	23110	5027	G2M
CAGGCCAGTACGATCT-1_1	P24	4	63467	7477	G1
CAGGCCAGTCGTAATC-1_1	P24	2	50345	6981	G1
CAGGCCATCGCTTGCT-1_1	P24	1	33072	6084	S
CAGGCCATCTCGCGTT-1_1	P24	3	27421	5690	G1
CAGGCCATCTGTACAG-1_1	P24	2	29335	5985	S
CAGGCCATCTTGTTAC-1_1	P24	2	31023	5765	S
CAGGGCTCATCAGCAT-1_1	P24	1	22330	5496	S
CAGGGCTCATCTGGGC-1_1	P24	1	41296	6719	G2M
CAGGGCTGTAGCTGTT-1_1	P24	1	21978	5220	S
CAGGGCTGTTATGACC-1_1	P24	3	40901	6907	S
CAGGGCTGTTCTAACG-1_1	P24	2	28996	5917	G2M
CAGGGCTTCGCACGAC-1_1	P24	2	29986	5858	S
CAGGGCTTCTTGCAGA-1_1	P24	2	44837	6728	S
CAGGTATAGAGGCTGT-1_1	P24	1	33432	6507	G1
CAGGTATCAGCATACT-1_1	P24	3	25368	5885	S
CAGGTATGTTACCTGA-1_1	P24	2	65684	7719	G2M
CAGGTATTCGCTACAA-1_1	P24	3	44454	6887	G2M
CAGTGCGAGTCTCCTC-1_1	P24	1	30816	5922	G1
CAGTGCGAGTTGGCTT-1_1	P24	3	29674	6042	G2M
CAGTGCGGTATCACCA-1_1	P24	4	56870	7446	G2M
CAGTGCGGTGATATAG-1_1	P24	1	12877	4023	S
CAGTGCGTCCGACGGT-1_1	P24	3	41663	6554	G2M
CAGTGCGTCGTTAGTG-1_1	P24	1	11453	3771	S
CAGTTAGCAGCATCTA-1_1	P24	1	33310	6471	S
CAGTTAGCAGTAGTGG-1_1	P24	2	22120	5242	S
CAGTTAGGTATTTCTC-1_1	P24	1	22292	5276	G1
CAGTTAGTCAGAGTTC-1_1	P24	2	28321	5626	G2M
CAGTTAGTCCACACCT-1_1	P24	1	34963	6248	G2M
CAGTTAGTCGTTGTTT-1_1	P24	1	10950	3728	G2M
CAGTTAGTCTGGTGCG-1_1	P24	2	21623	5204	S
CAGTTCCAGAATGTTG-1_1	P24	1	25349	6027	S
CAGTTCCAGATTGGGC-1_1	P24	3	25922	5387	S
CAGTTCCAGCCGCTTG-1_1	P24	5	26676	5766	G2M
CAGTTCCGTTCGTACA-1_1	P24	3	19487	4804	G1
CAGTTCCTCTCGTTTA-1_1	P24	2	50579	7229	G2M
CAGTTCCTCTGCGAGC-1_1	P24	1	20549	4771	G1
CATAAGCAGACGGATC-1_1	P24	2	10216	3844	G1
CATAAGCCAAGACGGT-1_1	P24	1	24918	5531	S
CATAAGCGTACCTTCC-1_1	P24	1	17841	4735	G1
CATAAGCGTATAGGAT-1_1	P24	1	22367	5423	S
CATAAGCGTCGTCATA-1_1	P24	3	17819	4452	G1
CATAAGCGTGCCTAAT-1_1	P24	1	27800	5796	S
CATAAGCTCCACAGGC-1_1	P24	1	37247	6379	G2M
CATAAGCTCCAGCTCT-1_1	P24	1	35778	6535	G1
CATACAGAGGTAAACT-1_1	P24	1	37984	6539	G2M
CATACAGCAGCTGAAG-1_1	P24	3	26345	5547	S
CATACAGCATACAGCT-1_1	P24	1	21915	5146	G1
CATACAGGTATCTCTT-1_1	P24	2	36518	6716	G1
CATACCCAGTATGCAA-1_1	P24	2	16368	5049	S
CATACCCGTCCCACGA-1_1	P24	4	56886	7352	S
CATACCCGTCTTGGTA-1_1	P24	1	23185	5241	G1
CATACCCGTGAGACCA-1_1	P24	1	24168	5608	S
CATACTTAGCTGGTGA-1_1	P24	3	27830	5658	S
CATACTTAGTGCTCGC-1_1	P24	1	17829	4506	G1
CATACTTCAAACTCTG-1_1	P24	1	37694	6704	S
CATACTTCAACTAGAA-1_1	P24	5	14841	4409	G2M
CATACTTCAGCTGTAT-1_1	P24	3	36750	6554	G2M
CATACTTCAGTCGTTA-1_1	P24	5	17736	4737	G2M
CATACTTGTCCACGCA-1_1	P24	3	34461	6454	S
CATACTTGTCCTGAAT-1_1	P24	1	27288	6031	S
CATACTTTCACGACTA-1_1	P24	5	24228	5359	G1
CATACTTTCCATTCAT-1_1	P24	1	36472	6645	G2M
CATAGACGTCTTGGTA-1_1	P24	1	60046	7557	S
CATAGACGTGTCTCCT-1_1	P24	2	47911	7116	G2M
CATAGACTCACCTTAT-1_1	P24	1	33277	6197	S
CATCAAGCAGCCCACA-1_1	P24	3	34585	6229	S
CATCAAGCAGTCAGTT-1_1	P24	1	29653	6133	G2M
CATCAAGCATCCAACA-1_1	P24	1	28748	5888	G1
CATCAAGCATCCTCAC-1_1	P24	1	21385	5174	G2M
CATCAAGTCCACAGCG-1_1	P24	2	54049	7609	G1
CATCAAGTCCGTGACG-1_1	P24	1	25290	5581	S
CATCCACAGGGATGTC-1_1	P24	1	36282	6463	G2M
CATCCACCAGTCGCTG-1_1	P24	1	31309	5967	G1
CATCCACGTACTAACC-1_1	P24	2	41937	6802	S
CATCCACGTAGATGTA-1_1	P24	1	33847	6438	G2M
CATCCACGTATGCAAA-1_1	P24	1	36431	6667	G2M
CATCCACGTGGCCCAT-1_1	P24	4	38777	6582	G1
CATCCACGTGGCCTCA-1_1	P24	3	37002	6644	S
CATCCACTCCTTGAAG-1_1	P24	1	18901	5257	S
CATCCCACAAGCGAGT-1_1	P24	5	22339	5267	G2M
CATCCCATCAACCTCC-1_1	P24	2	48162	6726	G2M
CATCCCATCGTGCTCT-1_1	P24	3	12991	3865	G1
CATCCGTAGCAAGGAA-1_1	P24	3	24866	5691	S
CATCCGTAGTCGGCAA-1_1	P24	1	30969	5823	G1
CATCCGTGTCAATCTG-1_1	P24	1	24269	5232	G1
CATCGCTAGACCATTC-1_1	P24	1	43790	7005	G2M
CATCGCTAGTTGCGCC-1_1	P24	2	34116	6562	G2M
CATCGCTGTGGCTAGA-1_1	P24	3	24483	5548	S
CATCGCTTCGTAACAC-1_1	P24	1	24540	5318	G1
[truncated: 11,110 more rows]

## Sheet: Supplementary Table 4
Supplementary Table 4. CFS414 scRNAseq expression data for all annotated zebra finch genes
Gene_name	P24_avg.exp	P24_pct.exp	P24_variance.standardized	P50_avg.exp	P50_pct.exp	P50_variance.standardized	Combined_avg.exp	Combined_pct.exp	P24_P50_avg.LogFC	LogFC_p_val	LogFC_p_val_adj	WNV_Genes	Avian_Influenza_Genes	VL_DEG	HPO_Speech
ACTB	48.0105	100	1.45021	39.2411	100	1.29552	43.6579	100	0.197147	6.15e-168	1.36e-163	FALSE	FALSE	DOWN	HP:0002465, HP:0002357, HP:0002381, HP:0002300
ARPC5	6.42436	100	0.605074	6.37059	99.9846	0.652909	6.39767	99.9924	0.00726942	0.166763	1	FALSE	FALSE	DOWN	FALSE
ATP5F1B	16.9273	100	0.712213	17.8944	100	0.771431	17.4073	100	-0.0525424	1.94e-24	4.28e-20	FALSE	FALSE	UP	FALSE
ATP5F1D	10.0413	100	0.745093	9.47864	100	0.929648	9.76202	100	0.0523015	1.6e-28	3.53e-24	FALSE	FALSE	UP	HP:0001260
ATP5IF1	13.116	100	0.81056	11.9531	100	0.980739	12.5388	100	0.0859759	7.1e-112	1.57e-107	FALSE	FALSE	FALSE	FALSE
ATP5MC1	14.5297	100	0.951651	13.8132	100	1.21152	14.174	100	0.0472368	3.98e-18	8.82e-14	FALSE	FALSE	UP	FALSE
ATP5MC3	19.7401	100	1.21342	27.9884	100	0.93793	23.8341	100	-0.334827	0	0	FALSE	FALSE	UP	FALSE
ATP5ME	9.17196	100	0.811973	9.3536	100	0.87635	9.26212	100	-0.0176999	6.34e-06	0.140468	FALSE	FALSE	FALSE	FALSE
ATP5MG	14.0316	100	0.866935	14.7353	100	0.999203	14.3809	100	-0.045752	1.6e-32	3.54e-28	FALSE	FALSE	FALSE	FALSE
ATP5PD	7.06063	100	0.704276	6.38341	100	0.922963	6.7245	100	0.0877563	7.19e-98	1.59e-93	FALSE	FALSE	UP	FALSE
ATP5PF	9.19708	100	0.864727	10.5257	100	0.982107	9.8565	100	-0.122475	1.94e-216	4.28e-212	FALSE	FALSE	FALSE	FALSE
ATP5PO	10.181	100	0.81304	11.0444	100	0.882603	10.6095	100	-0.0743823	1.56e-79	3.46e-75	FALSE	FALSE	UP	FALSE
BTF3	10.3089	100	0.684532	11.059	100	0.733355	10.6812	100	-0.0642184	1.62e-61	3.58e-57	FALSE	FALSE	FALSE	FALSE
CALR	7.32018	100	1.16675	6.46936	99.9693	0.824724	6.89788	99.9847	0.107875	2.01e-48	4.44e-44	FALSE	FALSE	FALSE	FALSE
CANX	5.80308	100	1.02545	6.20423	99.9846	0.981502	6.00218	99.9924	-0.0572931	5.58e-42	1.24e-37	FALSE	FALSE	FALSE	FALSE
CCT4	7.27498	100	0.652657	8.1445	100	0.814797	7.70655	100	-0.0999162	5.4e-106	1.2e-101	FALSE	FALSE	UP	FALSE
CHCHD2	12.0259	100	0.634469	13.0264	100	0.858324	12.5225	100	-0.074001	4.62e-101	1.02e-96	FALSE	FALSE	UP	FALSE
COX6C	11.6134	100	0.831019	9.59579	100	0.990987	10.612	100	0.174305	0	0	FALSE	FALSE	DOWN	FALSE
CYCS	9.13285	100	0.826653	9.77706	100	0.924949	9.45259	100	-0.0616377	2.14e-59	4.75e-55	FALSE	FALSE	UP	FALSE
DAD1	8.63982	100	0.962517	7.65855	100	1.1142	8.15278	100	0.107355	4.57e-106	1.01e-101	FALSE	FALSE	FALSE	FALSE
DSTN	15.745	100	0.718993	17.0155	100	0.713336	16.3756	100	-0.0731348	9.13e-105	2.02e-100	FALSE	FALSE	FALSE	FALSE
DYNLL1	7.44731	100	0.968118	7.53676	99.9846	0.87737	7.49171	99.9924	-0.0105333	0.00493094	1	FALSE	FALSE	DOWN	FALSE
EEF1A1	35.9495	100	0.792657	39.7073	100	0.797647	37.8146	100	-0.0968547	1.2e-138	2.66e-134	FALSE	FALSE	FALSE	FALSE
EIF1	17.7171	100	1.2859	14.0522	100	1.10169	15.8981	100	0.217912	0	0	FALSE	FALSE	FALSE	FALSE
EIF4EBP1	8.73077	100	0.882929	7.13444	100	1.12931	7.93845	100	0.179187	7.9e-211	1.75e-206	FALSE	FALSE	FALSE	FALSE
EIF4G2	10.9226	100	0.80125	8.16956	100	1.0276	9.55615	100	0.262544	0	0	FALSE	FALSE	FALSE	FALSE
ENO1	25.9075	100	0.96593	25.43	100	0.916572	25.6705	100	0.0179026	0.00152575	1	FALSE	FALSE	FALSE	FALSE
FTH1	28.4028	100	0.854036	23.0231	100	0.937189	25.7327	100	0.202074	0	0	FALSE	FALSE	FALSE	FALSE
GAPDH	75.8941	100	0.78571	57.4475	100	0.846236	66.7383	100	0.274301	0	0	FALSE	FALSE	FALSE	FALSE
GPX1	11.414	100	1.14367	11.9662	99.9846	1.15009	11.6881	99.9924	-0.0435173	4.44e-20	9.82e-16	FALSE	FALSE	DOWN	FALSE
GPX4	7.36067	100	0.785781	5.43744	99.9846	0.869099	6.4061	99.9924	0.261409	0	0	FALSE	FALSE	UP	FALSE
H2AFV	23.8749	100	0.771638	25.1187	100	0.87344	24.4923	100	-0.048792	1.07e-23	2.37e-19	FALSE	FALSE	FALSE	FALSE
H3F3A	8.66814	100	0.788106	10.1851	100	0.840396	9.42109	100	-0.14575	3.68e-169	8.14e-165	FALSE	FALSE	DOWN	FALSE
HINT1	10.034	100	0.822396	10.416	100	0.895612	10.2236	100	-0.0340431	2.86e-15	6.34e-11	FALSE	FALSE	FALSE	FALSE
HMGB1	18.669	100	0.832194	22.6495	100	0.873497	20.6447	100	-0.184297	0	0	FALSE	FALSE	FALSE	FALSE
HMGN1	4.87235	100	0.819922	5.17213	99.9846	0.813569	5.02114	99.9924	-0.0497885	1.59e-26	3.53e-22	FALSE	FALSE	DOWN	FALSE
HNRNPAB	7.0687	100	0.702161	7.3811	99.9846	0.82413	7.22376	99.9924	-0.037987	3.17e-19	7.02e-15	FALSE	FALSE	FALSE	FALSE
HNRNPH1	7.99752	100	0.858323	8.53711	99.9846	0.978462	8.26534	99.9924	-0.0582421	9.91e-36	2.19e-31	FALSE	FALSE	FALSE	FALSE
HSBP1	5.30818	100	0.644467	4.77739	100	0.752533	5.04473	100	0.0878947	2.11e-76	4.68e-72	FALSE	FALSE	DOWN	FALSE
LOC100190143	10.6991	100	1.23612	12.0068	100	1.09383	11.3481	100	-0.105966	7.78e-103	1.72e-98	FALSE	FALSE	FALSE	FALSE
LOC100190467	8.85783	100	0.976552	11.5173	100	0.890843	10.1778	100	-0.238845	0	0	FALSE	FALSE	FALSE	FALSE
LOC100190699	19.6242	100	1.29876	26.6085	100	0.845434	23.0908	100	-0.291657	0	0	FALSE	FALSE	UP	FALSE
LOC100218287	7.98336	100	1.04793	6.39029	99.9078	0.728289	7.19266	99.9542	0.195207	6.26e-224	1.39e-219	FALSE	FALSE	UP	FALSE
LOC100222254	12.3871	100	0.688882	12.3889	100	0.871032	12.388	100	-0.000132526	0.509287	1	FALSE	FALSE	FALSE	FALSE
LOC100222722	6.82536	100	0.746118	5.96186	100	0.708515	6.39677	100	0.116923	5.16e-85	1.14e-80	FALSE	FALSE	FALSE	FALSE
LOC100223058	11.9712	100	0.998995	10.7182	100	1.13451	11.3493	100	0.101589	9.06e-127	2.01e-122	FALSE	FALSE	DOWN	FALSE
LOC100223914	15.0151	100	1.87689	12.5959	99.9846	1.38601	13.8144	99.9924	0.163763	3.96e-86	8.77e-82	FALSE	FALSE	DOWN	FALSE
LOC100224265	26.9051	100	1.079	28.2496	100	1.36301	27.5724	100	-0.0470548	9.86e-09	0.000218219	FALSE	FALSE	BOTH	FALSE
LOC105758586	14.6598	100	1.65606	14.3815	100	1.20602	14.5217	100	0.0179275	0.139362	1	FALSE	FALSE	UP	FALSE
LOC115490541	15.7107	100	0.951364	16.9579	100	0.936232	16.3297	100	-0.0719797	6.2e-59	1.37e-54	FALSE	FALSE	FALSE	FALSE
LOC115491426	7.33797	100	0.730683	8.15853	100	0.76985	7.74524	100	-0.0938661	7.92e-79	1.75e-74	FALSE	FALSE	DOWN	FALSE
LOC115493280	23.5493	100	1.01914	23.5916	100	0.970591	23.5703	100	-0.00172044	0.220942	1	FALSE	FALSE	FALSE	FALSE
LOC115494095	7.2807	100	0.718124	8.35395	99.9846	0.986226	7.81339	99.9924	-0.121871	4.79e-132	1.06e-127	FALSE	FALSE	UP	FALSE
LOC115498214	21.5504	100	0.721177	22.2143	100	0.933095	21.8799	100	-0.0290182	3.34e-21	7.4e-17	FALSE	FALSE	FALSE	FALSE
LSM5	7.73775	100	0.694106	8.31787	100	0.801536	8.02569	100	-0.0642812	3.6e-61	7.97e-57	FALSE	FALSE	FALSE	FALSE
MDH2	5.3751	100	0.614891	5.8004	100	0.694301	5.58619	100	-0.0645829	3.47e-47	7.68e-43	FALSE	FALSE	UP	HP:0000750, HP:0001618
MRPL17	6.95634	100	0.778032	6.65339	100	0.959407	6.80597	100	0.0388198	4.72e-20	1.04e-15	FALSE	FALSE	DOWN	FALSE
MRPL51	7.44177	100	0.832127	7.05388	100	1.0346	7.24925	100	0.0470384	1.49e-29	3.3e-25	FALSE	FALSE	FALSE	FALSE
MT-COX1	49.7463	100	0.660813	48.4706	100	0.89484	49.1131	100	0.0254586	0.000198128	1	FALSE	FALSE	FALSE	FALSE
MT-COX2	31.6316	100	0.594018	33.6135	100	0.912335	32.6153	100	-0.0589607	4.78e-50	1.06e-45	FALSE	FALSE	FALSE	FALSE
MT-COX3	33.021	100	0.662182	34.3513	100	0.918968	33.6813	100	-0.0383576	1.11e-22	2.45e-18	FALSE	FALSE	FALSE	FALSE
MT-CYTB	29.1089	100	0.602583	32.6811	100	0.846196	30.8819	100	-0.112115	3.59e-154	7.95e-150	FALSE	FALSE	FALSE	FALSE
MT-ND1	14.1794	100	0.809018	13.7262	99.9846	1.10514	13.9544	99.9924	0.0303101	0.00160433	1	FALSE	FALSE	FALSE	FALSE
MT-ND2	10.5679	100	0.776154	11.5083	100	1.10634	11.0347	100	-0.0781572	1.89e-63	4.17e-59	FALSE	FALSE	FALSE	FALSE
MT-ND4	13.366	100	0.715662	14.2357	100	1.06469	13.7977	100	-0.0587717	1.96e-43	4.34e-39	FALSE	FALSE	FALSE	FALSE
MT-ND5	13.2154	100	0.666526	14.7984	100	0.910082	14.0011	100	-0.105579	1.15e-130	2.55e-126	FALSE	FALSE	FALSE	FALSE
NACA	15.1517	100	0.969328	15.9665	100	0.861472	15.5561	100	-0.0492182	1.19e-26	2.62e-22	FALSE	FALSE	FALSE	FALSE
NAP1L1	13.3836	100	0.823615	12.1907	100	1.03649	12.7915	100	0.0865713	7.27e-47	1.61e-42	FALSE	FALSE	FALSE	FALSE
NDUFA11	8.0663	100	0.891839	6.42239	100	1.00082	7.25036	100	0.200064	0	0	FALSE	FALSE	FALSE	FALSE
NDUFA4	9.82156	100	0.822422	9.41548	100	0.96187	9.62001	100	0.0382468	1.98e-18	4.37e-14	FALSE	FALSE	FALSE	HP:0001260
NDUFB4	6.06493	100	0.828709	6.13929	99.9846	1.01482	6.10184	99.9924	-0.0104704	0.044259	1	FALSE	FALSE	UP	FALSE
NDUFB6	6.64987	100	0.760136	6.35782	100	0.894601	6.50492	100	0.0389255	5.66e-19	1.25e-14	FALSE	FALSE	DOWN	FALSE
NDUFB8	7.14137	100	0.662597	6.17083	100	0.863828	6.65965	100	0.126937	1.96e-198	4.33e-194	FALSE	FALSE	UP	FALSE
NDUFS5	9.73946	100	0.840637	8.52647	100	0.910002	9.13741	100	0.119851	2.24e-157	4.96e-153	FALSE	FALSE	DOWN	FALSE
NME2	21.6222	100	0.751032	21.2002	100	0.939279	21.4127	100	0.0188314	1.02e-06	0.0225518	FALSE	FALSE	FALSE	FALSE
NPM1	7.89762	100	1.5111	10.6001	100	1.48968	9.23896	100	-0.265229	0	0	FALSE	FALSE	FALSE	FALSE
PABPC1	10.2557	100	0.939258	9.55328	100	0.998526	9.90704	100	0.0644348	1.14e-25	2.53e-21	FALSE	FALSE	FALSE	FALSE
PFN1	14.0871	100	1.0182	14.0483	99.9846	0.865747	14.0678	99.9924	0.00257333	0.836949	1	FALSE	FALSE	DOWN	HP:0002464
PGAM1	14.1823	100	1.32503	10.9788	100	1.40668	12.5922	100	0.236994	0	0	FALSE	FALSE	UP	FALSE
PKM	17.7266	100	1.51187	19.1667	100	1.20382	18.4414	100	-0.0740892	3.34e-47	7.39e-43	FALSE	FALSE	UP	FALSE
POMP	5.68091	100	0.699598	6.44862	99.9693	0.728759	6.06195	99.9847	-0.108774	1.08e-121	2.39e-117	FALSE	FALSE	UP	FALSE
PPIA	47.2285	100	0.483523	47.2246	100	0.650286	47.2266	100	8.18e-05	0.70132	1	FALSE	FALSE	DOWN	FALSE
PPIB	13.9006	100	1.24792	17.6843	100	0.937445	15.7786	100	-0.226282	0	0	FALSE	FALSE	FALSE	FALSE
PRDX1	13.6446	100	0.63251	15.3419	100	0.685601	14.487	100	-0.109663	2.8e-125	6.21e-121	FALSE	FALSE	FALSE	FALSE
PSMB3	12.3084	100	0.652215	11.6539	100	0.768772	11.9835	100	0.050435	2.69e-30	5.96e-26	FALSE	FALSE	FALSE	FALSE
PTGES3	9.4757	100	0.751193	10.115	99.9846	0.874817	9.793	99.9924	-0.0592354	1.37e-47	3.03e-43	FALSE	FALSE	UP	FALSE
PTMA	17.2522	100	0.655484	19.5924	100	0.692969	18.4137	100	-0.12064	3.03e-167	6.71e-163	FALSE	FALSE	DOWN	FALSE
RACK1	23.0959	100	1.01182	25.2699	100	0.86276	24.1749	100	-0.0863792	1.68e-86	3.71e-82	FALSE	FALSE	DOWN	FALSE
RAN	13.1838	100	0.695638	14.1177	100	0.861953	13.6473	100	-0.0637609	2.85e-63	6.3e-59	FALSE	FALSE	UP	FALSE
RBX1	5.81899	100	0.799001	4.64563	99.9693	0.853987	5.23661	99.9847	0.188829	0	0	FALSE	FALSE	UP	FALSE
RPL10A	7.79268	100	0.676331	7.50821	100	0.739611	7.65149	100	0.032888	2.29e-15	5.07e-11	FALSE	FALSE	FALSE	FALSE
RPL11	26.32	100	0.83164	29.8244	100	0.88475	28.0594	100	-0.120688	1.23e-289	2.71e-285	FALSE	FALSE	DOWN	FALSE
RPL13	29.466	100	0.818816	33.3461	100	0.877306	31.3919	100	-0.119878	4.19e-266	9.27e-262	FALSE	FALSE	BOTH	FALSE
RPL15	17.0422	100	0.966248	16.8527	100	0.912721	16.9481	100	0.0105618	0.0389302	1	FALSE	FALSE	FALSE	FALSE
RPL17	17.6757	100	1.04169	18.8824	100	0.996395	18.2746	100	-0.0626133	3.32e-64	7.34e-60	FALSE	FALSE	FALSE	FALSE
RPL18A	25.3987	100	0.871659	26.8048	100	0.986296	26.0966	100	-0.0518938	5.96e-45	1.32e-40	FALSE	FALSE	DOWN	FALSE
RPL19	36.511	100	0.620409	34.3907	100	0.776181	35.4586	100	0.058185	1.61e-83	3.57e-79	FALSE	FALSE	DOWN	FALSE
RPL21	14.7605	100	1.118	17.4105	100	1.09993	16.0758	100	-0.155417	0	0	FALSE	FALSE	FALSE	FALSE
RPL22	26.5453	100	0.8434	27.0981	100	0.950236	26.8197	100	-0.0198707	8.73e-13	1.93e-08	FALSE	FALSE	FALSE	FALSE
RPL23	31.1139	100	0.840182	32.5811	100	0.961276	31.8421	100	-0.0446727	7.68e-42	1.7e-37	FALSE	FALSE	FALSE	FALSE
RPL23A	18.2214	100	0.95793	19.7802	100	1.01454	18.9951	100	-0.0779754	1.19e-104	2.62e-100	FALSE	FALSE	FALSE	FALSE
RPL24	25.797	100	1.21524	29.6107	100	1.08055	27.6899	100	-0.133062	6.35e-242	1.41e-237	FALSE	FALSE	FALSE	FALSE
RPL26L1	17.6221	100	1.05855	18.789	100	1.12371	18.2013	100	-0.0607751	3.4e-52	7.53e-48	FALSE	FALSE	FALSE	FALSE
RPL27	18.784	100	1.12106	20.4418	100	1.14976	19.6068	100	-0.0804685	9.44e-102	2.09e-97	FALSE	FALSE	FALSE	FALSE
RPL27A	29.7351	100	0.958887	30.9027	100	1.09157	30.3146	100	-0.0372836	7.02e-16	1.56e-11	FALSE	FALSE	FALSE	FALSE
RPL3	12.3961	100	0.761615	14.9331	100	0.795556	13.6553	100	-0.173435	0	0	FALSE	FALSE	FALSE	FALSE
RPL30	19.7637	100	0.94322	20.234	100	0.935644	19.9971	100	-0.0223932	5.2e-17	1.15e-12	FALSE	FALSE	FALSE	FALSE
RPL31	5.86486	100	1.41552	7.0482	100	1.33693	6.4522	100	-0.159032	7.43e-214	1.64e-209	FALSE	FALSE	FALSE	FALSE
RPL35A	18.5352	100	1.16071	20.9375	100	1.21215	19.7275	100	-0.115983	5.86e-192	1.3e-187	FALSE	FALSE	FALSE	FALSE
RPL36	20.2369	100	1.05663	19.5148	100	1.16787	19.8785	100	0.0345946	7.36e-13	1.63e-08	FALSE	FALSE	FALSE	FALSE
RPL37	14.2651	100	1.115	16.158	100	1.11894	15.2046	100	-0.116895	8.39e-177	1.86e-172	FALSE	FALSE	FALSE	FALSE
RPL37A	12.3296	100	1.61477	17.0432	100	1.19356	14.6692	100	-0.302781	0	0	FALSE	FALSE	FALSE	FALSE
RPL39	14.9187	100	1.20485	17.3251	100	1.20298	16.1131	100	-0.140773	1e-249	2.22e-245	FALSE	FALSE	FALSE	FALSE
RPL4	22.0423	100	1.21234	30.4634	100	0.82881	26.222	100	-0.31149	0	0	FALSE	FALSE	FALSE	FALSE
RPL5	11.2398	100	0.956615	14.178	100	0.838938	12.6981	100	-0.215153	0	0	FALSE	FALSE	FALSE	FALSE
RPL6	20.0395	100	0.88485	21.7904	100	0.939053	20.9085	100	-0.0799415	3.18e-132	7.05e-128	FALSE	FALSE	FALSE	FALSE
RPL7	16.5502	100	0.817332	17.8398	100	0.807591	17.1903	100	-0.0709048	4.5e-95	9.96e-91	FALSE	FALSE	DOWN	FALSE
RPL8	19.6488	100	1.03871	21.959	100	1.05475	20.7955	100	-0.106052	8.28e-171	1.83e-166	FALSE	FALSE	DOWN	FALSE
RPLP0	9.16812	100	1.03577	10.5493	100	1.17083	9.85366	100	-0.127367	1.63e-190	3.6e-186	FALSE	FALSE	FALSE	FALSE
RPLP1	41.3082	100	3.86112	97.3135	100	1.62586	69.1058	100	-0.843181	0	0	FALSE	FALSE	DOWN	FALSE
RPLP2	33.411	100	0.833747	30.0851	100	0.955175	31.7602	100	0.101647	1.5e-201	3.32e-197	FALSE	FALSE	FALSE	FALSE
RPS12	42.5128	100	1.15416	44.4685	100	1.28736	43.4835	100	-0.043964	3.41e-29	7.54e-25	FALSE	FALSE	FALSE	FALSE
RPS13	28.3922	100	0.870548	25.0463	100	0.956426	26.7315	100	0.120855	2.83e-260	6.26e-256	FALSE	FALSE	FALSE	FALSE
RPS14	22.0917	100	1.072	23.7034	100	1.06576	22.8916	100	-0.0674646	4.32e-75	9.56e-71	FALSE	FALSE	DOWN	FALSE
RPS15	17.7737	100	1.0608	15.8547	100	1.08692	16.8212	100	0.107829	1.01e-134	2.23e-130	FALSE	FALSE	FALSE	FALSE
RPS15A	14.5253	100	1.04209	16.7283	100	1.08119	15.6188	100	-0.132689	8.79e-213	1.94e-208	FALSE	FALSE	FALSE	FALSE
RPS16	15.814	100	0.953022	15.3057	100	1.06284	15.5617	100	0.0306985	1.62e-11	3.59e-07	FALSE	FALSE	FALSE	FALSE
RPS17	14.7342	100	1.66468	17.5609	100	1.1166	16.1372	100	-0.165217	1.16e-294	2.56e-290	FALSE	FALSE	DOWN	FALSE
RPS19	8.26068	100	0.785716	7.7451	99.9846	0.890725	8.00478	99.9924	0.057284	1.42e-45	3.15e-41	FALSE	FALSE	FALSE	FALSE
RPS20	31.4416	100	0.958733	29.8754	100	1.10509	30.6642	100	0.0494827	2.73e-27	6.05e-23	FALSE	FALSE	FALSE	HP:0000750, HP:0010526
RPS21	10.6631	100	1.14915	12.4453	100	1.13337	11.5477	100	-0.142197	9.46e-253	2.09e-248	FALSE	FALSE	FALSE	FALSE
RPS23	20.1852	100	0.980519	19.5235	100	1.02766	19.8568	100	0.0317314	2.82e-17	6.24e-13	FALSE	FALSE	FALSE	FALSE
RPS25	22.4305	100	0.835558	24.4715	100	0.970254	23.4435	100	-0.0835211	4.4e-131	9.75e-127	FALSE	FALSE	DOWN	FALSE
RPS27	16.6076	100	1.04017	18.1527	100	1.01392	17.3745	100	-0.0841115	4.81e-113	1.07e-108	FALSE	FALSE	DOWN	FALSE
RPS27A	44.4175	100	0.781031	51.1564	100	0.813147	47.7623	100	-0.13835	0	0	FALSE	FALSE	FALSE	FALSE
RPS28	15.8395	100	0.974939	14.2763	100	0.983472	15.0636	100	0.097424	4.37e-109	9.67e-105	FALSE	FALSE	FALSE	FALSE
RPS29	27.9822	100	1.11763	23.7637	100	1.14988	25.8884	100	0.157301	5.11e-277	1.13e-272	FALSE	FALSE	FALSE	FALSE
RPS3	17.6559	100	1.02168	22.9172	100	0.893316	20.2673	100	-0.248432	0	0	FALSE	FALSE	FALSE	FALSE
RPS4X	14.259	100	0.864157	15.1296	100	0.930566	14.6911	100	-0.0554878	7.34e-51	1.63e-46	FALSE	FALSE	FALSE	FALSE
RPS5	25.9816	100	1.29565	30.4299	100	0.950144	28.1895	100	-0.152604	5.92e-259	1.31e-254	FALSE	FALSE	FALSE	FALSE
RPS6	30.0331	100	0.812828	28.9308	100	0.925865	29.486	100	0.0361647	1.45e-32	3.2e-28	FALSE	FALSE	FALSE	FALSE
RPS7	14.3322	100	0.952738	16.2907	100	0.978393	15.3043	100	-0.120213	7.14e-194	1.58e-189	FALSE	FALSE	FALSE	FALSE
RPS8	18.6413	100	0.960926	21.2541	100	0.989324	19.9381	100	-0.124891	3.86e-213	8.55e-209	FALSE	FALSE	FALSE	FALSE
RPSA	32.4581	100	0.926527	26.1869	100	0.881039	29.3455	100	0.207557	0	0	FALSE	FALSE	DOWN	FALSE
RTN4	9.79176	100	0.978618	9.12479	100	0.979691	9.46072	100	0.0637965	1.78e-29	3.94e-25	FALSE	FALSE	FALSE	FALSE
S100A11	17.0059	100	1.14008	13.5199	100	1.0117	15.2756	100	0.215181	0	0	FALSE	FALSE	FALSE	FALSE
SAP18	11.6082	100	0.659587	11.8445	100	0.704854	11.7255	100	-0.0185645	3.47e-06	0.0769125	FALSE	FALSE	FALSE	FALSE
SEC61B	8.31938	100	1.29418	8.21808	100	1.04019	8.26911	100	0.0109294	0.173056	1	FALSE	FALSE	FALSE	FALSE
SEC61G	7.65764	100	1.0026	7.24805	99.9846	0.997229	7.45434	99.9924	0.0484652	5.81e-24	1.29e-19	FALSE	FALSE	FALSE	FALSE
SNRPD1	6.42327	100	0.956136	7.22922	100	0.970743	6.82329	100	-0.103071	5.96e-125	1.32e-120	FALSE	FALSE	FALSE	FALSE
SNRPD3	6.85977	100	0.68842	8.44423	99.9846	0.889102	7.6462	99.9924	-0.183646	0	0	FALSE	FALSE	FALSE	FALSE
SNRPE	6.38611	100	0.880751	5.25662	99.9385	1.00826	5.8255	99.9695	0.165961	1.59e-265	3.51e-261	FALSE	FALSE	FALSE	FALSE
SNRPF	9.20497	100	1.15178	8.29966	99.9846	1.09638	8.75563	99.9924	0.0928969	1.57e-57	3.48e-53	FALSE	FALSE	FALSE	FALSE
SOD1	5.94554	100	0.989947	5.34052	99.9693	1.0936	5.64524	99.9847	0.091139	1.97e-47	4.36e-43	FALSE	FALSE	UP	HP:0002465, HP:0001344
STMN1	14.4785	100	1.21483	16.4233	100	1.00473	15.4438	100	-0.118357	8.99e-88	1.99e-83	FALSE	FALSE	DOWN	FALSE
TAF10	6.32303	100	0.861154	6.70443	100	0.916381	6.51234	100	-0.0507713	9.42e-33	2.09e-28	FALSE	FALSE	FALSE	FALSE
TBCA	8.91976	100	0.675348	8.73819	100	0.842161	8.82964	100	0.0184737	0.000821476	1	FALSE	FALSE	UP	FALSE
TIMP2	9.27347	100	1.08631	5.71754	99.9539	1.20147	7.50852	99.9771	0.424843	0	0	FALSE	FALSE	FALSE	FALSE
TMED2	6.66497	100	0.821218	7.15317	99.9846	0.913885	6.90728	99.9924	-0.0617461	6.5e-51	1.44e-46	FALSE	FALSE	FALSE	FALSE
TMSB4X	91.7623	100	1.22474	82.0626	100	0.929976	86.948	100	0.110445	1.41e-39	3.12e-35	FALSE	FALSE	BOTH	FALSE
TOMM5	10.432	100	0.871199	9.69427	100	1.02447	10.0659	100	0.0667122	4.38e-52	9.71e-48	FALSE	FALSE	BOTH	FALSE
TPI1	9.97082	100	1.16706	11.4403	99.9846	0.933934	10.7002	99.9924	-0.125702	8.02e-144	1.78e-139	FALSE	FALSE	FALSE	FALSE
TPT1	35.9885	100	0.696378	35.275	100	0.749582	35.6344	100	0.01948	8.22e-10	1.82e-05	FALSE	FALSE	FALSE	FALSE
TXN	18.0695	100	1.11783	22.0286	100	0.960951	20.0346	100	-0.188646	0	0	FALSE	FALSE	DOWN	FALSE
TXNDC17	6.59589	100	0.751451	6.24087	100	0.872646	6.41968	100	0.0478662	4.68e-30	1.04e-25	FALSE	FALSE	FALSE	FALSE
UBA52	21.1677	100	0.832967	18.7172	100	0.922294	19.9514	100	0.117144	5.29e-175	1.17e-170	FALSE	FALSE	FALSE	FALSE
UBC	10.3983	100	0.913975	9.93994	100	0.864879	10.1708	100	0.0410432	7.45e-14	1.65e-09	FALSE	FALSE	FALSE	FALSE
UQCRH	21.6659	100	0.810508	21.8951	100	1.06049	21.7797	100	-0.0100629	0.00207815	1	FALSE	FALSE	FALSE	FALSE
VDAC2	10.0285	100	0.576795	9.81116	100	0.712452	9.92062	100	0.0199026	2.91e-08	0.00064451	FALSE	FALSE	UP	FALSE
VIM	18.6537	100	1.93731	13.9256	99.9693	1.23559	16.307	99.9847	0.275185	6.07e-168	1.34e-163	FALSE	FALSE	DOWN	FALSE
YBX1	38.2095	100	0.56173	33.7439	100	0.78345	35.9931	100	0.120915	8.33e-239	1.84e-234	FALSE	FALSE	FALSE	FALSE
YBX3	15.0775	100	1.29015	8.87128	99.9846	0.891927	11.9971	99.9924	0.487793	0	0	FALSE	FALSE	UP	FALSE
YWHAQ	5.64523	100	0.652138	6.02632	99.9846	0.643441	5.83438	99.9924	-0.0557637	2.28e-35	5.04e-31	FALSE	FALSE	FALSE	FALSE
ZNF593	6.80817	100	0.836648	6.67771	100	1.00187	6.74342	100	0.0168497	4.56e-05	1	FALSE	FALSE	FALSE	FALSE
ACTG1	27.1357	99.9849	1.11885	25.547	100	0.96638	26.3472	99.9924	0.0581219	6.37e-24	1.41e-19	FALSE	FALSE	FALSE	HP:0010529, HP:0002357, HP:0002381, HP:0002300
ATF4	9.70784	99.9849	1.63962	9.82081	100	1.44631	9.76391	99.9924	-0.0104952	3.69e-06	0.081727	FALSE	FALSE	FALSE	FALSE
ATP5F1C	5.68973	99.9849	0.719536	5.42404	99.9693	0.712636	5.55786	99.9771	0.0405256	5.97e-13	1.32e-08	FALSE	FALSE	UP	FALSE
ATP5MF	5.86027	99.9849	0.918914	6.17725	100	0.991425	6.0176	99.9924	-0.0451686	6.26e-26	1.39e-21	FALSE	FALSE	DOWN	FALSE
BORCS8	6.49295	99.9849	0.783485	5.92792	99.9693	0.851957	6.2125	99.9771	0.0784038	6.69e-64	1.48e-59	FALSE	FALSE	FALSE	FALSE
BRI3	4.44449	99.9849	0.79667	4.05447	99.9539	0.809424	4.25091	99.9695	0.0743299	2.68e-52	5.93e-48	FALSE	FALSE	FALSE	FALSE
CALM2	7.54608	99.9849	1.21339	8.22513	99.9846	1.16711	7.88312	99.9847	-0.0764584	6.79e-39	1.5e-34	FALSE	FALSE	FALSE	FALSE
CIRBP	6.77098	99.9849	0.963556	7.17479	99.9539	0.931647	6.97141	99.9695	-0.0506577	2.92e-18	6.48e-14	FALSE	FALSE	DOWN	FALSE
CKS1B	8.12891	99.9849	1.17016	7.42273	100	1.14485	7.7784	99.9924	0.080512	7.14e-48	1.58e-43	FALSE	FALSE	FALSE	FALSE
COX6A1	6.17176	99.9849	0.711469	7.10022	100	0.927172	6.63259	99.9924	-0.12174	2.75e-172	6.09e-168	FALSE	FALSE	FALSE	FALSE
COX7A2	5.00443	99.9849	0.828695	5.36748	99.9539	0.966463	5.18463	99.9695	-0.058707	3.57e-41	7.9e-37	FALSE	FALSE	FALSE	FALSE
CSTB	4.15715	99.9849	0.876219	4.40229	99.9693	0.763417	4.27883	99.9771	-0.0464389	4.71e-21	1.04e-16	FALSE	FALSE	UP	HP:0001344, HP:0001260
DDX5	7.88978	99.9849	0.730011	7.22552	100	0.841916	7.56008	99.9924	0.0776609	2.57e-62	5.69e-58	FALSE	FALSE	FALSE	FALSE
EEF1B2	14.3244	99.9849	1.34924	21.1325	100	0.960583	17.7035	99.9924	-0.367599	0	0	FALSE	FALSE	FALSE	FALSE
EEF2	10.1426	99.9849	0.946952	9.74976	100	0.974775	9.94763	99.9924	0.035895	5.93e-12	1.31e-07	FALSE	FALSE	UP	HP:0001344, HP:0001260
EIF1AX	4.13587	99.9849	0.755412	4.95664	100	0.816467	4.54325	99.9924	-0.148258	7.86e-200	1.74e-195	FALSE	FALSE	FALSE	FALSE
EIF4A2	7.76526	99.9849	0.902425	8.09398	99.9846	0.876111	7.92842	99.9847	-0.0368161	7.53e-17	1.67e-12	FALSE	FALSE	FALSE	FALSE
ERH	9.53032	99.9849	0.705768	8.44185	99.9846	0.813672	8.99007	99.9847	0.109107	9.87e-138	2.19e-133	FALSE	FALSE	FALSE	FALSE
GNG5	8.05133	99.9849	0.9618	7.52612	99.9539	1.12749	7.79065	99.9695	0.0597776	8.4e-39	1.86e-34	FALSE	FALSE	UP	FALSE
H3F3B	27.0902	99.9849	1.4931	35.5368	100	1.21396	31.2826	99.9924	-0.2629	0	0	FALSE	FALSE	FALSE	FALSE
HDGF	5.55783	99.9849	1.16715	5.35622	99.9539	1.04993	5.45776	99.9695	0.0312258	0.132937	1	FALSE	FALSE	FALSE	FALSE
HDLBP	9.52067	99.9849	0.968133	8.8703	99.9693	1.13069	9.19787	99.9771	0.0638111	2.1e-33	4.65e-29	FALSE	FALSE	UP	FALSE
HNRNPH3	5.15153	99.9849	0.738311	4.96031	99.9693	0.797472	5.05662	99.9771	0.0315783	4.66e-09	0.00010311	FALSE	FALSE	FALSE	FALSE
HYPK	6.51174	99.9849	1.04806	7.85865	100	0.863435	7.18026	99.9924	-0.164927	3.41e-226	7.55e-222	FALSE	FALSE	DOWN	FALSE
KPNB1	6.00565	99.9849	0.936312	6.18954	99.9539	1.12778	6.09692	99.9695	-0.0259101	2.33e-10	5.16e-06	FALSE	FALSE	UP	FALSE
LAMTOR2	7.12416	99.9849	0.87809	6.3367	100	1.02208	6.73331	99.9924	0.101953	2.72e-113	6.01e-109	FALSE	FALSE	FALSE	FALSE
LAMTOR5	5.10856	99.9849	0.850622	3.50454	99.9078	0.948995	4.31243	99.9466	0.304606	0	0	FALSE	FALSE	FALSE	FALSE
LOC100190450	11.3185	99.9849	0.870133	10.0395	99.9846	1.0013	10.6836	99.9847	0.109623	1.16e-122	2.57e-118	FALSE	FALSE	FALSE	FALSE
LOC100218528	6.57537	99.9849	0.779996	6.62517	99.9846	0.933074	6.60009	99.9847	-0.00655242	0.000101412	1	FALSE	FALSE	FALSE	FALSE
LOC100226136	7.65813	99.9849	0.826109	7.98874	100	0.767488	7.82222	99.9924	-0.0374744	1.52e-14	3.37e-10	FALSE	FALSE	UP	FALSE
LOC100226437	7.43162	99.9849	1.04006	7.40393	99.9846	0.936953	7.41788	99.9847	0.00329012	0.514586	1	FALSE	FALSE	DOWN	FALSE
LOC115490538	18.6614	99.9849	0.87304	18.2539	100	0.953418	18.4592	99.9924	0.0209425	1.31e-08	0.000290735	FALSE	FALSE	FALSE	FALSE
LOC115491411	11.6314	99.9849	1.9178	10.0874	99.9693	1.47911	10.865	99.9771	0.130377	7.79e-28	1.73e-23	FALSE	FALSE	DOWN	FALSE
LOC115492946	9.30609	99.9849	0.841753	8.98823	100	0.949404	9.14832	99.9924	0.0313279	3.19e-13	7.07e-09	FALSE	FALSE	FALSE	FALSE
LOC115493030	4.70755	99.9849	0.814912	4.9149	99.9539	0.969572	4.81047	99.9695	-0.0356848	1.01e-13	2.24e-09	FALSE	FALSE	FALSE	FALSE
LOC115498500	27.116	99.9849	1.40102	23.752	100	1.04206	25.4463	99.9924	0.127431	1.07e-74	2.38e-70	FALSE	FALSE	FALSE	FALSE
MRPL33	9.09555	99.9849	1.14799	8.03446	100	1.25083	8.56889	99.9924	0.111049	5.17e-65	1.14e-60	FALSE	FALSE	UP	FALSE
MT-lrRNA	7.56838	99.9849	1.16301	8.74771	100	1.50765	8.15373	99.9924	-0.128953	3.85e-123	8.52e-119	FALSE	FALSE	FALSE	FALSE
NDUFA7	4.41489	99.9849	0.810045	3.65582	99.8463	0.937866	4.03813	99.9161	0.151035	4.33e-185	9.58e-181	FALSE	FALSE	DOWN	FALSE
NDUFAB1	6.70572	99.9849	0.677157	6.92352	100	0.788972	6.81382	99.9924	-0.0278732	2.07e-14	4.57e-10	FALSE	FALSE	FALSE	FALSE
NUCKS1	8.75987	99.9849	1.67184	8.21139	100	1.6053	8.48764	99.9924	0.057838	0.00283835	1	FALSE	FALSE	FALSE	FALSE
OAZ1	14.5693	99.9849	0.900402	9.46167	100	0.862514	12.0342	99.9924	0.397581	0	0	FALSE	FALSE	FALSE	FALSE
PRDX4	6.03135	99.9849	0.805099	7.40078	99.9846	0.74511	6.71105	99.9847	-0.177946	0	0	FALSE	FALSE	FALSE	FALSE
PRKAR1A	6.24351	99.9849	0.651117	5.80284	99.9846	0.756319	6.02479	99.9847	0.062766	3e-41	6.64e-37	FALSE	FALSE	FALSE	HP:0001260
RHOA	10.317	99.9849	0.843325	13.794	100	0.629299	12.0428	99.9924	-0.267915	0	0	FALSE	FALSE	FALSE	FALSE
RPL13A	12.56	99.9849	1.00176	10.5641	99.9846	1.25095	11.5694	99.9847	0.159225	2.21e-231	4.9e-227	FALSE	FALSE	DOWN	FALSE
RPL14	16.5822	99.9849	0.721767	18.1077	100	0.753322	17.3393	99.9924	-0.0832042	3.06e-129	6.76e-125	FALSE	FALSE	FALSE	FALSE
RPL17-1	7.22885	99.9849	1.12045	7.92613	100	1.02461	7.57494	99.9924	-0.0813366	9.31e-74	2.06e-69	FALSE	FALSE	FALSE	FALSE
RPL18	24.771	99.9849	0.936014	22.899	100	1.06857	23.8419	99.9924	0.0754136	1.5e-88	3.31e-84	FALSE	FALSE	DOWN	FALSE
RPL28	21.0259	99.9849	1	17.996	100	1.08519	19.5221	99.9924	0.147989	1.9e-222	4.2e-218	FALSE	FALSE	FALSE	FALSE
RPL34	11.0334	99.9849	1.69626	10.8838	100	1.23032	10.9591	99.9924	0.0125106	2.84e-16	6.29e-12	FALSE	FALSE	FALSE	FALSE
RPL35	15.3004	99.9849	0.895738	15.5358	100	0.950674	15.4172	99.9924	-0.0143383	2.04e-05	0.452724	FALSE	FALSE	FALSE	FALSE
RPL36A	13.1199	99.9849	1.20351	13.889	100	1.20946	13.5016	99.9924	-0.0530394	3.13e-42	6.93e-38	FALSE	FALSE	FALSE	FALSE
RPL9	9.31049	99.9849	1.3026	10.1833	100	0.936921	9.74369	99.9924	-0.0812591	1.48e-119	3.27e-115	FALSE	FALSE	FALSE	FALSE
RPS24	8.92396	99.9849	1.00475	9.79074	100	1.13702	9.35418	99.9924	-0.0837365	7.14e-75	1.58e-70	FALSE	FALSE	FALSE	FALSE
RPS3A	14.5265	99.9849	1.39638	14.6027	100	0.949744	14.5644	99.9924	-0.00489599	1.2e-33	2.65e-29	FALSE	FALSE	FALSE	FALSE
SELENOF	6.39664	99.9849	0.733908	5.72123	100	0.700506	6.06141	99.9924	0.0957538	8.07e-87	1.79e-82	FALSE	FALSE	FALSE	FALSE
SMDT1	6.23559	99.9849	0.782505	5.09649	99.9231	0.914044	5.67021	99.9542	0.171299	1.77e-265	3.91e-261	FALSE	FALSE	UP	FALSE
SNRNP27	5.68768	99.9849	0.6837	4.72187	99.9846	0.865787	5.20831	99.9847	0.155972	4.71e-232	1.04e-227	FALSE	FALSE	FALSE	FALSE
SNRPC	3.98722	99.9849	0.676877	3.1896	99.8156	0.826273	3.59133	99.9008	0.174275	3.37e-245	7.47e-241	FALSE	FALSE	FALSE	FALSE
SPARC	16.1393	99.9849	1.19675	17.2064	100	1.01258	16.6689	99.9924	-0.0604004	2.32e-43	5.15e-39	FALSE	FALSE	UP	HP:0000750
SUMO2	7.66854	99.9849	0.621247	7.25833	100	0.708217	7.46494	99.9924	0.0484783	4.86e-26	1.08e-21	FALSE	FALSE	FALSE	FALSE
TMEM258	6.71772	99.9849	0.955592	4.91402	99.9539	1.1097	5.82248	99.9695	0.266194	0	0	FALSE	FALSE	FALSE	FALSE
TMEM50A	6.83201	99.9849	0.712325	7.15256	100	0.749775	6.99111	99.9924	-0.0401136	3.11e-17	6.89e-13	FALSE	FALSE	DOWN	FALSE
TPM4	8.86736	99.9849	1.56841	8.31718	99.9693	1.19834	8.59429	99.9771	0.057372	2.62e-07	0.00579713	FALSE	FALSE	DOWN	FALSE
UBB	13.7479	99.9849	0.862847	12.68	100	0.84798	13.2178	99.9924	0.0751675	7.04e-46	1.56e-41	FALSE	FALSE	FALSE	HP:0001344, HP:0008376
ANXA2	9.89001	99.9697	1.21184	13.029	99.9846	0.88582	11.448	99.9771	-0.25328	0	0	FALSE	FALSE	UP	FALSE
ARHGDIA	5.01778	99.9697	0.639876	4.86782	99.9693	0.852036	4.94335	99.9695	0.0252353	1.16e-07	0.00256821	FALSE	FALSE	FALSE	FALSE
ATP5F1E	7.23666	99.9697	1.16593	8.67446	100	0.99082	7.9503	99.9847	-0.160895	6.42e-263	1.42e-258	FALSE	FALSE	FALSE	FALSE
ATP5MPL	6.18138	99.9697	0.930686	4.80226	100	1.0327	5.49687	99.9847	0.213243	0	0	FALSE	FALSE	DOWN	FALSE
ATP6V1F	4.83756	99.9697	0.899361	3.79679	99.9231	0.845253	4.32099	99.9466	0.196366	9.76e-233	2.16e-228	FALSE	FALSE	DOWN	FALSE
BUD31	4.36625	99.9697	0.663805	4.2656	99.9385	0.750698	4.3163	99.9542	0.0189339	0.00670487	1	FALSE	FALSE	FALSE	FALSE
C1H12orf57	5.4541	99.9697	0.98705	4.92519	99.9693	1.02207	5.19159	99.9695	0.0855024	1.42e-31	3.14e-27	FALSE	FALSE	FALSE	FALSE
CDK2AP1	4.6438	99.9697	0.742571	5.56681	99.9846	0.766545	5.10192	99.9771	-0.15147	1.16e-180	2.57e-176	FALSE	FALSE	UP	FALSE
CFAP20	4.43013	99.9697	0.666361	4.54823	99.9846	0.780978	4.48875	99.9771	-0.0215152	1.18e-06	0.0261954	FALSE	FALSE	FALSE	FALSE
EIF3F	4.11521	99.9697	0.781018	4.69698	99.9385	0.762795	4.40397	99.9542	-0.107718	1.07e-94	2.36e-90	FALSE	FALSE	FALSE	FALSE
ELOF1	5.71302	99.9697	0.772198	4.27842	99.9539	0.795428	5.00098	99.9619	0.240423	0	0	FALSE	FALSE	FALSE	FALSE
HMGN5	6.49127	99.9697	0.752643	6.12243	100	0.896129	6.3082	99.9847	0.0504904	1.31e-22	2.9e-18	FALSE	FALSE	DOWN	FALSE
HSP90AA1	25.7907	99.9697	1.26183	24.1331	99.9693	1.24635	24.968	99.9695	0.0638689	1.07e-16	2.36e-12	FALSE	FALSE	UP	FALSE
HSPA8	13.4678	99.9697	1.23552	12.6394	99.9693	1.31417	13.0567	99.9695	0.0589654	1.29e-18	2.85e-14	FALSE	FALSE	UP	FALSE
HSPE1	6.37738	99.9697	1.22123	9.68668	100	1.10498	8.01991	99.9847	-0.370579	0	0	FALSE	FALSE	UP	FALSE
LDHB	6.79392	99.9697	1.5114	4.21503	99.877	1.01456	5.51392	99.9237	0.4018	0	0	FALSE	FALSE	UP	FALSE
LMAN2	4.70412	99.9697	0.694991	4.22077	99.9846	0.726712	4.46422	99.9771	0.0885442	1.23e-50	2.72e-46	FALSE	FALSE	FALSE	FALSE
LOC100190249	6.64975	99.9697	1.07455	8.49433	99.9846	1.00914	7.56528	99.9771	-0.216022	5.46e-264	1.21e-259	FALSE	FALSE	DOWN	FALSE
LOC100190667	5.83479	99.9697	0.830608	5.81495	99.9693	0.89241	5.82494	99.9695	0.00290658	0.578113	1	FALSE	FALSE	DOWN	FALSE
LOC100219261	4.90996	99.9697	0.815935	4.83088	99.9693	0.832567	4.87071	99.9695	0.0134715	0.110763	1	FALSE	FALSE	UP	FALSE
LOC100225248	4.7475	99.9697	0.743038	5.20024	99.9539	0.862617	4.97221	99.9619	-0.075823	4.44e-50	9.83e-46	FALSE	FALSE	FALSE	FALSE
LOC100227575	6.09195	99.9697	0.618413	6.30058	100	0.780071	6.1955	99.9847	-0.0289931	1.12e-13	2.47e-09	FALSE	FALSE	UP	FALSE
LOC100228523	4.74563	99.9697	0.919953	4.60891	100	1.04431	4.67777	99.9847	0.024083	8.85e-07	0.0195925	FALSE	FALSE	FALSE	FALSE
LOC100229710	20.6851	99.9697	1.93242	23.3085	100	1.55655	21.9872	99.9847	-0.114201	1.14e-45	2.52e-41	FALSE	FALSE	FALSE	FALSE
LOC115498435	10.3272	99.9697	1.72229	10.5451	99.9846	0.87451	10.4353	99.9771	-0.0190576	4.27e-40	9.45e-36	FALSE	FALSE	FALSE	FALSE
MICOS10	5.44466	99.9697	0.963233	5.71863	99.9693	0.989385	5.58064	99.9695	-0.0416336	2.9e-24	6.43e-20	FALSE	FALSE	FALSE	FALSE
MRPL20	3.59321	99.9697	0.665175	3.6264	99.877	0.812969	3.60968	99.9237	-0.00720084	0.137466	1	FALSE	FALSE	FALSE	FALSE
NCL	6.21449	99.9697	1.10816	7.25585	99.9539	1.35252	6.73136	99.9619	-0.134829	3.37e-98	7.47e-94	FALSE	FALSE	FALSE	FALSE
NDUFC2	5.12332	99.9697	0.836362	5.67289	99.9846	0.928131	5.39609	99.9771	-0.0859489	1.38e-82	3.05e-78	FALSE	FALSE	FALSE	FALSE
NUDT16L1	5.64011	99.9697	0.656151	5.89071	99.9846	0.766638	5.76449	99.9771	-0.0370453	1.31e-19	2.91e-15	FALSE	FALSE	FALSE	FALSE
PCNA	7.81657	99.9697	1.0724	8.22765	99.9693	1.05058	8.0206	99.9695	-0.0455706	1.22e-14	2.7e-10	FALSE	FALSE	FALSE	HP:0001260
PHB	5.83568	99.9697	0.654147	5.12673	99.9539	0.9051	5.4838	99.9619	0.109494	8.01e-117	1.77e-112	FALSE	FALSE	UP	FALSE
POLR2L	5.491	99.9697	0.866005	3.84191	99.8463	0.991751	4.6725	99.9085	0.293107	0	0	FALSE	FALSE	FALSE	FALSE
PSMA6	5.20924	99.9697	0.726182	5.11225	99.9846	0.812925	5.1611	99.9771	0.0157432	0.00415084	1	FALSE	FALSE	FALSE	FALSE
PSMB4	7.33613	99.9697	0.838693	6.6276	100	0.864976	6.98446	99.9847	0.0888254	1.17e-75	2.59e-71	FALSE	FALSE	UP	FALSE
RPL7A	10.8738	99.9697	0.86372	12.6909	100	0.873126	11.7757	99.9847	-0.1424	4.64e-269	1.03e-264	FALSE	FALSE	FALSE	FALSE
SDHD	7.52952	99.9697	0.652696	8.26025	100	0.745224	7.89221	99.9847	-0.082199	3.16e-88	6.99e-84	FALSE	FALSE	UP	HP:0001618
SELENOT	4.90682	99.9697	0.783446	4.19008	99.9693	0.780333	4.55107	99.9695	0.129358	7.45e-131	1.65e-126	FALSE	FALSE	FALSE	FALSE
SERP1	7.411	99.9697	0.928598	6.12432	99.9846	0.977525	6.77237	99.9771	0.166026	3.29e-240	7.28e-236	FALSE	FALSE	FALSE	FALSE
TPM2	10.3774	99.9697	1.90213	7.48789	99.9693	1.32833	8.94322	99.9695	0.292988	0	0	FALSE	FALSE	FALSE	FALSE
UQCR10	6.22264	99.9697	1.10705	6.44551	99.9846	1.20317	6.33326	99.9771	-0.0303904	3.28e-12	7.26e-08	FALSE	FALSE	FALSE	FALSE
AK2	4.72562	99.9546	0.759628	5.72205	99.9846	0.795984	5.22019	99.9695	-0.160442	8.18e-221	1.81e-216	FALSE	FALSE	FALSE	FALSE
ALYREF	5.70175	99.9546	0.725906	5.18335	100	0.986152	5.44445	99.9771	0.0805094	1.13e-68	2.51e-64	FALSE	FALSE	FALSE	FALSE
AP2M1	4.23092	99.9546	0.7464	4.07048	99.9385	0.85922	4.15129	99.9466	0.031152	4.24e-09	9.39e-05	FALSE	FALSE	FALSE	HP:0002465
ARF1	4.00289	99.9546	0.804173	3.54194	99.8617	0.772848	3.7741	99.9085	0.0966606	1.67e-60	3.7e-56	FALSE	FALSE	FALSE	HP:0001260
ATP5F1A	6.0469	99.9546	0.688506	6.73998	99.9846	0.750972	6.39091	99.9695	-0.0938111	3.83e-108	8.49e-104	FALSE	FALSE	UP	FALSE
CAPZB	3.51346	99.9546	0.888097	3.5619	99.9078	0.818643	3.5375	99.9313	-0.0106739	0.000335267	1	FALSE	FALSE	FALSE	FALSE
CCT3	4.59995	99.9546	0.849653	4.79379	99.9539	0.923133	4.69616	99.9542	-0.034028	4.41e-13	9.76e-09	FALSE	FALSE	FALSE	FALSE
CDK2AP2	4.91669	99.9546	0.924603	4.01519	99.8617	0.894329	4.46924	99.9085	0.165305	2.94e-204	6.51e-200	FALSE	FALSE	DOWN	FALSE
CSRP2	12.5564	99.9546	6.61044	9.26041	99.9539	2.20762	10.9205	99.9542	0.278564	4.68e-80	1.04e-75	FALSE	FALSE	FALSE	FALSE
EIF2S2	5.46314	99.9546	0.929984	6.18797	99.9693	0.938963	5.8229	99.9619	-0.106293	2.14e-91	4.75e-87	FALSE	FALSE	FALSE	FALSE
EMC6	4.18105	99.9546	0.822714	3.65709	99.8924	0.949998	3.92099	99.9237	0.106617	1.09e-111	2.41e-107	FALSE	FALSE	FALSE	FALSE
GDI2	4.53615	99.9546	0.69356	4.2737	99.9539	0.727628	4.40589	99.9542	0.0485677	2.74e-16	6.06e-12	FALSE	FALSE	FALSE	FALSE
GPATCH11	5.18763	99.9546	0.794646	4.84648	99.9846	0.939832	5.0183	99.9695	0.0567123	7.14e-32	1.58e-27	FALSE	FALSE	FALSE	FALSE
LOC100218902	7.46658	99.9546	1.27271	18.1083	100	0.816874	12.7485	99.9771	-0.813997	0	0	FALSE	FALSE	FALSE	FALSE
LOC100221679	6.29402	99.9546	1.12898	4.94937	99.8617	1.33685	5.62662	99.9085	0.203771	5.69e-240	1.26e-235	FALSE	FALSE	FALSE	FALSE
LOC115493080	6.73735	99.9546	1.553	7.85835	99.9231	1.26136	7.29374	99.939	-0.135302	1.97e-83	4.35e-79	FALSE	FALSE	FALSE	FALSE
MSN	4.81557	99.9546	0.828642	4.77352	100	0.835042	4.7947	99.9771	0.00725746	0.963173	1	FALSE	FALSE	FALSE	FALSE
NSA2	4.21983	99.9546	0.772396	4.15698	99.9078	0.914483	4.18863	99.9313	0.0121127	0.032029	1	FALSE	FALSE	FALSE	FALSE
PSMA3	4.87638	99.9546	0.698745	4.20528	99.9078	0.745018	4.54329	99.9313	0.121267	1.24e-120	2.76e-116	FALSE	FALSE	FALSE	FALSE
PSMA7	4.94523	99.9546	0.98313	5.45077	99.9231	0.918516	5.19615	99.939	-0.081611	9.91e-62	2.19e-57	FALSE	FALSE	FALSE	FALSE
PSMB1	4.50259	99.9546	0.672096	4.6801	99.9078	0.741288	4.59069	99.9313	-0.0317498	1.67e-15	3.7e-11	FALSE	FALSE	FALSE	FALSE
PSMB7	5.44461	99.9546	0.729794	7.24547	100	0.726758	6.33844	99.9771	-0.24642	0	0	FALSE	FALSE	DOWN	FALSE
RPL32	23.3902	99.9546	2.15155	38.2705	99.9846	1.2854	30.7759	99.9695	-0.47629	0	0	FALSE	FALSE	FALSE	FALSE
SSBP1	4.45742	99.9546	0.808664	4.02495	99.9078	0.909115	4.24277	99.9313	0.0825615	1.78e-48	3.94e-44	FALSE	FALSE	FALSE	FALSE
SSR4	8.39576	99.9546	0.975035	6.84836	100	0.975324	7.62773	99.9771	0.179954	5.84e-258	1.29e-253	FALSE	FALSE	FALSE	FALSE
YWHAE	3.59073	99.9546	0.710401	4.17127	99.9231	0.828043	3.87888	99.939	-0.119079	3.73e-135	8.25e-131	FALSE	FALSE	FALSE	FALSE
ATP6V0E1	4.10946	99.9394	0.703752	3.55997	99.9231	0.755057	3.83672	99.9313	0.113777	8.93e-81	1.98e-76	FALSE	FALSE	UP	FALSE
BSG	4.52995	99.9394	0.880635	3.5899	99.8156	0.829188	4.06337	99.8779	0.18632	4.59e-198	1.02e-193	FALSE	FALSE	UP	FALSE
CALM1	5.91621	99.9394	0.776489	5.66795	99.9846	0.846482	5.79299	99.9619	0.036556	1.73e-14	3.82e-10	FALSE	FALSE	UP	FALSE
CFL2	6.35118	99.9394	0.894786	4.87658	99.9539	1.02033	5.61928	99.9466	0.223885	1.96e-302	4.33e-298	FALSE	FALSE	UP	FALSE
COX7C	4.7657	99.9394	0.946802	4.44959	99.9385	1.12964	4.6088	99.939	0.0563865	2.77e-31	6.14e-27	FALSE	FALSE	UP	FALSE
DCTN3	4.82121	99.9394	0.667094	4.78984	99.9846	0.719691	4.80564	99.9619	0.00540312	0.24713	1	FALSE	FALSE	FALSE	FALSE
HSP90B1	6.8227	99.9394	2.20186	6.88166	99.9539	1.34418	6.85196	99.9466	-0.00750927	2.09e-08	0.000463616	FALSE	FALSE	FALSE	FALSE
LOC100222521	4.19722	99.9394	1.33222	3.8381	99.9693	0.916947	4.01898	99.9542	0.0716032	4.44e-25	9.83e-21	FALSE	FALSE	FALSE	FALSE
LOC100229769	4.58214	99.9394	0.80767	4.01428	99.9078	0.727796	4.30029	99.9237	0.107283	2.96e-74	6.56e-70	FALSE	FALSE	BOTH	FALSE
MAGOH	6.02856	99.9394	0.613381	6.79296	99.9846	0.640412	6.40796	99.9619	-0.103239	2.39e-107	5.29e-103	FALSE	FALSE	FALSE	FALSE
MRPL23	4.37033	99.9394	0.862171	3.20252	99.7387	0.958449	3.7907	99.8398	0.245206	0	0	FALSE	FALSE	FALSE	FALSE
MRPL54	4.79683	99.9394	0.877397	3.92013	99.9231	1.00594	4.36169	99.9313	0.163977	1.54e-219	3.4e-215	FALSE	FALSE	FALSE	FALSE
MRPS16	3.82333	99.9394	0.67133	3.22544	99.8156	0.812292	3.52657	99.8779	0.132341	8.24e-145	1.82e-140	FALSE	FALSE	FALSE	FALSE
NDUFB2	5.30887	99.9394	0.915817	3.86011	99.8463	1.08815	4.5898	99.8932	0.260897	0	0	FALSE	FALSE	UP	FALSE
NDUFB5	3.85258	99.9394	0.654244	3.58744	99.8617	0.788295	3.72098	99.9008	0.0561885	5.53e-32	1.22e-27	FALSE	FALSE	FALSE	FALSE
NHP2	4.29312	99.9394	0.949091	4.57306	99.9385	0.923417	4.43206	99.939	-0.0515369	4.54e-29	1e-24	FALSE	FALSE	DOWN	FALSE
PBDC1	3.77585	99.9394	0.754923	3.02516	99.8156	0.909507	3.40325	99.8779	0.171007	5.01e-231	1.11e-226	FALSE	FALSE	FALSE	FALSE
PGK1	6.59924	99.9394	1.48779	7.41351	99.9385	1.18662	7.00339	99.939	-0.10179	6.18e-63	1.37e-58	FALSE	FALSE	UP	HP:0001344, HP:0000750
PHB2	3.67915	99.9394	0.839908	4.09561	99.9231	0.956788	3.88585	99.9313	-0.0852635	1.42e-56	3.15e-52	FALSE	FALSE	FALSE	FALSE
PPIC	4.58966	99.9394	0.800211	3.88675	99.8309	0.758094	4.24078	99.8856	0.134392	1.49e-118	3.3e-114	FALSE	FALSE	FALSE	FALSE
PSMA4	11.4909	99.9394	0.913745	13.8234	100	0.883013	12.6486	99.9695	-0.171203	3.21e-293	7.1e-289	FALSE	FALSE	UP	FALSE
PSMA5	5.73561	99.9394	0.779435	4.1003	99.8924	0.79356	4.92394	99.9161	0.278109	0	0	FALSE	FALSE	DOWN	FALSE
PSMB2	5.02789	99.9394	0.706874	4.97451	100	0.689514	5.0014	99.9695	0.00889501	0.931993	1	FALSE	FALSE	FALSE	FALSE
RAD23A	3.79842	99.9394	0.73683	3.37683	99.8309	0.740955	3.58917	99.8856	0.0919624	7.65e-59	1.69e-54	FALSE	FALSE	FALSE	FALSE
RPL12	7.51705	99.9394	1.31119	8.68738	99.9846	1.06483	8.09793	99.9619	-0.128755	5.28e-185	1.17e-180	FALSE	FALSE	DOWN	FALSE
SERF2	7.23811	99.9394	1.16856	8.38802	99.9846	0.946474	7.80885	99.9619	-0.130663	9.13e-117	2.02e-112	FALSE	FALSE	FALSE	FALSE
TPM1	8.61045	99.9394	3.08095	9.81049	99.9693	1.76197	9.20608	99.9542	-0.117666	1.39e-78	3.07e-74	FALSE	FALSE	UP	FALSE
YWHAZ	3.85435	99.9394	0.69547	3.45231	99.9231	0.75801	3.6548	99.9313	0.0864518	5.78e-62	1.28e-57	FALSE	FALSE	FALSE	FALSE
AIMP2	4.01483	99.9243	0.751816	3.88942	99.877	0.814435	3.95258	99.9008	0.025326	2.02e-05	0.447128	FALSE	FALSE	FALSE	HP:0002465
ARPC3	3.25744	99.9243	0.643093	3.17298	99.8617	0.78737	3.21552	99.8932	0.0200377	0.00220426	1	FALSE	FALSE	FALSE	FALSE
CCT2	4.53086	99.9243	0.887305	4.69147	99.9078	0.934014	4.61058	99.9161	-0.0286248	8.17e-10	1.81e-05	FALSE	FALSE	UP	FALSE
DYNLRB1	3.97148	99.9243	0.853127	4.56731	99.877	0.829727	4.26721	99.9008	-0.113194	1.57e-130	3.48e-126	FALSE	FALSE	FALSE	FALSE
FBL	4.31874	99.9243	0.939449	4.25968	99.8463	1.10513	4.28942	99.8856	0.0111664	0.0822871	1	FALSE	FALSE	FALSE	FALSE
HNRNPA2B1	4.15803	99.9243	0.862507	3.74194	99.877	1.00703	3.95151	99.9008	0.0841094	8.51e-51	1.88e-46	FALSE	FALSE	FALSE	HP:0002300, HP:0002381
HNRNPDL	5.68546	99.9243	0.948295	5.6175	99.9385	0.956545	5.65173	99.9313	0.0102173	0.230452	1	FALSE	FALSE	FALSE	FALSE
NDUFA5	3.75294	99.9243	0.843064	2.98441	99.585	0.976591	3.37149	99.7559	0.176375	1.41e-179	3.11e-175	FALSE	FALSE	UP	FALSE
NDUFS8	5.30911	99.9243	0.791422	4.26124	99.9078	0.891151	4.78901	99.9161	0.181628	1.46e-307	3.23e-303	FALSE	FALSE	UP	HP:0001260
PFN2	3.54771	99.9243	0.80582	3.19849	99.7848	0.968079	3.37438	99.8551	0.0798982	2.23e-45	4.95e-41	FALSE	FALSE	FALSE	FALSE
PSMD7	4.79135	99.9243	0.713015	5.53759	99.9846	0.796644	5.16174	99.9542	-0.121204	5.76e-147	1.28e-142	FALSE	FALSE	FALSE	FALSE
RARRES2	3.698	99.9243	0.994117	3.62467	99.877	0.814612	3.66161	99.9008	0.0157309	0.196376	1	FALSE	FALSE	FALSE	FALSE
RBBP4	4.75406	99.9243	0.685742	4.80724	99.9693	0.782301	4.78046	99.9466	-0.00919918	0.00123887	1	FALSE	FALSE	FALSE	FALSE
RPL38	4.35476	99.9243	0.825079	3.89594	99.9078	0.989767	4.12703	99.9161	0.0895794	4.76e-71	1.05e-66	FALSE	FALSE	FALSE	FALSE
CCT8	4.7563	99.9091	0.945543	5.64718	99.9846	0.907833	5.19847	99.9466	-0.143898	1.13e-146	2.49e-142	FALSE	FALSE	FALSE	FALSE
CD99	4.77862	99.9091	1.13136	4.18263	99.9231	1.03376	4.48281	99.9161	0.108853	1.66e-56	3.68e-52	FALSE	FALSE	FALSE	FALSE
CLTA	5.17255	99.9091	1.00294	6.24034	100	0.846289	5.70254	99.9542	-0.159556	3.96e-173	8.78e-169	FALSE	FALSE	UP	FALSE
COX7B	4.6635	99.9091	0.812574	4.8177	100	1.01853	4.74004	99.9542	-0.026863	9.13e-11	2.02e-06	FALSE	FALSE	FALSE	HP:0025268, HP:0002357, HP:0010529, HP:0002381
EIF3I	5.02998	99.9091	0.820795	5.32058	99.9385	0.794398	5.17421	99.9237	-0.0470683	3.55e-21	7.87e-17	FALSE	FALSE	FALSE	FALSE
EML4	6.02119	99.9091	1.25019	5.05513	99.8156	1.54447	5.5417	99.8627	0.148027	3.32e-109	7.36e-105	FALSE	FALSE	FALSE	FALSE
GATC	3.25939	99.9091	0.730741	3.40537	99.7694	0.88233	3.33185	99.8398	-0.033698	2.81e-10	6.21e-06	FALSE	FALSE	FALSE	FALSE
HNRNPK	3.45731	99.9091	0.690799	3.70407	99.877	0.749104	3.57979	99.8932	-0.0538826	4.66e-28	1.03e-23	FALSE	FALSE	DOWN	HP:0001344, HP:0002465
KRTCAP2	4.14648	99.9091	0.893227	4.06102	99.9385	0.872806	4.10406	99.9237	0.0167452	0.0186972	1	FALSE	FALSE	UP	FALSE
LOC100190416	4.96964	99.9091	0.72124	4.81718	99.9231	0.824711	4.89396	99.9161	0.0258709	4.51e-10	9.99e-06	FALSE	FALSE	FALSE	FALSE
LOC100190483	4.40087	99.9091	0.858089	4.93853	99.9846	0.861755	4.66773	99.9466	-0.0949018	4.16e-83	9.21e-79	FALSE	FALSE	FALSE	FALSE
LOC115492081	3.86909	99.9091	0.81469	4.16737	99.9385	0.790042	4.01714	99.9237	-0.0594563	3.28e-35	7.27e-31	FALSE	FALSE	FALSE	FALSE
MRPL24	4.11497	99.9091	0.809597	3.62062	99.8617	0.843004	3.8696	99.8856	0.101643	7.42e-66	1.64e-61	FALSE	FALSE	FALSE	FALSE
MRPS33	3.69209	99.9091	0.779279	2.98825	99.7387	0.930939	3.34275	99.8245	0.162526	7.36e-210	1.63e-205	FALSE	FALSE	FALSE	FALSE
MT-srRNA	4.23269	99.9091	1.37125	4.57227	99.9078	1.36783	4.40124	99.9085	-0.0628764	3.49e-33	7.72e-29	FALSE	FALSE	FALSE	FALSE
MTDH	3.62325	99.9091	0.943447	3.24461	99.8156	0.898641	3.43532	99.8627	0.0854474	1.74e-49	3.85e-45	FALSE	FALSE	FALSE	FALSE
NDUFA12	3.95847	99.9091	0.761191	3.95224	99.8924	0.842281	3.95538	99.9008	0.00125735	0.994079	1	FALSE	FALSE	FALSE	HP:0001260
PRDX3	4.23232	99.9091	0.642965	3.83285	99.9539	0.759286	4.03405	99.9313	0.0794187	7.68e-57	1.7e-52	FALSE	FALSE	UP	FALSE
RAC1	3.8424	99.9091	0.641986	4.12968	100	0.681135	3.98499	99.9542	-0.057633	5.16e-42	1.14e-37	FALSE	FALSE	DOWN	HP:0001344, HP:0002465
REEP5	4.94359	99.9091	0.933341	4.56201	99.9846	0.870225	4.7542	99.9466	0.0663545	5.85e-29	1.29e-24	FALSE	FALSE	UP	FALSE
SLC25A3	4.10569	99.9091	0.700761	4.15284	99.9693	0.732073	4.12909	99.939	-0.00919193	0.0309282	1	FALSE	FALSE	UP	FALSE
SUB1	3.84214	99.9091	0.821775	4.50931	99.9078	0.926794	4.17329	99.9085	-0.129082	2.41e-140	5.33e-136	FALSE	FALSE	DOWN	FALSE
TAGLN2	9.36339	99.9091	1.59613	11.1958	100	0.934116	10.2729	99.9542	-0.16281	2.86e-214	6.34e-210	FALSE	FALSE	FALSE	FALSE
WBP11	3.24508	99.9091	0.762114	2.93518	99.585	0.863768	3.09126	99.7482	0.0758049	3.19e-44	7.06e-40	FALSE	FALSE	FALSE	FALSE
ATP1A1	4.12644	99.894	0.92811	3.59637	99.5543	1.03221	3.86335	99.7254	0.109145	2.84e-68	6.28e-64	FALSE	FALSE	BOTH	FALSE
ATRX	3.96201	99.894	0.796164	4.27356	99.8002	0.900034	4.11664	99.8474	-0.0608947	1.07e-34	2.36e-30	FALSE	FALSE	DOWN	HP:0001260, HP:0002357, HP:0000750
CNBP	4.73171	99.894	1.14473	6.8351	99.9539	0.989312	5.7757	99.9237	-0.3126	0	0	FALSE	FALSE	FALSE	FALSE
HNRNPU	4.11363	99.894	0.842025	4.40289	99.9385	0.951642	4.2572	99.9161	-0.0550241	2.7e-32	5.98e-28	FALSE	FALSE	FALSE	HP:0002465, HP:0000750
LMNB2	6.36144	99.894	1.10336	6.60285	99.9539	1.0539	6.48126	99.9237	-0.0322678	1.44e-15	3.2e-11	FALSE	FALSE	FALSE	FALSE
LOC115498160	3.55794	99.894	0.723102	3.66285	99.9539	0.792893	3.61001	99.9237	-0.022756	1.12e-05	0.248549	FALSE	FALSE	DOWN	FALSE
NDUFB1	4.23272	99.894	0.732229	3.31637	99.8617	0.873129	3.7779	99.8779	0.192517	0	0	FALSE	FALSE	DOWN	FALSE
PDCL3	3.82615	99.894	0.848129	3.98756	99.9693	0.852277	3.90627	99.9313	-0.0328983	1.66e-11	3.68e-07	FALSE	FALSE	UP	FALSE
PEBP1	3.97644	99.894	0.652457	4.48842	99.9846	0.77567	4.23055	99.939	-0.0979251	1e-84	2.22e-80	FALSE	FALSE	DOWN	FALSE
PPIL1	3.59294	99.894	0.833376	2.19689	99.293	0.919119	2.90003	99.5957	0.362344	0	0	FALSE	FALSE	DOWN	FALSE
SRSF3	3.85649	99.894	0.810297	3.87137	99.8924	0.872356	3.86388	99.8932	-0.00306036	0.0612383	1	FALSE	FALSE	FALSE	FALSE
SSR3	3.50087	99.894	0.779773	3.41084	99.8002	0.705975	3.45618	99.8474	0.0202061	0.00787408	1	FALSE	FALSE	FALSE	FALSE
VDAC3	3.31663	99.894	0.635736	3.27077	99.7694	0.798354	3.29387	99.8322	0.0106809	0.0367677	1	FALSE	FALSE	UP	FALSE
ACTR3	4.1458	99.8788	1.15977	5.15173	99.9539	0.959795	4.64508	99.9161	-0.178553	5.91e-250	1.31e-245	FALSE	FALSE	FALSE	FALSE
CD81	4.3899	99.8788	0.858104	3.53953	99.8924	0.847695	3.96783	99.8856	0.171704	4.42e-192	9.79e-188	FALSE	FALSE	FALSE	FALSE
GSK3B	3.88044	99.8788	1.07173	3.97327	99.877	1.20802	3.92652	99.8779	-0.0188422	0.000188885	1	FALSE	TRUE	FALSE	FALSE
LOC100190671	4.41037	99.8788	0.810723	5.19057	99.9385	0.765682	4.79761	99.9085	-0.13471	4.2e-143	9.3e-139	FALSE	FALSE	FALSE	FALSE
NOP10	4.67367	99.8788	1.23172	3.8199	99.8463	1.15958	4.24991	99.8627	0.163083	2.24e-140	4.97e-136	FALSE	FALSE	FALSE	FALSE
NOP16	3.45501	99.8788	0.796515	3.81377	99.7233	0.924087	3.63308	99.8016	-0.0774503	1.97e-49	4.35e-45	FALSE	FALSE	FALSE	FALSE
PDIA3	4.22081	99.8788	1.03653	6.15645	100	0.811611	5.18154	99.939	-0.315362	0	0	FALSE	FALSE	FALSE	FALSE
PFDN1	3.53751	99.8788	0.753571	3.38995	99.8617	0.799629	3.46427	99.8703	0.0330598	1.32e-09	2.92e-05	FALSE	FALSE	FALSE	FALSE
PRRC2C	4.91562	99.8788	0.936188	5.22671	99.9693	1.03426	5.07003	99.9237	-0.0512508	7.05e-28	1.56e-23	FALSE	FALSE	FALSE	FALSE
PSMD13	3.60454	99.8788	0.721921	3.07899	99.7848	0.776264	3.34369	99.8322	0.121193	2.23e-119	4.94e-115	FALSE	FALSE	FALSE	FALSE
SPTBN1	8.39991	99.8788	1.73352	5.38916	99.3544	1.9942	6.90556	99.6186	0.386097	0	0	FALSE	FALSE	FALSE	FALSE
ANAPC15	3.75247	99.8637	0.984493	3.94774	99.877	1.04211	3.84939	99.8703	-0.0402666	1.79e-17	3.97e-13	FALSE	FALSE	FALSE	FALSE
ARPC4	3.62442	99.8637	0.880989	4.71144	99.9539	0.803957	4.16395	99.9085	-0.21112	0	0	FALSE	FALSE	FALSE	FALSE
CADM1	4.70272	99.8637	1.22552	3.66805	99.6004	1.33301	4.18917	99.733	0.200201	9.46e-162	2.1e-157	FALSE	FALSE	FALSE	FALSE
CAPRIN1	3.35024	99.8637	0.733324	2.84125	99.5235	0.939381	3.09761	99.6948	0.124432	8.67e-125	1.92e-120	FALSE	FALSE	UP	FALSE
CCT5	3.48684	99.8637	0.839794	3.57909	99.7694	0.867171	3.53263	99.8169	-0.0203512	2.6e-05	0.576542	FALSE	FALSE	FALSE	FALSE
CDC42	3.19658	99.8637	0.665944	3.02024	99.7694	0.771553	3.10905	99.8169	0.0429293	1.51e-16	3.35e-12	FALSE	FALSE	FALSE	HP:0000750, HP:0002465, HP:0001344
EIF5A2	3.80014	99.8637	0.895375	4.49256	99.8156	1.06093	4.14382	99.8398	-0.13475	1.12e-121	2.49e-117	FALSE	FALSE	UP	FALSE
FAM32A	4.04227	99.8637	0.801731	3.17406	99.7694	0.838201	3.61135	99.8169	0.188966	1.42e-252	3.14e-248	FALSE	FALSE	FALSE	FALSE
HNRNPR	3.30526	99.8637	0.83269	3.56581	99.8617	0.92274	3.43458	99.8627	-0.0587591	1.27e-27	2.81e-23	FALSE	FALSE	FALSE	FALSE
LOC100218025	3.07663	99.8637	0.775663	3.26425	99.8002	0.73971	3.16975	99.8322	-0.0449951	1.03e-16	2.27e-12	FALSE	FALSE	DOWN	FALSE
NCOR2	3.75973	99.8637	1.02737	3.16889	99.462	1.2484	3.46648	99.6643	0.13254	2.43e-93	5.37e-89	FALSE	FALSE	FALSE	FALSE
PA2G4	4.17851	99.8637	0.932552	4.15958	99.8156	0.995846	4.16912	99.8398	0.00366235	0.476102	1	FALSE	FALSE	FALSE	FALSE
POLR2E	3.5405	99.8637	0.710852	2.89442	99.7387	0.804842	3.21983	99.8016	0.153492	2.89e-170	6.39e-166	FALSE	FALSE	FALSE	FALSE
PSMD3	3.55747	99.8637	0.785101	3.44238	99.877	0.829453	3.50035	99.8703	0.0255788	0.00667181	1	FALSE	FALSE	FALSE	FALSE
RAB6A	3.33062	99.8637	0.944791	4.15014	99.9539	0.935749	3.73738	99.9085	-0.173312	5.12e-240	1.13e-235	FALSE	FALSE	FALSE	FALSE
RPL29	6.20718	99.8637	1.40423	7.95964	99.9846	1.11556	7.07699	99.9237	-0.217653	0	0	FALSE	FALSE	FALSE	FALSE
SEPTIN7	4.3423	99.8637	0.886547	4.3923	99.9539	0.787847	4.36711	99.9085	-0.00931525	2.86e-05	0.633394	FALSE	FALSE	FALSE	FALSE
SKP1	3.10893	99.8637	0.630063	3.4682	99.9539	0.654967	3.28725	99.9085	-0.0838222	3.57e-59	7.91e-55	FALSE	FALSE	FALSE	FALSE
UBE2N	3.37719	99.8637	0.731917	2.90186	99.7541	0.775507	3.14126	99.8093	0.114952	4.66e-93	1.03e-88	FALSE	FALSE	FALSE	FALSE
ARPC2	3.37667	99.8485	0.798751	3.64797	99.9385	0.696121	3.51133	99.8932	-0.0601433	2.72e-41	6.02e-37	FALSE	FALSE	UP	FALSE
CHCHD10	3.90749	99.8485	1.06524	4.27899	99.708	1.2838	4.09188	99.7788	-0.072973	9.85e-40	2.18e-35	FALSE	FALSE	UP	HP:0001618, HP:0001260, HP:0002300
CLNS1A	3.36441	99.8485	0.73153	3.58042	99.8617	0.809922	3.47162	99.8551	-0.0483074	1.6e-23	3.55e-19	FALSE	FALSE	FALSE	FALSE
DRG1	3.23936	99.8485	0.712162	4.34095	99.9539	0.805545	3.78613	99.9008	-0.230991	0	0	FALSE	FALSE	FALSE	FALSE
EDF1	3.75465	99.8485	0.724006	3.55835	99.8463	0.822599	3.65722	99.8474	0.0421612	5e-18	1.11e-13	FALSE	FALSE	FALSE	FALSE
EMC4	3.59054	99.8485	0.773487	3.42474	99.877	0.834593	3.50825	99.8627	0.0367847	3.49e-09	7.73e-05	FALSE	FALSE	DOWN	FALSE
MRPL27	3.36556	99.8485	0.738793	3.39205	99.6772	0.873533	3.37871	99.7635	-0.00604913	0.33263	1	FALSE	FALSE	FALSE	FALSE
MRPS15	3.44736	99.8485	0.754844	3.18077	99.8463	0.864042	3.31504	99.8474	0.0618155	2.9e-33	6.43e-29	FALSE	FALSE	FALSE	FALSE
RAB1A	3.7912	99.8485	0.81024	4.21585	99.9539	0.837768	4.00197	99.9008	-0.0849203	3.34e-65	7.39e-61	FALSE	FALSE	FALSE	FALSE
UQCR11	3.29879	99.8485	0.839884	2.56616	99.5081	0.924449	2.93515	99.6796	0.186844	3.77e-249	8.36e-245	FALSE	FALSE	FALSE	FALSE
ACO2	2.96341	99.8334	0.679625	2.82484	99.6311	0.819063	2.89463	99.733	0.0355892	2.16e-09	4.78e-05	FALSE	FALSE	UP	FALSE
CALU	3.91871	99.8334	1.17231	3.55412	99.8463	0.822424	3.73775	99.8398	0.0770139	5.72e-21	1.27e-16	FALSE	FALSE	FALSE	FALSE
EIF3L	3.33754	99.8334	0.773048	2.8436	99.708	0.892867	3.09238	99.7711	0.120898	3.34e-103	7.4e-99	FALSE	FALSE	FALSE	FALSE
ELOB	4.46046	99.8334	1.07323	2.85552	99.708	0.965204	3.66386	99.7711	0.348027	0	0	FALSE	FALSE	DOWN	FALSE
ENY2	3.55849	99.8334	0.848097	3.58168	99.7541	0.894231	3.57	99.794	-0.00507418	0.0339886	1	FALSE	FALSE	FALSE	FALSE
LOC105758912	3.25611	99.8334	0.835969	2.66961	99.3698	0.903193	2.96501	99.6033	0.148272	3.3e-161	7.31e-157	FALSE	FALSE	DOWN	FALSE
PSMD2	3.45782	99.8334	0.74462	3.23183	99.708	0.847083	3.34565	99.7711	0.0520256	3.08e-20	6.82e-16	FALSE	FALSE	FALSE	FALSE
SLC25A6	3.71212	99.8334	0.78201	3.49211	99.6465	0.991688	3.60292	99.7406	0.0478161	3.08e-17	6.83e-13	FALSE	FALSE	UP	FALSE
SMIM11A	4.13284	99.8334	1.01587	3.56706	99.585	1.2457	3.85203	99.7101	0.116789	6.23e-100	1.38e-95	FALSE	FALSE	FALSE	FALSE
SNAPIN	3.514	99.8334	0.873974	3.00873	99.7848	0.928225	3.26322	99.8093	0.118708	1.12e-105	2.49e-101	FALSE	FALSE	FALSE	FALSE
VAMP8	3.5465	99.8334	0.88237	3.36132	99.8309	0.910672	3.45459	99.8322	0.0415839	2.21e-13	4.9e-09	FALSE	FALSE	UP	FALSE
ARF6	3.94451	99.8182	1.04365	3.45172	99.7541	1.06439	3.69992	99.7864	0.104986	6.42e-64	1.42e-59	FALSE	FALSE	FALSE	FALSE
GPI	3.8534	99.8182	0.960354	3.83599	99.8463	1.01345	3.84476	99.8322	0.00359301	0.550251	1	FALSE	FALSE	UP	FALSE
LOC100189986	3.23459	99.8182	0.949765	3.51644	99.8617	0.930981	3.37448	99.8398	-0.0644375	2.14e-34	4.74e-30	FALSE	FALSE	FALSE	FALSE
SET	3.4435	99.8182	0.743629	3.5117	99.7387	0.888624	3.47735	99.7788	-0.0152307	1.28e-05	0.283365	FALSE	FALSE	FALSE	HP:0001260, HP:0002465, HP:0000750
TIMM17A	3.19487	99.8182	0.834869	2.67283	99.3391	0.877372	2.93576	99.5804	0.132899	5.7e-129	1.26e-124	FALSE	FALSE	UP	FALSE
TMED10	3.36195	99.8182	0.905743	2.76544	99.6619	0.86504	3.06588	99.7406	0.147054	6.78e-143	1.5e-138	FALSE	FALSE	FALSE	FALSE
TOMM22	3.07173	99.8182	0.722709	2.53544	99.4928	0.83138	2.80555	99.6567	0.14123	1.31e-146	2.9e-142	FALSE	FALSE	FALSE	FALSE
WDR83OS	3.58878	99.8182	0.823993	2.88609	99.6926	0.91612	3.24001	99.7559	0.166209	3.39e-199	7.51e-195	FALSE	FALSE	FALSE	FALSE
ATG12	2.76139	99.8031	0.766445	2.8316	99.7387	0.819896	2.79624	99.7711	-0.0184932	0.000250019	1	FALSE	FALSE	FALSE	FALSE
COPE	3.29707	99.8031	0.838805	3.0218	99.7233	0.782192	3.16044	99.7635	0.0662046	1.33e-26	2.94e-22	FALSE	FALSE	FALSE	FALSE
DBI	4.96253	99.8031	1.38106	6.7194	100	1.12522	5.83453	99.9008	-0.258243	0	0	FALSE	FALSE	UP	FALSE
EIF4A3	3.17707	99.8031	0.64352	3.68274	99.8463	0.727153	3.42806	99.8245	-0.114273	5.05e-111	1.12e-106	FALSE	FALSE	FALSE	FALSE
GNB1	3.02246	99.8031	0.79094	3.41019	99.8924	0.892393	3.2149	99.8474	-0.0920245	2.41e-76	5.34e-72	FALSE	FALSE	FALSE	HP:0012049
ITM2A	3.19287	99.8031	0.831817	3.23105	99.8617	0.682188	3.21182	99.8322	-0.00906329	0.0297598	1	FALSE	FALSE	FALSE	FALSE
LSM8	2.76985	99.8031	0.770136	2.67264	99.7387	0.854779	2.7216	99.7711	0.0261259	9.32e-05	1	FALSE	FALSE	FALSE	FALSE
NIP7	3.45086	99.8031	0.928716	4.12694	99.8924	1.04886	3.78642	99.8474	-0.141413	3.16e-165	6.99e-161	FALSE	FALSE	FALSE	FALSE
PPP1CA	2.9316	99.8031	0.683777	2.30442	99.4313	0.73734	2.6203	99.6186	0.173787	1.26e-216	2.8e-212	FALSE	FALSE	FALSE	FALSE
SLC35B1	3.43307	99.8031	0.768669	3.08148	99.8463	0.822146	3.25856	99.8245	0.0826336	1.49e-51	3.3e-47	FALSE	FALSE	FALSE	FALSE
SRP19	2.94781	99.8031	0.770729	3.09047	99.877	0.795175	3.01862	99.8398	-0.0354974	1.95e-14	4.33e-10	FALSE	FALSE	DOWN	FALSE
ANXA6	5.33287	99.7879	0.803229	4.55615	99.8924	0.910107	4.94736	99.8398	0.130849	2.21e-99	4.9e-95	FALSE	FALSE	UP	FALSE
CWC15	2.65604	99.7879	0.75591	2.70149	99.6004	0.7746	2.6786	99.6948	-0.0123537	0.00317731	1	FALSE	FALSE	FALSE	FALSE
HNRNPA3	4.2612	99.7879	1.11219	4.37051	99.6619	1.37925	4.31546	99.7254	-0.0205643	0.00061184	1	FALSE	FALSE	FALSE	FALSE
HP1BP3	3.32218	99.7879	0.853873	3.33204	99.8924	0.975555	3.32707	99.8398	-0.00227837	0.139709	1	FALSE	FALSE	FALSE	FALSE
METAP2	3.13305	99.7879	0.854813	2.80459	99.5389	0.941836	2.97002	99.6643	0.0828081	5.18e-49	1.15e-44	FALSE	FALSE	FALSE	FALSE
NDFIP1	2.84032	99.7879	0.760119	3.27699	99.8309	0.71759	3.05705	99.8093	-0.107692	6.11e-105	1.35e-100	FALSE	FALSE	FALSE	FALSE
NDUFS6	2.84601	99.7879	0.789849	2.56657	99.585	0.906964	2.70732	99.6872	0.0754309	1.24e-47	2.74e-43	FALSE	FALSE	FALSE	FALSE
RTF1	3.0644	99.7879	0.762452	2.3614	99.0778	0.956423	2.71547	99.4355	0.189907	4.06e-240	8.98e-236	FALSE	FALSE	FALSE	FALSE
SRSF2	2.70804	99.7879	0.694011	3.02881	99.7541	0.806856	2.86725	99.7711	-0.0829668	1.01e-61	2.23e-57	FALSE	FALSE	DOWN	FALSE
SYF2	2.97769	99.7879	0.689281	2.63787	99.6619	0.801316	2.80903	99.7254	0.0893027	6.24e-70	1.38e-65	FALSE	FALSE	FALSE	FALSE
TMEM47	12.093	99.7879	1.92645	10.352	99.8617	2.09557	11.2289	99.8245	0.142684	2.34e-45	5.17e-41	FALSE	FALSE	DOWN	FALSE
ACTN1	3.4516	99.7728	1.26685	2.69831	99.5081	1.04622	3.07772	99.6414	0.185387	3.5e-186	7.75e-182	FALSE	FALSE	UP	FALSE
CDC37	3.24921	99.7728	0.773942	3.01871	99.7694	0.775018	3.1348	99.7711	0.0557722	8.96e-22	1.98e-17	FALSE	FALSE	FALSE	FALSE
DDX3X	3.11777	99.7728	0.778081	3.11123	99.7541	0.835511	3.11452	99.7635	0.00158911	0.777975	1	FALSE	FALSE	FALSE	FALSE
EHD3	3.18266	99.7728	1.02219	2.46271	98.9394	1.16842	2.82532	99.3592	0.188896	1.17e-203	2.59e-199	FALSE	FALSE	FALSE	FALSE
EIF5B	3.35918	99.7728	0.861736	3.62654	99.7541	0.976594	3.49188	99.7635	-0.0595252	5.56e-29	1.23e-24	FALSE	FALSE	FALSE	FALSE
EPRS	3.45239	99.7728	0.811244	3.83814	99.7387	1.01818	3.64386	99.7559	-0.0830892	2.52e-57	5.59e-53	FALSE	FALSE	FALSE	FALSE
LOC115492856	3.43442	99.7728	0.705317	3.97093	99.9385	0.767761	3.70071	99.8551	-0.114209	1.66e-109	3.67e-105	FALSE	FALSE	FALSE	FALSE
MRPS6	4.00285	99.7728	1.31498	4.30163	99.8156	1.42794	4.15115	99.794	-0.0580083	6e-21	1.33e-16	FALSE	FALSE	DOWN	FALSE
NDUFS3	3.75567	99.7728	0.773741	3.23832	99.8617	0.806783	3.49889	99.8169	0.115171	4.85e-114	1.07e-109	FALSE	FALSE	FALSE	HP:0001260
RHEB	3.18728	99.7728	0.835452	2.94366	99.8309	0.749871	3.06637	99.8016	0.0599429	2.95e-22	6.53e-18	FALSE	FALSE	FALSE	FALSE
SNRPB	2.85365	99.7728	0.777516	3.47343	99.8617	0.841371	3.16127	99.8169	-0.149135	1.05e-189	2.34e-185	FALSE	FALSE	DOWN	FALSE
SRSF1	2.84583	99.7728	0.714532	3.05144	99.7387	0.897898	2.94788	99.7559	-0.0520831	1.13e-26	2.51e-22	FALSE	FALSE	FALSE	FALSE
SSRP1	3.31649	99.7728	0.68961	2.53842	99.6004	0.793544	2.93031	99.6872	0.198763	6.32e-265	1.4e-260	FALSE	FALSE	FALSE	FALSE
U2AF2	3.33866	99.7728	0.707728	2.74723	99.585	0.840533	3.04511	99.6796	0.14655	4.11e-160	9.09e-156	FALSE	FALSE	FALSE	FALSE
CDV3	3.38954	99.7576	0.993949	3.11269	99.708	1.11998	3.25213	99.733	0.0651486	3.32e-30	7.36e-26	FALSE	FALSE	UP	FALSE
CHTOP	3.18053	99.7576	0.8879	3.02946	99.8463	0.968414	3.10555	99.8016	0.0368076	4.67e-07	0.0103411	FALSE	FALSE	FALSE	FALSE
MT-ND6	4.21103	99.7576	1.22433	2.96988	99.4159	1.15083	3.595	99.588	0.272042	2.57e-269	5.69e-265	FALSE	FALSE	FALSE	FALSE
NDUFA2	3.0508	99.7576	0.831701	2.87483	99.7541	0.978334	2.96346	99.7559	0.0444113	2.68e-17	5.93e-13	FALSE	FALSE	FALSE	HP:0002465
PDPN	4.54947	99.7576	1.50249	3.75127	99.2315	1.42834	4.15329	99.4965	0.155291	5.45e-85	1.21e-80	FALSE	FALSE	FALSE	FALSE
ANKRD11	3.34817	99.7425	0.948625	3.26713	99.877	1.05565	3.30795	99.8093	0.0188137	0.0320869	1	FALSE	FALSE	FALSE	HP:0000750
CTNNA1	3.17836	99.7425	0.817112	3.2402	99.8156	0.908413	3.20905	99.7788	-0.0146926	0.000344591	1	FALSE	FALSE	UP	FALSE
KPNA4	3.38901	99.7425	0.922051	3.32172	99.7387	0.94074	3.35561	99.7406	0.0154496	0.342823	1	FALSE	FALSE	FALSE	FALSE
LOC100232514	2.92221	99.7425	0.767006	2.71932	99.3237	1.01289	2.82151	99.5346	0.0531126	1.51e-21	3.34e-17	FALSE	FALSE	FALSE	FALSE
MDH1	2.98707	99.7425	0.765881	3.15356	99.8617	0.746635	3.06971	99.8016	-0.040908	1.03e-19	2.28e-15	FALSE	FALSE	UP	FALSE
MRPL12	3.34126	99.7425	0.757924	3.14696	99.6619	0.925635	3.24482	99.7025	0.04579	1.29e-20	2.85e-16	FALSE	FALSE	FALSE	HP:0001260
RALBP1	2.94757	99.7425	0.88145	2.64483	99.4928	0.97807	2.79731	99.6186	0.0797891	6.18e-45	1.37e-40	FALSE	FALSE	FALSE	FALSE
TMEM167A	3.40766	99.7425	0.834364	3.50027	99.8309	0.803721	3.45363	99.7864	-0.0207948	1.51e-05	0.334601	FALSE	FALSE	UP	FALSE
ATP5MD	3.75066	99.7274	1.01144	3.02525	99.3391	1.26138	3.39061	99.5346	0.165696	2.24e-203	4.95e-199	FALSE	FALSE	FALSE	FALSE
LOC101233349	4.1723	99.7274	1.13352	5.51891	99.9846	1.00212	4.84067	99.8551	-0.23139	0	0	FALSE	FALSE	FALSE	FALSE
PSAP	3.67295	99.7274	0.951344	3.5273	99.8156	1.18517	3.60066	99.7711	0.0316646	1.28e-07	0.0028328	FALSE	FALSE	FALSE	HP:0002465, HP:0001260, HP:0002371
PSMD1	3.09123	99.7274	0.899688	2.71824	99.2622	1.0437	2.9061	99.4965	0.0955961	2.83e-65	6.26e-61	FALSE	FALSE	FALSE	FALSE
RANBP1	2.85629	99.7274	0.747101	3.78433	99.8463	0.930273	3.31691	99.7864	-0.215639	0	0	FALSE	FALSE	FALSE	FALSE
DDX46	2.87537	99.7122	0.815121	2.62745	99.3852	0.947827	2.75232	99.5499	0.0661106	6.56e-21	1.45e-16	FALSE	FALSE	FALSE	FALSE
ENAH	3.70766	99.7122	1.16779	3.24667	99.3544	1.25809	3.47885	99.5346	0.103056	6.23e-32	1.38e-27	FALSE	FALSE	FALSE	FALSE
LOC100190026	3.02805	99.7122	0.816633	3.3358	99.6311	0.92745	3.1808	99.672	-0.0736221	3.3e-45	7.3e-41	FALSE	FALSE	FALSE	FALSE
LOC100219971	3.01742	99.7122	0.705562	3.25378	99.8156	0.826919	3.13474	99.7635	-0.0571686	1.71e-32	3.78e-28	FALSE	FALSE	FALSE	FALSE
PDAP1	2.85731	99.7122	0.812764	2.7196	99.5389	0.929782	2.78896	99.6262	0.0363538	1.8e-11	3.98e-07	FALSE	FALSE	FALSE	FALSE
PFDN6	3.04292	99.7122	0.845362	2.72771	99.6619	0.908833	2.88647	99.6872	0.081173	3.61e-53	7.99e-49	FALSE	FALSE	FALSE	FALSE
PPP1CB	3.12921	99.7122	0.789221	3.46561	99.9693	0.799474	3.29618	99.8398	-0.0783215	5.04e-50	1.12e-45	FALSE	FALSE	UP	HP:0000750
PSMC3	3.54199	99.7122	0.777135	2.81569	99.6772	0.825366	3.1815	99.6948	0.174245	1.8e-185	3.98e-181	FALSE	FALSE	FALSE	FALSE
SEM1	3.00952	99.7122	0.877539	2.81574	99.5389	0.984468	2.91334	99.6262	0.0495363	3.49e-16	7.73e-12	FALSE	FALSE	UP	FALSE
PSMC5	3.34711	99.6971	0.779719	3.2817	99.7233	0.790696	3.31465	99.7101	0.0151625	0.0216582	1	FALSE	FALSE	DOWN	FALSE
ARPP19	2.88329	99.6819	0.865215	3.65437	99.8309	0.849956	3.26601	99.7559	-0.181125	1.46e-253	3.23e-249	FALSE	FALSE	DOWN	FALSE
GRB2	2.91158	99.6819	0.840816	2.54994	99.4467	1.03874	2.73208	99.5652	0.0970106	2.08e-62	4.61e-58	FALSE	FALSE	FALSE	FALSE
INAFM2	5.46946	99.6819	1.76208	3.3472	99.17	1.46517	4.4161	99.4278	0.397561	0	0	FALSE	FALSE	FALSE	FALSE
MBNL1	3.17192	99.6819	1.05597	3.09222	99.3698	1.16213	3.13236	99.527	0.0192878	0.0285292	1	FALSE	FALSE	UP	FALSE
MRPS11	3.21908	99.6819	1.01461	3.85936	99.9231	0.947555	3.53687	99.8016	-0.141289	2.28e-156	5.05e-152	FALSE	FALSE	FALSE	FALSE
NDUFB9	3.16108	99.6819	1.31195	6.35517	99.9693	1.29206	4.74643	99.8245	-0.569629	0	0	FALSE	FALSE	UP	FALSE
NUDT21	2.55627	99.6819	0.669002	2.64937	99.7233	0.759833	2.60248	99.7025	-0.0258416	9.03e-08	0.00199898	FALSE	FALSE	FALSE	FALSE
TOMM7	3.57457	99.6819	1.10863	3.33985	99.7848	1.14372	3.45807	99.733	0.0526722	2.77e-23	6.12e-19	FALSE	FALSE	UP	FALSE
TSPAN3	2.98538	99.6819	0.983129	3.56255	99.8924	0.843487	3.27185	99.7864	-0.13525	1.81e-123	4.01e-119	FALSE	FALSE	UP	FALSE
DDOST	3.15676	99.6668	0.719768	3.37904	99.9078	0.710186	3.26708	99.7864	-0.0520944	2.23e-28	4.93e-24	FALSE	FALSE	FALSE	HP:0001260
DNAJC8	2.56824	99.6668	0.718009	2.52846	99.5543	0.812901	2.54849	99.6109	0.0112104	0.134283	1	FALSE	FALSE	FALSE	FALSE
EIF3A	2.82322	99.6668	0.785674	2.60815	99.2315	0.99801	2.71647	99.4507	0.0578979	2.72e-26	6.01e-22	FALSE	FALSE	FALSE	FALSE
HNRNPM	2.67838	99.6668	0.725689	2.60951	99.5235	0.871742	2.6442	99.5957	0.0189025	0.0204947	1	FALSE	FALSE	FALSE	FALSE
MATR3	3.20867	99.6668	0.938946	3.22007	99.4928	1.1412	3.21433	99.5804	-0.00270487	0.28862	1	FALSE	FALSE	FALSE	HP:0001260
TMSB15B	9.87099	99.6668	2.24996	4.22276	98.5552	2.5069	7.06755	99.115	0.733072	0	0	FALSE	FALSE	UP	FALSE
TOMM20	2.7909	99.6668	0.908007	2.91477	99.6772	0.890864	2.85238	99.672	-0.0321537	9.74e-12	2.16e-07	FALSE	FALSE	FALSE	FALSE
CLTB	2.44403	99.6516	0.725619	2.68307	99.7694	0.827996	2.56267	99.7101	-0.0671037	2.04e-42	4.51e-38	FALSE	FALSE	FALSE	FALSE
LOC100231893	3.02708	99.6516	0.916774	3.1012	99.877	0.923536	3.06387	99.7635	-0.0182381	4.54e-05	1	FALSE	FALSE	FALSE	FALSE
LOC115491477	3.21432	99.6516	0.772586	2.78569	99.4467	0.900556	3.00158	99.5499	0.107261	2.34e-70	5.19e-66	FALSE	FALSE	FALSE	FALSE
NDUFV2	2.76451	99.6516	0.708057	2.5617	99.6926	0.766317	2.66385	99.672	0.0553792	7.29e-21	1.61e-16	FALSE	FALSE	UP	HP:0001260
PDIA6	3.15661	99.6516	1.05623	3.70474	99.8002	0.958625	3.42867	99.7254	-0.123871	6.53e-107	1.45e-102	FALSE	FALSE	DOWN	FALSE
ATP6V0C	2.89073	99.6365	0.904654	3.23345	99.8156	0.884152	3.06084	99.7254	-0.084421	2.66e-63	5.89e-59	FALSE	FALSE	FALSE	FALSE
CIAO2B	3.10912	99.6365	0.960128	2.41767	99.3237	0.966212	2.76593	99.4812	0.184248	1.99e-177	4.41e-173	FALSE	FALSE	DOWN	FALSE
CISD1	2.9562	99.6365	0.786942	2.17323	99.1393	0.947758	2.56758	99.3897	0.220534	0	0	FALSE	FALSE	UP	FALSE
GABARAP	2.63727	99.6365	0.767281	2.78401	99.7694	0.84118	2.7101	99.7025	-0.0395525	9.66e-11	2.14e-06	FALSE	FALSE	DOWN	FALSE
LOC115491823	3.05351	99.6365	0.774521	2.3112	99.1085	0.972175	2.68507	99.3744	0.202275	2.53e-267	5.6e-263	FALSE	FALSE	FALSE	FALSE
LOC115492001	2.87411	99.6365	0.803369	2.66268	99.6004	0.842774	2.76917	99.6186	0.0561217	4.94e-20	1.09e-15	FALSE	FALSE	FALSE	FALSE
LOC115498434	3.21356	99.6365	0.887164	3.93451	99.8924	0.848923	3.57139	99.7635	-0.157945	3.12e-162	6.9e-158	FALSE	FALSE	UP	FALSE
MTPN	2.98396	99.6365	1.03611	2.63643	99.3391	1.05968	2.81147	99.4889	0.0912722	2.5e-44	5.54e-40	FALSE	FALSE	DOWN	FALSE
NAXE	2.97468	99.6365	0.858408	2.4519	99.585	0.853355	2.71521	99.6109	0.141017	3.34e-149	7.4e-145	FALSE	FALSE	FALSE	FALSE
SAR1A	2.45064	99.6365	0.715254	2.17089	99.1546	0.842457	2.31179	99.3973	0.0845481	1.34e-55	2.96e-51	FALSE	FALSE	FALSE	FALSE
SDE2	2.60869	99.6365	0.752221	2.70432	99.6157	0.808143	2.65615	99.6262	-0.0261552	6.32e-07	0.0139991	FALSE	FALSE	FALSE	FALSE
CLIC4	2.75975	99.6213	0.834229	2.97973	99.708	1.05608	2.86893	99.6643	-0.0568613	1.42e-27	3.15e-23	FALSE	FALSE	UP	FALSE
HIGD2A	2.64679	99.6213	0.858511	2.43947	99.585	0.949408	2.54389	99.6033	0.0585321	5.08e-26	1.13e-21	FALSE	FALSE	FALSE	FALSE
ILF2	3.04758	99.6213	0.813705	3.00048	99.7387	0.725008	3.0242	99.6796	0.0117061	0.148056	1	FALSE	FALSE	FALSE	FALSE
SNU13	2.8225	99.6213	0.837631	2.82837	99.6004	0.955606	2.82541	99.6109	-0.00153465	0.511376	1	FALSE	FALSE	FALSE	FALSE
UBE2I	2.6028	99.6213	0.725536	2.84902	99.8002	0.732105	2.72501	99.7101	-0.0661088	4.74e-36	1.05e-31	FALSE	FALSE	FALSE	FALSE
ATP1B3	2.88247	99.6062	0.852536	2.79822	99.5235	0.954617	2.84065	99.5652	0.0219412	0.00123494	1	FALSE	FALSE	FALSE	FALSE
BTF3L4	2.81451	99.6062	0.911658	3.21943	99.8156	0.93294	3.01549	99.7101	-0.100886	6.01e-78	1.33e-73	FALSE	FALSE	FALSE	FALSE
C13H5orf24	2.95312	99.6062	1.11023	3.57492	99.8463	1.00886	3.26174	99.7254	-0.146085	5.11e-159	1.13e-154	FALSE	FALSE	FALSE	FALSE
EIF3M	3.00852	99.6062	0.868378	3.19022	99.8002	0.814637	3.0987	99.7025	-0.0443308	2.57e-18	5.69e-14	FALSE	FALSE	FALSE	FALSE
LOC100224449	2.51127	99.6062	0.795101	2.19439	99.1085	0.925038	2.35399	99.3592	0.0945842	2.27e-72	5.02e-68	FALSE	FALSE	FALSE	FALSE
LOC105759663	3.10164	99.6062	1.22748	3.50626	99.8463	1.12938	3.30247	99.7254	-0.0940822	1.5e-74	3.31e-70	FALSE	FALSE	UP	FALSE
THRAP3	2.82493	99.6062	0.834589	2.91532	99.6465	0.931115	2.86979	99.6262	-0.0233571	2.86e-06	0.0632132	FALSE	FALSE	FALSE	FALSE
EIF3D	2.8297	99.591	0.834884	2.73044	99.6619	0.80763	2.78044	99.6262	0.02626	0.00052818	1	FALSE	FALSE	FALSE	FALSE
LOC115492526	6.93024	99.591	3.29144	8.42767	99.7694	3.22419	7.67347	99.6796	-0.172966	4.51e-45	9.98e-41	FALSE	FALSE	FALSE	FALSE
PPA1	2.89894	99.591	0.760135	3.12755	99.7233	0.912124	3.01241	99.6567	-0.0569797	5.56e-25	1.23e-20	FALSE	FALSE	UP	FALSE
PSMA2	2.67187	99.591	0.731449	2.67973	99.5543	0.704547	2.67577	99.5728	-0.00213704	0.281143	1	FALSE	FALSE	FALSE	FALSE
RPS19BP1	2.49841	99.591	0.822614	2.11986	99.1854	0.810696	2.31052	99.3897	0.114518	1.06e-71	2.34e-67	FALSE	FALSE	FALSE	FALSE
SON	2.72865	99.591	0.951042	2.94196	99.7541	1.1128	2.83452	99.672	-0.0556317	1.09e-25	2.41e-21	FALSE	FALSE	FALSE	FALSE
USP10	2.76364	99.591	0.874662	2.80385	99.4159	1.05193	2.7836	99.5041	-0.0106249	0.00647121	1	FALSE	FALSE	FALSE	FALSE
CHD4	2.7052	99.5759	0.941517	2.68724	99.3544	1.11115	2.69629	99.466	0.00485841	0.8017	1	FALSE	FALSE	FALSE	FALSE
DNAJC9	3.09895	99.5759	0.968665	3.10828	99.585	1.05557	3.10358	99.5804	-0.00227382	0.0369944	1	FALSE	FALSE	FALSE	FALSE
ILK	2.90932	99.5759	0.992702	3.01013	99.8463	0.860844	2.95936	99.7101	-0.0254587	8.62e-08	0.00190772	FALSE	FALSE	UP	FALSE
LOC115494668	2.48882	99.5759	0.784989	2.12618	98.7704	0.947749	2.30882	99.1761	0.109752	9.93e-89	2.2e-84	FALSE	FALSE	FALSE	FALSE
LOC115497287	3.01838	99.5759	0.966398	3.53567	99.877	0.891696	3.27513	99.7254	-0.121095	1.2e-128	2.65e-124	FALSE	FALSE	FALSE	FALSE
NDUFB10	2.5404	99.5759	0.800996	2.45713	99.5389	0.856398	2.49907	99.5575	0.0238034	4.07e-06	0.0900741	FALSE	FALSE	FALSE	FALSE
SEC11A	3.01038	99.5759	0.737068	3.58648	99.877	0.77618	3.29632	99.7254	-0.134227	3.29e-140	7.28e-136	FALSE	FALSE	FALSE	FALSE
TXNL1	3.00546	99.5759	0.888424	2.57329	99.3852	0.84046	2.79096	99.4812	0.114172	1.11e-72	2.45e-68	FALSE	FALSE	FALSE	FALSE
C22H2orf68	2.553	99.5607	0.727704	2.39302	99.5235	0.820449	2.47359	99.5423	0.0460731	9.26e-18	2.05e-13	FALSE	FALSE	DOWN	FALSE
C5H11orf58	2.56121	99.5607	0.729601	2.17497	99.1546	0.849159	2.36951	99.3592	0.1148	3.61e-107	7.99e-103	FALSE	FALSE	FALSE	FALSE
LOC100231852	2.73954	99.5607	0.68335	3.08816	99.877	0.678285	2.91257	99.7177	-0.0891306	2.46e-50	5.46e-46	FALSE	FALSE	UP	FALSE
LOC105759976	2.8811	99.5607	0.884205	2.91355	99.5081	0.944072	2.89721	99.5346	-0.00832417	0.0774493	1	FALSE	FALSE	FALSE	FALSE
SIKE1	2.47526	99.5607	0.729959	2.05713	99.1546	0.743772	2.26773	99.3592	0.128195	1.2e-103	2.66e-99	FALSE	FALSE	FALSE	FALSE
SOX4	4.19185	99.5607	1.46545	2.4967	97.218	1.58162	3.35048	98.3979	0.395269	0	0	FALSE	FALSE	DOWN	FALSE
TCF12	3.28697	99.5607	1.0598	3.23997	99.6619	1.09864	3.26364	99.6109	0.0110223	0.840051	1	FALSE	FALSE	DOWN	FALSE
VCL	3.77498	99.5607	1.13791	3.83118	99.585	1.24686	3.80287	99.5728	-0.0117022	0.027596	1	FALSE	FALSE	FALSE	FALSE
ANAPC13	2.8136	99.5456	0.784649	2.53799	99.3698	0.854858	2.6768	99.4583	0.0750159	5.85e-42	1.3e-37	FALSE	FALSE	FALSE	FALSE
COPS9	3.12898	99.5456	1.13591	2.98379	99.6619	1.07851	3.05692	99.6033	0.035797	1.53e-06	0.0338971	FALSE	FALSE	FALSE	FALSE
GLRX3	2.65803	99.5456	0.693392	2.23314	99.0931	0.831289	2.44714	99.321	0.123473	2.59e-113	5.73e-109	FALSE	FALSE	UP	FALSE
MYH10	3.89958	99.5456	1.58047	3.97567	99.6311	1.38303	3.93735	99.588	-0.0154104	8.89e-05	1	FALSE	FALSE	FALSE	FALSE
PSMB6	2.76911	99.5456	0.736553	2.70783	99.6311	0.80139	2.73869	99.588	0.0163931	0.000265798	1	FALSE	FALSE	DOWN	FALSE
PSMC2	2.45902	99.5456	0.828477	2.2429	99.293	0.778712	2.35175	99.4202	0.0645179	3.46e-20	7.67e-16	FALSE	FALSE	FALSE	FALSE
TFG	2.46585	99.5456	0.91745	2.4483	99.462	0.855442	2.45714	99.5041	0.00507653	0.831309	1	FALSE	FALSE	FALSE	FALSE
TPRG1L	3.04574	99.5456	1.15221	1.93768	98.8011	0.842536	2.49577	99.1761	0.320043	0	0	FALSE	FALSE	UP	FALSE
MAP4K4	2.89283	99.5304	1.11927	2.77622	99.5081	1.25049	2.83495	99.5194	0.0304126	1.48e-05	0.327159	FALSE	FALSE	DOWN	FALSE
PMVK	2.75925	99.5304	0.856511	2.53449	99.462	0.930918	2.64769	99.4965	0.0616498	4.14e-23	9.17e-19	FALSE	FALSE	UP	FALSE
PNO1	3.07089	99.5304	1.02505	3.37851	99.585	1.13487	3.22357	99.5575	-0.0728467	2.95e-33	6.53e-29	FALSE	FALSE	FALSE	FALSE
CENPH	3.16506	99.5153	1.05783	3.42482	99.6772	0.939625	3.29399	99.5957	-0.0604982	2.69e-37	5.96e-33	FALSE	FALSE	UP	FALSE
CENPK	2.22823	99.5153	0.709606	2.43296	99.585	0.775641	2.32984	99.5499	-0.0614867	7.62e-31	1.69e-26	FALSE	FALSE	FALSE	FALSE
CTNNB1	2.69165	99.5153	0.791699	2.51258	99.4467	0.851469	2.60277	99.4812	0.0497249	2.6e-15	5.75e-11	FALSE	FALSE	DOWN	HP:0001344, HP:0002465
DNAJB11	2.42783	99.5153	0.71179	2.46342	99.6465	0.795104	2.44549	99.5804	-0.0103288	0.0128001	1	FALSE	FALSE	FALSE	FALSE
LOC115491345	2.89547	99.5153	0.786962	2.6405	99.3852	1.03757	2.76892	99.4507	0.0676919	6.98e-35	1.54e-30	FALSE	FALSE	FALSE	FALSE
MRPL18	2.44749	99.5153	0.75052	2.61142	99.585	0.881502	2.52885	99.5499	-0.0464553	1e-21	2.21e-17	FALSE	FALSE	FALSE	FALSE
PCLAF	3.19391	99.5153	1.00872	4.31366	99.9693	0.859447	3.74968	99.7406	-0.236647	0	0	FALSE	FALSE	FALSE	FALSE
ALDOC	2.94763	99.5002	1.14843	2.95437	99.462	1.10931	2.95097	99.4812	-0.00170698	0.619353	1	FALSE	FALSE	FALSE	FALSE
ATAD3A	2.50408	99.5002	0.848115	2.51235	99.2161	0.939283	2.50819	99.3592	-0.00235822	0.377141	1	FALSE	FALSE	FALSE	HP:0001344, HP:0002465
EIF2S1	2.61644	99.5002	0.777112	2.28786	99.4006	0.835015	2.45335	99.4507	0.0952521	6.19e-66	1.37e-61	FALSE	FALSE	FALSE	FALSE
LOC115493025	2.53168	99.5002	0.853128	2.12688	98.9394	0.910857	2.33076	99.2218	0.121738	2.28e-97	5.05e-93	FALSE	FALSE	FALSE	FALSE
SRSF6	2.48511	99.5002	0.749969	2.92283	99.8156	0.810222	2.70237	99.6567	-0.118311	4.62e-109	1.02e-104	FALSE	FALSE	FALSE	FALSE
ZC3H13	2.62443	99.5002	0.8957	2.96314	99.4928	1.04333	2.79255	99.4965	-0.0893384	1.82e-62	4.02e-58	FALSE	FALSE	FALSE	FALSE
LOC115492743	2.24833	99.485	0.740316	2.0123	99.1854	0.837974	2.13118	99.3363	0.0754384	2.69e-45	5.96e-41	FALSE	FALSE	FALSE	FALSE
NDUFV3	2.47396	99.485	0.903967	2.75772	99.6619	0.933216	2.6148	99.5728	-0.078516	1.38e-48	3.05e-44	FALSE	FALSE	UP	FALSE
NR2F2	3.87854	99.485	1.70911	5.39342	99.9231	1.43384	4.63043	99.7025	-0.270423	1.89e-299	4.18e-295	FALSE	FALSE	DOWN	FALSE
TAF12	2.54296	99.485	0.668816	2.3971	99.4774	0.741323	2.47056	99.4812	0.042042	1.36e-11	3.01e-07	FALSE	FALSE	FALSE	FALSE
TMEM9B	2.62415	99.485	0.829866	2.21688	99.4006	0.855557	2.42201	99.4431	0.119209	3.09e-107	6.83e-103	FALSE	FALSE	FALSE	FALSE
GSPT1	2.41736	99.4699	0.77517	2.51253	99.3083	0.856161	2.4646	99.3897	-0.0274682	3.79e-10	8.38e-06	FALSE	FALSE	FALSE	FALSE
LOC115492245	2.51102	99.4699	0.865731	2.47207	99.3083	0.941857	2.49169	99.3897	0.0111558	0.0263276	1	FALSE	FALSE	FALSE	FALSE
NDUFA1	2.61818	99.4699	0.830061	2.18899	99.3852	0.943849	2.40516	99.4278	0.126265	4.36e-109	9.65e-105	FALSE	FALSE	FALSE	FALSE
PLEC	3.74268	99.4699	1.37128	2.89804	99.0009	1.38517	3.32345	99.2371	0.19613	7.17e-169	1.59e-164	FALSE	FALSE	FALSE	HP:0001260, HP:0002381, HP:0002357, HP:0002300
SELENOH	3.9099	99.4699	1.27485	2.92635	98.8933	1.38672	3.42173	99.1837	0.223544	2.4e-233	5.31e-229	FALSE	FALSE	BOTH	FALSE
ZYX	3.51337	99.4699	1.41719	2.5102	98.217	1.40986	3.01546	98.848	0.251372	2.83e-251	6.26e-247	FALSE	FALSE	FALSE	FALSE
APP	2.48938	99.4547	0.793906	2.43508	99.3698	0.839976	2.46243	99.4126	0.015685	0.000378856	1	FALSE	FALSE	FALSE	HP:0002465, HP:0002381
CCDC59	2.46832	99.4547	0.798224	2.22657	99.2468	0.958337	2.34833	99.3515	0.072251	1.37e-38	3.02e-34	FALSE	FALSE	FALSE	FALSE
GNAI2	2.98975	99.4547	0.980947	3.66137	99.877	0.975586	3.3231	99.6643	-0.155579	6.38e-179	1.41e-174	FALSE	FALSE	DOWN	FALSE
LOC115492723	2.35285	99.4547	0.73833	2.07509	99.1854	0.749337	2.21499	99.321	0.0864768	9.25e-44	2.05e-39	FALSE	FALSE	FALSE	FALSE
SF3B4	2.27162	99.4547	0.769107	2.23086	99.3698	0.800416	2.25139	99.4126	0.0125355	0.11632	1	FALSE	FALSE	DOWN	HP:0001260, HP:0000750
SH3BGRL	4.07667	99.4547	1.34691	3.00068	99.0778	1.4361	3.54262	99.2676	0.238191	7.76e-193	1.72e-188	FALSE	FALSE	FALSE	FALSE
TALDO1	2.69741	99.4547	0.69929	2.46144	99.462	0.766647	2.58029	99.4583	0.0659495	1.4e-28	3.09e-24	FALSE	FALSE	FALSE	FALSE
TPM3	2.57154	99.4547	0.853452	2.55716	99.4467	0.852348	2.5644	99.4507	0.0040336	0.826556	1	FALSE	FALSE	FALSE	FALSE
CISD2	2.58486	99.4396	0.898313	2.54636	99.5696	0.866109	2.56575	99.5041	0.0107972	0.0728439	1	FALSE	FALSE	FALSE	HP:0001260
HMGXB4	2.59954	99.4396	0.890529	2.36979	99.1085	0.983298	2.4855	99.2753	0.0659565	4.03e-23	8.93e-19	FALSE	FALSE	DOWN	FALSE
MLF2	2.62137	99.4396	0.782827	3.04898	99.8463	0.743638	2.83361	99.6414	-0.111614	1.8e-97	3.99e-93	FALSE	FALSE	FALSE	FALSE
PDIA4	2.54179	99.4396	0.88252	2.67858	99.2315	0.962558	2.60969	99.3363	-0.0378944	3.87e-15	8.57e-11	FALSE	FALSE	FALSE	FALSE
SHMT2	3.12828	99.4396	1.07029	3.05635	99.3083	1.15274	3.09258	99.3744	0.0175758	0.0846579	1	FALSE	FALSE	UP	HP:0001344
UBE2L3	2.37127	99.4396	0.733372	2.37423	99.2468	0.841924	2.37274	99.3439	-0.00087682	0.433613	1	FALSE	FALSE	UP	FALSE
CALD1	7.62576	99.4244	2.34895	6.82122	99.8309	1.45456	7.22644	99.6262	0.0979134	8.13e-09	0.000179963	FALSE	FALSE	FALSE	FALSE
CNN3	3.2035	99.4244	1.39315	3.55232	99.8309	1.06576	3.37663	99.6262	-0.0797188	2.08e-46	4.6e-42	FALSE	FALSE	UP	FALSE
CZH18orf32	2.5081	99.4244	0.729569	2.36279	99.4928	0.778078	2.43598	99.4583	0.0423016	1.55e-11	3.43e-07	FALSE	FALSE	FALSE	FALSE
HSPD1	3.12957	99.4244	1.19375	4.78131	99.8002	1.1239	3.94939	99.6109	-0.336457	0	0	FALSE	FALSE	UP	FALSE
ITPA	2.40626	99.4244	0.797039	2.39362	99.1393	0.849928	2.39999	99.2829	0.0037199	0.580977	1	FALSE	FALSE	FALSE	FALSE
MRPS21	2.72352	99.4244	0.941134	2.56175	99.4928	0.862148	2.64323	99.4583	0.044416	1.04e-13	2.3e-09	FALSE	FALSE	FALSE	FALSE
RPA3	2.25346	99.4244	0.823581	2.32663	99.4467	0.8291	2.28978	99.4355	-0.0222415	6.86e-06	0.151836	FALSE	FALSE	FALSE	FALSE
HSPA9	2.50105	99.4093	0.951061	2.98934	99.1854	1.03183	2.74341	99.2981	-0.130564	1.35e-114	2.98e-110	FALSE	FALSE	UP	FALSE
LOC100225003	2.7762	99.4093	0.93635	3.95661	99.877	0.822097	3.36208	99.6414	-0.272005	0	0	FALSE	FALSE	UP	FALSE
MANF	3.68793	99.4093	1.2416	4.71438	99.877	1.01455	4.19739	99.6414	-0.197994	1.64e-235	3.63e-231	FALSE	FALSE	FALSE	FALSE
NDUFS2	2.54607	99.4093	0.765896	2.38904	99.3852	0.775316	2.46813	99.3973	0.0452922	2.11e-18	4.68e-14	FALSE	FALSE	UP	HP:0002465
PSMC1	2.4508	99.4093	0.680302	2.1968	99.3083	0.746737	2.32473	99.3592	0.0764572	7.23e-45	1.6e-40	FALSE	FALSE	FALSE	FALSE
RTRAF.1	2.31697	99.4093	0.737342	2.04501	98.9241	0.759599	2.18199	99.1684	0.0855449	3.37e-54	7.46e-50	FALSE	FALSE	FALSE	FALSE
COL1A2	7.9542	99.3941	3.72695	5.98707	99.7233	2.35451	6.97784	99.5575	0.248061	1.09e-51	2.42e-47	FALSE	FALSE	FALSE	HP:0002357, HP:0002381, HP:0002300, HP:0010529
LOC100220017	2.30387	99.3941	0.810566	2.08035	99.047	0.808999	2.19293	99.2218	0.0700508	1.04e-31	2.29e-27	FALSE	FALSE	FALSE	FALSE
MCTS1	2.49038	99.3941	0.794863	2.50541	99.0317	0.936745	2.49784	99.2142	-0.00429599	0.336354	1	FALSE	FALSE	FALSE	FALSE
PHF5A	2.49987	99.3941	0.793889	2.45545	99.5081	0.831957	2.47782	99.4507	0.0127724	0.313308	1	FALSE	FALSE	FALSE	FALSE
POLR2H	2.45416	99.3941	0.743192	2.56546	99.4774	0.883849	2.5094	99.4355	-0.0317134	7.5e-11	1.66e-06	FALSE	FALSE	FALSE	FALSE
RDX	2.38258	99.3941	0.781844	2.75206	99.6619	0.88043	2.56597	99.527	-0.103668	2.13e-83	4.71e-79	FALSE	FALSE	DOWN	FALSE
RPA2	2.5448	99.3941	0.741949	3.04206	99.7694	0.740392	2.79161	99.5804	-0.131272	4.69e-122	1.04e-117	FALSE	FALSE	FALSE	FALSE
TCP1	2.49296	99.3941	0.781211	2.78662	99.4928	0.861293	2.63872	99.4431	-0.0807236	6.65e-43	1.47e-38	FALSE	FALSE	UP	FALSE
EIF3H	2.79466	99.379	0.881562	2.62021	99.4313	0.799107	2.70808	99.4049	0.047063	1.19e-11	2.64e-07	FALSE	FALSE	FALSE	FALSE
LLPH	2.53089	99.379	0.881854	2.47379	99.1546	0.968062	2.50255	99.2676	0.0163027	0.0402951	1	FALSE	FALSE	FALSE	FALSE
LOC100190186	4.44028	99.379	1.04362	2.79628	99.6157	0.875829	3.6243	99.4965	0.359809	0	0	FALSE	FALSE	FALSE	FALSE
LOC100230361	2.63686	99.379	1.19567	1.59191	97.7559	0.894899	2.11821	98.5734	0.338725	0	0	FALSE	FALSE	FALSE	FALSE
MRPL44	2.1541	99.379	0.724804	2.17687	99.1546	0.842696	2.1654	99.2676	-0.00719088	0.076985	1	FALSE	FALSE	UP	FALSE
OTUB1	2.44576	99.379	0.758837	2.34341	99.4313	0.744335	2.39496	99.4049	0.0301509	2.28e-06	0.0505523	FALSE	FALSE	FALSE	FALSE
PAIP2	2.31032	99.379	0.726559	2.25081	99.4313	0.788355	2.28078	99.4049	0.0181419	0.0116217	1	FALSE	FALSE	FALSE	FALSE
PNRC1	3.4053	99.379	1.22784	3.91886	99.7848	1.04193	3.6602	99.5804	-0.110268	9.06e-68	2.01e-63	FALSE	FALSE	FALSE	FALSE
RFC5	2.60025	99.379	0.791094	3.0641	99.5389	0.907356	2.83048	99.4583	-0.121187	1.27e-86	2.8e-82	FALSE	FALSE	FALSE	FALSE
SRRM1	2.35627	99.379	0.801805	2.2579	99.2622	0.93603	2.30744	99.321	0.0297471	0.00040198	1	FALSE	FALSE	FALSE	FALSE
ZNF706	2.24775	99.379	0.752735	1.97707	98.9856	0.836762	2.1134	99.1837	0.0870219	4.4e-52	9.75e-48	FALSE	FALSE	FALSE	FALSE
EI24	2.28151	99.3638	0.753032	1.99514	99.0317	0.855171	2.13937	99.199	0.0913115	1.36e-61	3.01e-57	FALSE	FALSE	FALSE	FALSE
FAM104A	2.20725	99.3638	0.737575	1.8656	98.8472	0.837739	2.03767	99.1074	0.112636	5.82e-90	1.29e-85	FALSE	FALSE	FALSE	FALSE
NFE2L1	2.39246	99.3638	0.953895	2.82515	99.2315	1.18874	2.60722	99.2981	-0.120043	1.8e-95	3.99e-91	FALSE	FALSE	UP	FALSE
PSMD12	2.32458	99.3638	0.792313	2.14839	98.6935	0.912604	2.23713	99.0311	0.0544505	8.43e-19	1.87e-14	FALSE	FALSE	FALSE	HP:0010526, HP:0000750, HP:0010863, HP:0002381, HP:0011098
SF3B6	2.20231	99.3638	0.769657	2.06732	98.9241	0.870794	2.13531	99.1456	0.0430695	7.76e-16	1.72e-11	FALSE	FALSE	FALSE	FALSE
SFPQ	2.70544	99.3638	1.35993	3.00837	98.9241	1.44305	2.85579	99.1456	-0.0785824	2.35e-29	5.2e-25	FALSE	FALSE	FALSE	FALSE
STOML2	2.28865	99.3638	0.731893	2.48655	99.462	0.824136	2.38688	99.4126	-0.0584348	1.43e-30	3.16e-26	FALSE	FALSE	FALSE	FALSE
TIMM10B	3.23716	99.3638	1.2147	3.83637	99.7541	1.07347	3.53457	99.5575	-0.132273	6.47e-124	1.43e-119	FALSE	FALSE	DOWN	FALSE
WASL	2.30206	99.3638	0.853213	1.92015	98.7089	0.895755	2.1125	99.0388	0.12291	3.09e-72	6.84e-68	FALSE	FALSE	UP	FALSE
ATOX1	2.58004	99.3487	1.05181	2.83389	99.6311	1.01434	2.70603	99.4889	-0.068505	3.23e-44	7.15e-40	FALSE	FALSE	FALSE	FALSE
CHCHD1	2.17635	99.3487	0.735359	2.05286	99.047	0.877383	2.11506	99.199	0.0396552	2.87e-14	6.35e-10	FALSE	FALSE	FALSE	FALSE
DCN	7.77666	99.3487	1.86461	5.93493	99.8156	1.51352	6.86254	99.5804	0.235526	8.99e-147	1.99e-142	FALSE	FALSE	UP	FALSE
GRN	2.65359	99.3487	0.796158	2.42102	99.3544	0.875907	2.53816	99.3515	0.0657704	2.21e-32	4.88e-28	FALSE	FALSE	UP	HP:0001260, HP:0010529, HP:0010526, HP:0002357, HP:0002371, HP:0002465, HP:0002381, HP:0030784, HP:0006977, HP:0010523, HP:0002300, HP:0002427
P4HB	2.66135	99.3487	1.02308	2.95942	99.5696	0.935267	2.80929	99.4583	-0.0782647	1.15e-43	2.54e-39	FALSE	FALSE	FALSE	FALSE
AKAP12	4.56972	99.3335	2.05748	4.49262	99.7694	1.63324	4.53145	99.5499	0.0139402	1.53e-06	0.0338381	FALSE	FALSE	UP	FALSE
BCAS2	2.20011	99.3335	0.720534	1.79534	98.4322	0.762534	1.9992	98.8862	0.135232	3.64e-106	8.05e-102	FALSE	FALSE	FALSE	FALSE
CKAP4	2.8044	99.3335	1.02924	2.91703	99.5235	1.01627	2.8603	99.4278	-0.0291745	1.63e-07	0.00360768	FALSE	FALSE	FALSE	FALSE
EIF2S3	2.79235	99.3335	1.05759	3.30952	99.585	1.09448	3.04904	99.4583	-0.12784	6.33e-99	1.4e-94	FALSE	FALSE	FALSE	HP:0001260, HP:0000750
MIEN1	2.21231	99.3335	0.799452	1.99208	98.632	0.910031	2.103	98.9854	0.0710227	1.44e-37	3.18e-33	FALSE	FALSE	DOWN	FALSE
MRPL28	2.42028	99.3335	0.758932	2.29798	99.0624	0.87916	2.35958	99.199	0.0364137	8.34e-11	1.85e-06	FALSE	FALSE	FALSE	FALSE
RBM8A	2.53423	99.3335	0.808457	2.23752	98.9394	0.912082	2.38696	99.1379	0.0876853	2.68e-57	5.93e-53	FALSE	FALSE	FALSE	FALSE
SMARCE1	2.07793	99.3335	0.765556	1.93112	98.6013	0.894451	2.00506	98.9701	0.0488698	2.58e-17	5.72e-13	FALSE	FALSE	FALSE	HP:0000750, HP:0002167
TM2D2	2.71768	99.3335	0.85037	1.99086	98.6013	0.961676	2.35693	98.9701	0.21754	4.77e-300	1.06e-295	FALSE	FALSE	FALSE	FALSE
TOMM6	2.34633	99.3335	0.822945	2.07425	98.6935	0.881017	2.21128	99.0159	0.0848048	4.76e-56	1.05e-51	FALSE	FALSE	FALSE	FALSE
VCP	2.52938	99.3335	0.833708	2.68664	99.3852	1.03538	2.60743	99.3592	-0.0435914	5.89e-18	1.3e-13	FALSE	FALSE	FALSE	HP:0001260, HP:0010529, HP:0010526, HP:0002357, HP:0002371, HP:0002465, HP:0006977, HP:0010523, HP:0002300, HP:0002427, HP:0002381
CSNK1A1	2.43684	99.3184	0.847224	2.30134	99.0009	0.945632	2.36958	99.1608	0.0402235	2.36e-11	5.22e-07	FALSE	FALSE	FALSE	FALSE
EXOSC5	2.16116	99.3184	0.769923	1.78659	98.4937	0.844902	1.97525	98.9091	0.12612	1.02e-119	2.25e-115	FALSE	FALSE	FALSE	FALSE
FAM162A	2.92672	99.3184	1.15248	3.14244	99.5389	1.09498	3.03379	99.4278	-0.053479	5.51e-26	1.22e-21	FALSE	FALSE	FALSE	FALSE
LOC101233611	6.3979	99.3184	2.32412	4.66428	98.1402	2.33831	5.53744	98.7336	0.267017	1.02e-129	2.25e-125	FALSE	FALSE	DOWN	FALSE
LOC115492162	2.49464	99.3184	0.82928	2.35619	99.3852	0.767406	2.42592	99.3515	0.040424	8.62e-11	1.91e-06	FALSE	FALSE	FALSE	FALSE
MEAF6	2.19636	99.3184	0.832097	2.04838	99.17	0.909587	2.12291	99.2447	0.0474012	3.86e-17	8.54e-13	FALSE	FALSE	FALSE	FALSE
MRPL30	2.3977	99.3184	0.885778	2.62774	99.4159	0.967155	2.51188	99.3668	-0.0655126	1.9e-37	4.21e-33	FALSE	FALSE	FALSE	FALSE
MTCH2	2.42934	99.3184	0.736945	2.0249	98.9856	0.794543	2.2286	99.1532	0.125491	3.5e-109	7.76e-105	FALSE	FALSE	FALSE	FALSE
NDUFS4	2.32667	99.3184	0.834781	2.65997	99.5235	0.808635	2.4921	99.4202	-0.0954822	1.19e-75	2.64e-71	FALSE	FALSE	UP	HP:0001260
RAB7A	2.75524	99.3184	0.994453	3.87691	99.877	0.874295	3.31197	99.5957	-0.26136	0	0	FALSE	FALSE	FALSE	FALSE
SNRPA1	2.81308	99.3184	1.06072	4.08492	99.7387	1.1543	3.44435	99.527	-0.287842	1.95e-307	4.33e-303	FALSE	FALSE	FALSE	FALSE
EIF3E	2.34347	99.3032	0.786628	2.39706	99.4313	0.730889	2.37007	99.3668	-0.0159006	0.00745479	1	FALSE	FALSE	FALSE	FALSE
MYH9	3.31369	99.3032	1.682	2.93165	99.0624	1.541	3.12407	99.1837	0.0927326	1.46e-26	3.22e-22	FALSE	FALSE	FALSE	FALSE
CNIH4	2.33092	99.2881	0.772063	2.35997	99.4774	0.805258	2.34534	99.3821	-0.00868318	0.0322049	1	FALSE	FALSE	FALSE	FALSE
FAM120A	3.15063	99.2881	1.06981	3.68988	99.6619	1.1535	3.41828	99.4736	-0.122146	1.65e-110	3.65e-106	FALSE	FALSE	FALSE	FALSE
ID2	4.59622	99.2881	1.80337	3.20874	98.6781	1.76333	3.90756	98.9854	0.28493	5.22e-219	1.16e-214	FALSE	FALSE	UP	FALSE
IK	2.19824	99.2881	0.742513	2.20476	99.3852	0.840778	2.20148	99.3363	-0.00203642	0.225665	1	FALSE	FALSE	FALSE	FALSE
NONO	2.24132	99.2881	0.717651	2.34283	99.5389	0.831377	2.29171	99.4126	-0.030837	1.38e-13	3.06e-09	FALSE	FALSE	FALSE	HP:0001344, HP:0000750, HP:0002465, HP:0007024
SEPTIN2	2.62409	99.2881	0.920906	2.75335	99.4159	0.87452	2.68825	99.3515	-0.0350439	2.16e-12	4.79e-08	FALSE	FALSE	FALSE	FALSE
U2AF1	2.28542	99.2881	0.92669	2.76132	99.5543	0.994848	2.52163	99.4202	-0.135278	9.33e-134	2.07e-129	FALSE	FALSE	FALSE	FALSE
CAV1	4.84253	99.2729	1.55662	4.73875	99.7541	1.12002	4.79102	99.5117	0.0179214	0.00903313	1	FALSE	FALSE	FALSE	FALSE
COMMD1	2.1257	99.2729	0.711083	2.16687	98.9394	0.835714	2.14613	99.1074	-0.0130846	0.00234147	1	FALSE	FALSE	FALSE	FALSE
DNAJA2	2.19061	99.2729	0.741167	2.12057	98.9702	0.895839	2.15585	99.1227	0.0221979	0.000516319	1	FALSE	FALSE	UP	FALSE
EIF4H	2.26332	99.2729	0.755503	2.40098	99.3391	0.87849	2.33165	99.3058	-0.0413205	7.36e-18	1.63e-13	FALSE	FALSE	FALSE	FALSE
HELLS	2.88223	99.2729	1.08211	2.69288	98.8626	1.21729	2.78825	99.0693	0.0500031	2.66e-07	0.00589174	FALSE	FALSE	UP	FALSE
MRPS28	2.33354	99.2729	0.869897	1.95741	98.755	0.911814	2.14685	99.0159	0.119721	2.14e-96	4.74e-92	FALSE	FALSE	FALSE	FALSE
NDUFV1	2.24977	99.2729	0.707638	1.66708	98.0633	0.78677	1.96056	98.6726	0.197599	1.49e-267	3.3e-263	FALSE	FALSE	UP	HP:0001260
ST13	2.47009	99.2729	0.835744	2.35135	99.1393	0.944132	2.41115	99.2066	0.0348177	1.92e-08	0.00042403	FALSE	FALSE	FALSE	FALSE
TIMM13	2.56542	99.2729	0.941447	1.82289	98.2017	0.968304	2.19687	98.7412	0.233522	0	0	FALSE	FALSE	FALSE	FALSE
PDRG1	2.28226	99.2578	0.842267	2.26262	99.3237	0.865093	2.27251	99.2905	0.00600141	0.431922	1	FALSE	FALSE	FALSE	FALSE
COPB2	2.27629	99.2427	0.74124	2.19432	99.293	0.831048	2.2356	99.2676	0.0253375	1.49e-05	0.328788	FALSE	FALSE	FALSE	FALSE
METTL1	2.22923	99.2427	0.718984	1.63197	97.7405	0.874171	1.93279	98.4971	0.204513	1.53e-281	3.38e-277	FALSE	FALSE	FALSE	FALSE
MGST3	2.73237	99.2427	1.00845	3.07935	99.7233	0.948994	2.90459	99.4812	-0.0888939	6.42e-64	1.42e-59	FALSE	FALSE	UP	FALSE
PPP1R12A	2.56119	99.2427	1.05853	2.3253	99.1393	1.01577	2.44411	99.1913	0.068533	1.41e-26	3.12e-22	FALSE	FALSE	DOWN	FALSE
SERPINE2	2.63556	99.2427	1.07521	3.49092	99.877	0.872423	3.06011	99.5575	-0.211295	1.49e-229	3.29e-225	FALSE	FALSE	DOWN	FALSE
UBA1	2.47779	99.2427	0.775517	2.40772	99.0778	0.891223	2.44301	99.1608	0.0203537	0.00135841	1	FALSE	FALSE	UP	FALSE
DUT	3.2675	99.2275	1.11334	4.81246	99.9385	0.969621	4.03432	99.5804	-0.308977	0	0	FALSE	FALSE	FALSE	FALSE
PPP2R1A	2.16619	99.2275	0.780941	2.16288	99.1854	0.862692	2.16455	99.2066	0.00104373	0.643854	1	FALSE	FALSE	FALSE	HP:0000750, HP:0002465, HP:0001344
BOLA2B	2.95722	99.2124	1.27354	2.25735	98.7857	1.19379	2.60985	99.0006	0.19463	1.21e-181	2.69e-177	FALSE	FALSE	FALSE	FALSE
MRPL55	2.3515	99.2124	0.89029	1.76808	98.1709	1.01746	2.06193	98.6955	0.191254	2.16e-228	4.78e-224	FALSE	FALSE	FALSE	FALSE
CACYBP	2.27892	99.1972	0.785062	2.69933	99.5696	0.872327	2.48759	99.3821	-0.120639	4.91e-107	1.09e-102	FALSE	FALSE	UP	FALSE
DAG1	3.95328	99.1972	1.53041	3.3116	99.0931	1.46012	3.63479	99.1456	0.138741	2.33e-76	5.17e-72	FALSE	FALSE	FALSE	HP:0001260, HP:0001344, HP:0002465, HP:0000750
INTS13	2.80045	99.1972	1.01678	1.67675	96.8183	1.01967	2.24271	98.0165	0.350514	0	0	FALSE	FALSE	FALSE	FALSE
MED28	2.10199	99.1821	0.809866	2.0287	99.1393	0.818483	2.06561	99.1608	0.023911	0.000477843	1	FALSE	FALSE	FALSE	FALSE
ARHGDIB	2.52844	99.1669	1.07395	1.67802	97.9711	0.887003	2.10635	98.5734	0.275776	0	0	FALSE	FALSE	DOWN	FALSE
PHLDA1	6.81124	99.1669	2.15274	6.21106	99.3698	2.19282	6.51335	99.2676	0.0799474	1.23e-05	0.272564	FALSE	FALSE	FALSE	FALSE
PPIG	2.49019	99.1669	0.993998	3.11754	99.8309	0.914207	2.80156	99.4965	-0.165299	4.25e-197	9.41e-193	FALSE	FALSE	FALSE	FALSE
PRDX6	2.48216	99.1669	0.964951	2.03313	98.9241	0.933459	2.25929	99.0464	0.138057	4.64e-100	1.03e-95	FALSE	FALSE	UP	FALSE
RBM34	2.12422	99.1669	0.718911	2.24012	99.2468	0.824887	2.18175	99.2066	-0.0364275	2.39e-13	5.28e-09	FALSE	FALSE	FALSE	FALSE
RFC3	2.34452	99.1669	0.779337	2.26727	99.17	0.797035	2.30618	99.1684	0.0233703	0.0876232	1	FALSE	FALSE	FALSE	FALSE
SMARCB1	1.93285	99.1669	0.684602	2.13958	99.293	0.803267	2.03546	99.2295	-0.0681128	2.33e-36	5.16e-32	FALSE	FALSE	FALSE	HP:0001344
TRAM1	2.46008	99.1669	1.0101	2.11681	98.878	0.8468	2.2897	99.0235	0.104482	1.58e-51	3.5e-47	FALSE	FALSE	FALSE	FALSE
ZNRF1	2.14229	99.1669	0.847172	1.69224	97.8635	0.906221	1.91891	98.52	0.154577	3.06e-122	6.77e-118	FALSE	FALSE	FALSE	FALSE
HMGN3	2.1419	99.1518	0.740234	2.18929	99.2776	0.790241	2.16542	99.2142	-0.0149707	2.14e-05	0.473329	FALSE	FALSE	DOWN	FALSE
MRPL35	2.23993	99.1518	0.916979	2.06789	98.8165	0.937395	2.15454	98.9854	0.0545615	7.37e-20	1.63e-15	FALSE	FALSE	FALSE	FALSE
PSMG4	2.2451	99.1518	0.832572	2.149	99.0931	0.921125	2.1974	99.1227	0.0300612	1.71e-05	0.379666	FALSE	FALSE	FALSE	FALSE
QKI	2.20509	99.1518	0.869549	1.8712	98.2631	0.983592	2.03937	98.7107	0.110009	6.2e-64	1.37e-59	FALSE	FALSE	UP	FALSE
YAF2	2.35836	99.1518	0.896622	1.78951	97.7405	1.03208	2.07602	98.4513	0.185587	2.58e-218	5.7e-214	FALSE	FALSE	FALSE	FALSE
DCTN6	2.21823	99.1366	0.773029	1.69805	98.3554	0.801208	1.96004	98.7489	0.1763	3.45e-221	7.64e-217	FALSE	FALSE	FALSE	FALSE
KIF5B	2.24082	99.1366	0.876626	2.17363	99.0317	0.871343	2.20747	99.0845	0.0209498	0.00578359	1	FALSE	FALSE	FALSE	FALSE
LBR	2.91367	99.1366	1.28807	3.41642	99.6311	1.29744	3.16321	99.3821	-0.120853	4.67e-87	1.03e-82	FALSE	FALSE	FALSE	FALSE
LOC100190503	2.59974	99.1366	0.976179	3.12304	99.7694	0.902379	2.85948	99.4507	-0.135729	1.23e-141	2.73e-137	FALSE	FALSE	FALSE	FALSE
LOC115491630	2.02166	99.1366	0.741831	1.87934	98.878	0.855177	1.95102	99.0082	0.0482443	4.27e-18	9.46e-14	FALSE	FALSE	DOWN	FALSE
SMC2	5.65168	99.1366	2.21039	7.30708	99.7541	1.717	6.47332	99.4431	-0.222238	2.09e-153	4.63e-149	FALSE	FALSE	FALSE	FALSE
DBN1	2.98993	99.1215	1.09998	2.29582	97.7405	1.31308	2.64542	98.4361	0.191119	2.32e-147	5.14e-143	FALSE	FALSE	UP	FALSE
ERGIC2	2.09838	99.1215	0.764614	1.90107	98.878	0.820992	2.00045	99.0006	0.0658001	4.92e-27	1.09e-22	FALSE	FALSE	FALSE	FALSE
PSENEN	2.19167	99.1215	0.766162	1.80094	98.1402	0.847214	1.99774	98.6344	0.130586	9.15e-119	2.03e-114	FALSE	FALSE	FALSE	FALSE
PTBP1	2.85716	99.1215	0.963571	2.95801	99.6157	0.9101	2.90721	99.3668	-0.0258108	1.92e-09	4.26e-05	FALSE	FALSE	FALSE	FALSE
LOC100222462	2.38173	99.1063	0.845323	2.64207	99.3852	0.913464	2.51095	99.2447	-0.0741656	8.74e-47	1.94e-42	FALSE	FALSE	UP	FALSE
LOC100229898	2.61973	99.1063	1.11637	1.74638	97.8789	0.912203	2.18625	98.4971	0.276114	0	0	FALSE	FALSE	FALSE	FALSE
NDUFA6	2.0934	99.1063	0.868809	2.03083	98.9548	0.916763	2.06234	99.0311	0.0204338	0.000303281	1	FALSE	FALSE	FALSE	HP:0000750, HP:0002465
PES1	2.20656	99.1063	0.828699	2.68085	99.3852	0.973434	2.44197	99.2447	-0.137946	3.04e-135	6.74e-131	FALSE	FALSE	FALSE	FALSE
RPS27L	2.4315	99.1063	0.916716	2.54503	99.6619	0.888854	2.48785	99.3821	-0.0325482	9.47e-07	0.020976	FALSE	FALSE	FALSE	FALSE
VPS29	2.16357	99.1063	0.70407	2.08147	98.8318	0.798025	2.12282	98.9701	0.026295	1.81e-07	0.00401157	FALSE	FALSE	UP	FALSE
HMGN2	2.76402	99.0912	1.06471	3.66542	99.8309	1.01575	3.21142	99.4583	-0.214692	1.31e-233	2.9e-229	FALSE	FALSE	FALSE	FALSE
TWISTNB	2.24641	99.0912	0.893078	2.07851	98.6781	0.989291	2.16307	98.8862	0.0531068	1.38e-18	3.05e-14	FALSE	FALSE	FALSE	FALSE
NDUFA10	2.2053	99.076	0.938978	2.75223	99.6772	0.754139	2.47676	99.3744	-0.157546	5.69e-207	1.26e-202	FALSE	FALSE	UP	HP:0002465
UBA2	2.0152	99.076	0.759265	2.39026	99.3698	0.823981	2.20136	99.2218	-0.117239	2.3e-107	5.1e-103	FALSE	FALSE	DOWN	FALSE
MRPL45	2.03747	99.0609	0.78349	1.96503	98.8165	0.867168	2.00152	98.9396	0.02414	2.51e-07	0.00556298	FALSE	FALSE	FALSE	FALSE
NOP58	2.42081	99.0609	1.01056	2.93749	99.5081	1.01094	2.67726	99.2829	-0.140667	3.82e-134	8.47e-130	FALSE	FALSE	FALSE	FALSE
UCHL5	2.17113	99.0609	0.76196	2.25607	99.3391	0.820174	2.21329	99.199	-0.0264304	1.47e-08	0.000325015	FALSE	FALSE	FALSE	FALSE
DENR	2.10849	99.0457	0.87219	2.06309	98.2785	1.02993	2.08596	98.6649	0.0147126	0.012634	1	FALSE	FALSE	FALSE	FALSE
GALNT1	3.0222	99.0457	1.21502	1.03269	86.6431	1.55183	2.03473	92.8898	0.682471	0	0	FALSE	FALSE	DOWN	FALSE
LOC115498152	2.14855	99.0457	0.82193	2.01568	98.755	0.977069	2.0826	98.9014	0.0431169	6.63e-15	1.47e-10	FALSE	FALSE	FALSE	FALSE
MRPL36	2.32946	99.0457	1.009	1.9637	98.7704	1.03116	2.14792	98.9091	0.116369	4.52e-88	1e-83	FALSE	FALSE	FALSE	FALSE
FOSL2	3.10651	99.0306	1.42913	3.40786	99.3083	1.51669	3.25608	99.1684	-0.0708168	1.91e-30	4.24e-26	FALSE	FALSE	BOTH	FALSE
JPT1	2.98925	99.0306	1.52691	2.11862	96.9567	1.55891	2.55713	98.0012	0.246211	2.33e-200	5.17e-196	FALSE	FALSE	UP	FALSE
KRR1	2.20297	99.0306	0.871213	1.92139	98.4015	0.945308	2.06321	98.7183	0.0920186	8.48e-46	1.88e-41	FALSE	FALSE	FALSE	FALSE
YWHAB	2.09103	99.0306	0.796863	2.43653	99.3698	0.861654	2.26252	99.199	-0.105959	1.17e-92	2.58e-88	FALSE	FALSE	FALSE	FALSE
CAP1	2.14156	99.0154	0.798512	2.2634	99.2315	0.881366	2.20203	99.1227	-0.0380509	1.78e-13	3.94e-09	FALSE	FALSE	FALSE	FALSE
EMC7	2.06575	99.0154	0.822964	1.75643	98.632	0.787723	1.91222	98.8251	0.106355	4.29e-78	9.49e-74	FALSE	FALSE	FALSE	FALSE
GHITM	2.06648	99.0154	0.768875	1.8153	98.2324	0.861056	1.94181	98.6268	0.0854609	1.5e-51	3.32e-47	FALSE	FALSE	FALSE	FALSE
ISCA1	2.09633	99.0154	0.712286	2.12397	99.1546	0.825348	2.11004	99.0845	-0.00888673	0.0237126	1	FALSE	FALSE	FALSE	FALSE
LMNA	2.52251	99.0154	1.12324	2.19422	99.0317	0.97168	2.35956	99.0235	0.0978303	1.09e-28	2.42e-24	FALSE	FALSE	FALSE	FALSE
LOC105758795	1.9617	99.0154	0.803558	1.96284	98.9856	0.792364	1.96227	99.0006	-0.000383847	0.961227	1	FALSE	FALSE	FALSE	FALSE
LOC115493036	2.23881	99.0154	0.775029	2.57375	99.6926	0.733249	2.40505	99.3515	-0.0984104	2.97e-68	6.58e-64	FALSE	FALSE	FALSE	FALSE
URM1	1.92492	99.0154	0.730529	1.96575	99.0778	0.836988	1.94518	99.0464	-0.0138621	0.00300164	1	FALSE	FALSE	FALSE	FALSE
CENPS	2.31588	99.0003	0.902309	2.66035	99.4159	0.911611	2.48685	99.2066	-0.0988356	1.19e-58	2.64e-54	FALSE	FALSE	FALSE	FALSE
FHL3	2.20834	99.0003	0.935949	2.05848	98.4168	1.01798	2.13396	98.7107	0.0478346	3.12e-13	6.9e-09	FALSE	FALSE	UP	FALSE
PDHA1	2.17765	99.0003	0.794875	2.22912	99.2161	0.870892	2.2032	99.1074	-0.0160682	7.31e-05	1	FALSE	FALSE	UP	HP:0001260
MRPS35	2.35413	98.9852	0.957669	1.37342	95.6963	0.93513	1.86737	97.3528	0.345862	0	0	FALSE	FALSE	UP	FALSE
CAPZA2	2.12346	98.97	0.779202	2.08591	99.1546	0.809231	2.10482	99.0616	0.0120933	0.116799	1	FALSE	FALSE	FALSE	FALSE
LOC100190115	2.12523	98.97	0.853893	2.3245	99.3391	0.852606	2.22414	99.1532	-0.0618134	2.01e-33	4.44e-29	FALSE	FALSE	FALSE	FALSE
POLR2F	2.00019	98.97	0.777222	2.03344	98.878	0.911469	2.0167	98.9243	-0.0110213	0.00434708	1	FALSE	FALSE	FALSE	FALSE
SF3B5	1.96669	98.97	0.817579	2.04725	99.0163	0.86265	2.00668	98.993	-0.0267937	6.17e-07	0.0136567	FALSE	FALSE	FALSE	FALSE
LASP1	2.51435	98.9549	1.13755	2.56984	99.3391	1.04833	2.54189	99.1456	-0.0156684	0.000160538	1	FALSE	FALSE	DOWN	FALSE
NUCB2	2.23242	98.9549	0.963136	1.79343	98.1555	0.959794	2.01453	98.5581	0.145962	1.55e-131	3.42e-127	FALSE	FALSE	FALSE	FALSE
C21H1orf50	2.02743	98.9397	0.778728	1.92411	98.7857	0.876886	1.97615	98.8633	0.0347236	1.27e-09	2.82e-05	FALSE	FALSE	FALSE	FALSE
FBLN1	4.40656	98.9397	1.36633	3.31168	98.632	1.22008	3.86313	98.787	0.226284	3.23e-207	7.16e-203	FALSE	FALSE	UP	HP:0001260, HP:0000750
JTB	2.15289	98.9397	0.801865	1.6822	97.9711	0.879364	1.91927	98.459	0.16168	2.49e-179	5.52e-175	FALSE	FALSE	FALSE	FALSE
LOC115498173	2.20377	98.9397	0.786719	1.58457	97.5407	0.948913	1.89644	98.2453	0.214771	5.08e-296	1.13e-291	FALSE	FALSE	FALSE	FALSE
PRMT5	2.07298	98.9397	0.787494	2.10907	99.1546	0.85467	2.09089	99.0464	-0.0116765	0.0326429	1	FALSE	FALSE	FALSE	FALSE
SAMD4A	2.26758	98.9397	1.12132	1.4427	95.8192	1.12917	1.85816	97.3909	0.290946	0	0	FALSE	FALSE	FALSE	FALSE
CRELD2	2.46558	98.9246	0.938454	2.61729	99.3237	0.88011	2.54088	99.1227	-0.0428457	1.42e-16	3.15e-12	FALSE	FALSE	FALSE	FALSE
DFFA	1.77996	98.9246	0.687002	1.6305	98.463	0.730748	1.70578	98.6955	0.0552633	2.81e-18	6.23e-14	FALSE	FALSE	FALSE	FALSE
HSPB8	3.6739	98.9246	2.15044	3.1525	98.9856	1.47813	3.41511	98.9548	0.118282	2.36e-09	5.23e-05	FALSE	FALSE	UP	FALSE
NUDC	2.19544	98.9246	0.909675	2.5466	99.1393	1.01629	2.36974	99.0311	-0.104263	1.56e-70	3.45e-66	FALSE	FALSE	FALSE	FALSE
TAF11	1.85709	98.9246	0.724883	1.36202	96.7568	0.834508	1.61137	97.8486	0.190285	9.98e-245	2.21e-240	FALSE	FALSE	FALSE	FALSE
UBE2R2	2.02211	98.9246	0.819748	1.77777	98.2478	0.871154	1.90083	98.5886	0.084309	1.55e-38	3.44e-34	FALSE	FALSE	FALSE	FALSE
ERP29	2.30918	98.9094	1.02308	3.03962	99.6926	0.892622	2.67173	99.2981	-0.199451	5.58e-225	1.24e-220	FALSE	FALSE	UP	FALSE
FAM192A	1.84554	98.9094	0.719741	1.79909	98.4476	0.823867	1.82249	98.6802	0.0164611	0.00463799	1	FALSE	FALSE	FALSE	FALSE
KDELR2	2.0155	98.9094	0.884792	2.18474	99.0317	0.835676	2.0995	98.9701	-0.0546054	3.99e-24	8.83e-20	FALSE	FALSE	FALSE	FALSE
CCAR1	2.03908	98.8943	0.839622	2.02247	98.4937	0.957568	2.03084	98.6955	0.00547884	0.72767	1	FALSE	FALSE	FALSE	FALSE
CYREN	2.09253	98.8943	0.882202	1.70135	97.8174	1.12335	1.89837	98.3598	0.135237	2.12e-118	4.69e-114	FALSE	FALSE	FALSE	FALSE
MEA1	1.94351	98.8943	0.775018	1.58598	97.8789	0.900103	1.76605	98.3903	0.1295	2.95e-124	6.53e-120	FALSE	FALSE	FALSE	FALSE
RAP1B	2.08245	98.8943	0.807487	2.0655	99.0163	0.819413	2.07404	98.9548	0.00551617	0.974926	1	FALSE	FALSE	FALSE	FALSE
SPC25	2.58808	98.8943	0.984876	3.92121	99.877	0.860116	3.24976	99.3821	-0.315938	0	0	FALSE	FALSE	FALSE	FALSE
SRPK2	2.45181	98.8943	0.984933	2.00898	97.8789	1.05078	2.23202	98.3903	0.137296	8.36e-90	1.85e-85	FALSE	FALSE	DOWN	FALSE
FKBP3	2.05403	98.8791	0.763413	1.76781	98.4322	0.837613	1.91197	98.6573	0.0984058	3.69e-71	8.18e-67	FALSE	FALSE	FALSE	FALSE
NASP	2.65765	98.8791	1.07034	2.81804	99.1239	1.14697	2.73726	99.0006	-0.0429159	5.11e-14	1.13e-09	FALSE	FALSE	FALSE	FALSE
POLR2K	2.14628	98.8791	0.884331	2.02794	98.6781	1.00156	2.08755	98.7794	0.0383385	2.3e-11	5.09e-07	FALSE	FALSE	FALSE	FALSE
RAB11B	1.99453	98.8791	0.775806	1.62772	97.6944	0.900145	1.81247	98.2911	0.130673	1.89e-112	4.19e-108	FALSE	FALSE	FALSE	HP:0002465
RPN2	2.07796	98.8791	0.784349	2.37482	99.2776	0.814361	2.2253	99.0769	-0.0920736	2.45e-62	5.42e-58	FALSE	FALSE	FALSE	FALSE
VAT1	1.9601	98.8791	0.791403	1.82884	97.9557	0.928317	1.89495	98.4208	0.0453545	1.12e-15	2.47e-11	FALSE	FALSE	FALSE	FALSE
LOC115491708	1.8187	98.864	0.691873	1.63069	98.0787	0.820021	1.72538	98.4742	0.0690311	4.77e-35	1.06e-30	FALSE	FALSE	FALSE	FALSE
PSMC4	2.22617	98.864	0.815776	2.16136	98.9241	0.83366	2.194	98.8938	0.0202942	0.00336341	1	FALSE	FALSE	FALSE	FALSE
RSL24D1	2.09411	98.864	0.912145	2.39665	99.4928	0.866994	2.24427	99.1761	-0.0932875	1.02e-66	2.26e-62	FALSE	FALSE	FALSE	FALSE
KHDRBS1	1.82503	98.8488	0.732524	2.1003	98.9702	0.848713	1.96166	98.9091	-0.09298	6.15e-66	1.36e-61	FALSE	FALSE	FALSE	FALSE
NFIA	2.71916	98.8488	1.36605	3.6992	99.7233	1.29287	3.20559	99.2829	-0.233894	2.85e-289	6.31e-285	FALSE	FALSE	FALSE	FALSE
SNRPG	1.86253	98.8488	0.81881	1.88726	98.4322	0.991587	1.87481	98.6421	-0.00860354	0.0238941	1	FALSE	FALSE	FALSE	FALSE
COMMD2	1.92895	98.8337	0.725547	1.90482	98.6167	0.823797	1.91697	98.726	0.00827281	0.286067	1	FALSE	FALSE	FALSE	FALSE
GNG7	2.09623	98.8337	0.869533	2.2291	99.047	0.985212	2.16218	98.9396	-0.0420199	1.57e-17	3.48e-13	FALSE	FALSE	DOWN	FALSE
PITPNB	1.80349	98.8337	0.735747	1.79345	98.6628	0.795437	1.7985	98.7489	0.00358671	0.681002	1	FALSE	FALSE	FALSE	FALSE
SPTAN1	2.46673	98.8337	1.0658	2.22776	98.2324	1.19299	2.34812	98.5352	0.071422	6.07e-24	1.34e-19	FALSE	FALSE	FALSE	FALSE
CTSD	2.99677	98.8185	1.31627	2.57661	99.1393	1.11323	2.78823	98.9777	0.111069	3.18e-49	7.03e-45	FALSE	FALSE	UP	FALSE
MPC2	1.95298	98.8185	0.79	2.32454	99.4159	0.902121	2.1374	99.115	-0.118518	1.57e-107	3.47e-103	FALSE	FALSE	UP	FALSE
RPN1	2.38386	98.8185	1.02465	3.16799	99.8002	0.828349	2.77305	99.3058	-0.208417	3.71e-278	8.22e-274	FALSE	FALSE	FALSE	FALSE
RUVBL1	2.26744	98.8185	0.897477	3.12556	99.708	0.984994	2.69336	99.26	-0.233197	0	0	FALSE	FALSE	FALSE	FALSE
ARF4	2.12831	98.8034	0.958064	3.00383	99.6157	0.809263	2.56286	99.2066	-0.246759	0	0	FALSE	FALSE	FALSE	FALSE
CCDC86	2.15546	98.8034	0.859328	1.75821	97.633	1.02979	1.95829	98.2225	0.134554	8.19e-122	1.81e-117	FALSE	FALSE	FALSE	FALSE
DNAJC2	2.39352	98.8034	0.968591	2.35448	99.0163	1.03668	2.37415	98.9091	0.0115705	0.457144	1	FALSE	FALSE	FALSE	FALSE
ITGB1	2.1366	98.7882	1.04937	2.22689	99.047	0.912379	2.18141	98.9167	-0.0283815	1.84e-10	4.07e-06	FALSE	FALSE	UP	FALSE
LRRC42	2.37679	98.7882	0.988272	2.1565	98.6628	0.949193	2.26745	98.726	0.0674642	2.07e-28	4.59e-24	FALSE	FALSE	FALSE	FALSE
LOC115491355	1.90727	98.7731	0.835677	1.84755	98.4015	0.876655	1.87763	98.5886	0.0207551	7.88e-06	0.174459	FALSE	FALSE	DOWN	FALSE
PLOD2	2.41694	98.7731	1.22226	2.16448	98.8011	1.03692	2.29163	98.787	0.0767552	2.62e-23	5.79e-19	FALSE	FALSE	DOWN	FALSE
SRPK1	2.01188	98.7731	0.783554	1.93668	98.9856	0.84314	1.97456	98.8785	0.0252852	0.00351244	1	FALSE	FALSE	UP	FALSE
ACTR2	1.91005	98.758	0.792384	2.08903	98.8472	0.868381	1.99888	98.8023	-0.0596882	7.48e-31	1.66e-26	FALSE	FALSE	FALSE	FALSE
LOC115490529	1.9042	98.758	0.719433	1.64317	97.8943	0.772386	1.77464	98.3293	0.0941783	1.07e-58	2.37e-54	FALSE	FALSE	UP	FALSE
REXO2	1.88695	98.758	0.776027	1.8928	98.4783	0.852128	1.88985	98.6192	-0.00202263	0.325396	1	FALSE	FALSE	FALSE	FALSE
BCCIP	1.91279	98.7428	0.709092	1.79295	98.4783	0.838988	1.85331	98.6115	0.0420128	6.19e-14	1.37e-09	FALSE	FALSE	FALSE	FALSE
CBX3	1.96391	98.7428	0.715393	2.07582	99.17	0.746017	2.01945	98.9548	-0.0370624	8.22e-14	1.82e-09	FALSE	FALSE	FALSE	FALSE
ERG28	2.32587	98.7428	1.07846	1.97258	98.0941	1.00798	2.15052	98.4208	0.112302	1.68e-64	3.72e-60	FALSE	FALSE	FALSE	FALSE
SAT1	2.72465	98.7428	1.53292	1.93931	97.8328	1.23412	2.33486	98.2911	0.236799	1.75e-208	3.87e-204	FALSE	FALSE	FALSE	FALSE
TMCO1	1.91447	98.7428	0.865578	2.00275	98.9087	0.850576	1.95829	98.8251	-0.0298408	1.01e-08	0.000222659	FALSE	FALSE	FALSE	HP:0002167
AGRN	2.16489	98.7277	0.95651	2.10398	98.6474	1.01889	2.13465	98.6878	0.0194331	0.0151815	1	FALSE	FALSE	DOWN	HP:0000750
BRD7	1.95835	98.7277	0.83501	1.91039	98.5091	0.99486	1.93455	98.6192	0.0163461	0.0482888	1	FALSE	FALSE	FALSE	FALSE
NFIC	2.18325	98.7277	1.06878	1.98661	98.5398	1.07949	2.08565	98.6344	0.0637636	5.79e-18	1.28e-13	FALSE	FALSE	UP	FALSE
TIMM10	2.07347	98.7277	0.82599	1.65498	97.0642	0.993846	1.86576	97.902	0.14637	2.52e-141	5.58e-137	FALSE	FALSE	UP	FALSE
FAM204A	1.86147	98.7125	0.709886	1.54735	97.4639	0.883418	1.70556	98.0928	0.116284	5.03e-89	1.11e-84	FALSE	FALSE	FALSE	FALSE
GNAS	2.08865	98.7125	0.940786	2.89045	99.7233	1.02305	2.48661	99.2142	-0.230791	0	0	FALSE	FALSE	FALSE	HP:0002167, HP:0012049
MRPS31	1.9798	98.7125	0.797289	2.48246	99.3852	0.879012	2.22929	99.0464	-0.155883	3.32e-180	7.35e-176	FALSE	FALSE	FALSE	FALSE
ARL1	2.20465	98.6974	0.85099	2.28859	99.4313	0.780589	2.24632	99.0616	-0.0258552	3.04e-07	0.00672782	FALSE	FALSE	FALSE	FALSE
STT3A	1.95105	98.6974	0.84872	1.96627	98.6013	0.969377	1.9586	98.6497	-0.00514224	0.0522015	1	FALSE	FALSE	FALSE	FALSE
DCAF13	1.71058	98.6822	0.772131	1.56091	97.802	0.783046	1.63629	98.2453	0.0567978	4.34e-21	9.6e-17	FALSE	FALSE	FALSE	FALSE
DTYMK	1.85076	98.6822	0.750493	1.79237	98.6013	0.812114	1.82178	98.6421	0.0206939	0.000951704	1	FALSE	FALSE	FALSE	FALSE
LRRC59	2.22457	98.6822	0.993001	2.07095	98.2631	0.954861	2.14832	98.4742	0.0488122	7.82e-16	1.73e-11	FALSE	FALSE	FALSE	FALSE
SSB	2.09727	98.6822	0.953299	3.25366	99.7387	0.986639	2.67123	99.2066	-0.31726	0	0	FALSE	FALSE	FALSE	FALSE
ASH2L	1.78449	98.6671	0.741059	1.86299	98.7857	0.786253	1.82345	98.726	-0.027801	1.01e-08	0.000222718	FALSE	FALSE	FALSE	FALSE
LOC100232751	1.87051	98.6671	0.730762	2.08683	98.9702	0.768152	1.97788	98.8175	-0.0726555	3.49e-42	7.73e-38	FALSE	FALSE	UP	FALSE
STIP1	2.09505	98.6671	0.94903	2.50934	99.3083	0.944082	2.30068	98.9854	-0.125624	1.21e-118	2.68e-114	FALSE	FALSE	FALSE	FALSE
ARGLU1	1.9143	98.6519	0.886056	2.30611	99.1239	0.961768	2.10877	98.8862	-0.126143	5.81e-103	1.29e-98	FALSE	FALSE	DOWN	FALSE
BRK1	2.13439	98.6519	0.981676	2.54905	99.5081	0.888286	2.3402	99.0769	-0.124247	2.03e-101	4.5e-97	FALSE	FALSE	FALSE	FALSE
CTCF	1.83104	98.6519	0.827534	1.87515	98.3246	0.970695	1.85293	98.4895	-0.0154585	0.000258212	1	FALSE	FALSE	FALSE	HP:0001260
JUN	3.5696	98.6519	1.79666	4.27349	99.5235	1.53189	3.91897	99.0845	-0.143268	1.19e-78	2.63e-74	FALSE	FALSE	DOWN	FALSE
JUND	2.23729	98.6519	1.22406	2.06597	98.8626	1.01436	2.15225	98.7565	0.0543739	1.14e-09	2.52e-05	FALSE	FALSE	DOWN	FALSE
NDFIP2	1.91693	98.6519	0.803607	1.76588	98.632	0.81834	1.84196	98.6421	0.0531745	1.13e-18	2.49e-14	FALSE	FALSE	FALSE	FALSE
SH3GLB1	1.91292	98.6519	0.740252	1.80457	98.7857	0.767678	1.85914	98.7183	0.037907	1.42e-07	0.0031509	FALSE	FALSE	FALSE	FALSE
LZIC	1.77613	98.6368	0.73253	1.84979	98.7243	0.783475	1.81269	98.6802	-0.0261869	4.31e-07	0.00954356	FALSE	FALSE	FALSE	FALSE
PTP4A2	1.7661	98.6368	0.775001	1.95456	98.8626	0.815689	1.85964	98.7489	-0.0659129	1.21e-31	2.68e-27	FALSE	FALSE	FALSE	FALSE
HSPA2	2.44111	98.6216	1.2435	2.10036	98.3246	1.17977	2.27199	98.4742	0.104275	1.1e-35	2.43e-31	FALSE	FALSE	FALSE	FALSE
PSME3	1.94923	98.6216	0.758508	1.94152	98.4783	0.924707	1.9454	98.5505	0.00262043	0.877195	1	FALSE	FALSE	FALSE	FALSE
RHOC	2.37058	98.6216	1.12591	1.48858	95.1891	1.13108	1.93281	96.9179	0.303374	0	0	FALSE	FALSE	UP	FALSE
RPS11	2.22462	98.6216	1.09083	3.58828	99.8924	0.990585	2.90146	99.2524	-0.352689	0	0	FALSE	FALSE	FALSE	FALSE
ZCCHC24	2.40735	98.6216	1.18358	2.21077	97.6791	1.40399	2.30978	98.1538	0.0594232	1.41e-17	3.13e-13	FALSE	FALSE	UP	FALSE
GTF2H5	1.82201	98.6065	0.706162	1.9941	98.9087	0.828903	1.90743	98.7565	-0.0591932	1.48e-30	3.28e-26	FALSE	FALSE	FALSE	HP:0001260, HP:0001618
SELENOK	2.27567	98.6065	1.28567	2.3738	99.0163	1.03662	2.32438	98.8099	-0.0295178	4.84e-12	1.07e-07	FALSE	FALSE	FALSE	FALSE
ANAPC16	1.90062	98.5913	0.806633	1.80592	98.1863	0.947869	1.85361	98.3903	0.0331942	6.81e-11	1.51e-06	FALSE	FALSE	FALSE	FALSE
DNAJC7	1.89249	98.5913	0.837464	1.62129	97.5868	0.922753	1.75788	98.0928	0.0984483	3.46e-49	7.66e-45	FALSE	FALSE	FALSE	FALSE
PBX1	2.02929	98.5913	0.911062	2.04527	98.3554	1.04113	2.03722	98.4742	-0.00525957	0.0570746	1	FALSE	FALSE	FALSE	HP:0002168
SMARCA2	2.0056	98.5913	0.877232	2.23301	98.9394	0.910806	2.11847	98.7641	-0.0729363	1.33e-42	2.94e-38	FALSE	FALSE	FALSE	HP:0000750, HP:0002381, HP:0010529, HP:0002357, HP:0002300, HP:0002465
SRSF4	1.8558	98.5913	0.895757	1.89995	98.4783	0.943424	1.87771	98.5352	-0.0153397	0.00041109	1	FALSE	FALSE	FALSE	FALSE
UFD1	1.71239	98.5913	0.703585	1.94255	99.0317	0.766246	1.82663	98.8099	-0.0814488	2.58e-52	5.72e-48	FALSE	FALSE	FALSE	HP:0001344
BRI3BP	2.01871	98.5762	0.944488	2.60565	99.4159	0.945601	2.31003	98.993	-0.177672	2.59e-220	5.73e-216	FALSE	FALSE	DOWN	FALSE
GM2A	2.30737	98.5762	1.20724	2.62082	99.1854	1.08108	2.46295	98.8785	-0.0905491	5.19e-51	1.15e-46	FALSE	FALSE	UP	HP:0001260, HP:0002371
IAH1	1.81191	98.5762	0.713969	1.83634	98.6013	0.808701	1.82404	98.5886	-0.00865077	0.0882348	1	FALSE	FALSE	FALSE	FALSE
SIVA1	1.90358	98.5762	0.804475	1.32438	95.6809	0.964709	1.6161	97.1392	0.22249	8.14e-307	1.8e-302	FALSE	FALSE	FALSE	FALSE
CRIPT	1.82177	98.561	0.830863	1.79591	98.5859	0.891344	1.80893	98.5734	0.00920989	0.113139	1	FALSE	FALSE	FALSE	FALSE
RBM22	1.72188	98.561	0.714774	1.93834	99.0778	0.785771	1.82932	98.8175	-0.0765233	1.09e-52	2.41e-48	FALSE	FALSE	FALSE	FALSE
ZDHHC6	1.90474	98.561	0.723808	1.72996	97.9557	0.876016	1.81799	98.2606	0.0620566	1.74e-29	3.85e-25	FALSE	FALSE	UP	FALSE
MAP1LC3B	1.67955	98.5459	0.73655	1.47728	97.5715	0.784261	1.57916	98.0623	0.0784864	9.04e-35	2e-30	FALSE	FALSE	FALSE	FALSE
MRPL48	1.92003	98.5459	0.866463	1.99692	98.7243	0.878759	1.9582	98.6344	-0.0259918	2.51e-07	0.00555828	FALSE	FALSE	FALSE	FALSE
MRPS17	1.81474	98.5459	0.747612	1.86046	98.5398	0.84937	1.83743	98.5429	-0.0161099	0.000369611	1	FALSE	FALSE	FALSE	FALSE
NAP1L4	1.80942	98.5459	0.713297	1.71931	97.9404	0.837324	1.76469	98.2453	0.0326005	2.1e-07	0.00465459	FALSE	FALSE	UP	FALSE
NDUFA8	1.9023	98.5459	0.82178	1.7381	98.1555	0.923265	1.8208	98.3522	0.0582376	8.32e-28	1.84e-23	FALSE	FALSE	DOWN	FALSE
PTEN	1.86159	98.5459	0.873822	1.85077	98.0633	1.00756	1.85622	98.3064	0.00378543	0.755366	1	FALSE	FALSE	FALSE	HP:0002465
CD164	2.14211	98.5307	0.934618	1.88313	97.8789	1.04007	2.01357	98.2072	0.0860167	5.84e-38	1.29e-33	FALSE	FALSE	UP	FALSE
MED21	1.94483	98.5307	0.83224	1.30987	95.9422	0.878534	1.62968	97.246	0.242858	0	0	FALSE	FALSE	FALSE	FALSE
PARP1	2.26987	98.5156	0.933011	2.32446	98.5091	1.0904	2.29697	98.5124	-0.0165559	8.25e-05	1	FALSE	FALSE	FALSE	FALSE
TCERG1	1.82791	98.5156	0.786931	1.85947	98.4015	0.912998	1.84357	98.459	-0.0110989	0.00265865	1	FALSE	FALSE	FALSE	FALSE
TNFRSF21	2.33395	98.5156	0.992523	1.31383	93.9594	1.20879	1.82762	96.2542	0.365254	0	0	FALSE	FALSE	UP	FALSE
LOC115491437	1.88537	98.5005	0.819957	1.54179	97.2641	0.890115	1.71483	97.8868	0.126785	1.67e-112	3.69e-108	FALSE	FALSE	FALSE	FALSE
BUB3	2.0735	98.4853	0.959884	1.78622	97.4946	1.00785	1.93092	97.9936	0.0981301	7.46e-48	1.65e-43	FALSE	FALSE	FALSE	FALSE
MED31	1.89549	98.4853	0.84887	2.04032	98.5706	0.859648	1.96737	98.5276	-0.0488061	4.11e-18	9.1e-14	FALSE	FALSE	FALSE	FALSE
LOC100225528	1.80771	98.4702	0.807739	1.67892	97.4485	0.966824	1.74379	97.9631	0.0469558	1.39e-15	3.07e-11	FALSE	FALSE	UP	FALSE
MRPS26	1.89169	98.4702	0.948193	1.64919	97.633	0.909742	1.77133	98.0546	0.0875852	1.87e-42	4.15e-38	FALSE	FALSE	DOWN	FALSE
NAA20	1.78048	98.4702	0.744985	2.13893	99.2622	0.762961	1.95839	98.8633	-0.121257	8.52e-111	1.89e-106	FALSE	FALSE	FALSE	FALSE
SDCBP	2.06682	98.4702	1.0062	1.97674	99.0317	0.746739	2.02211	98.7489	0.0298121	0.00658146	1	FALSE	FALSE	UP	FALSE
TNRC6B	2.16232	98.4702	1.11387	2.06015	97.8635	1.25243	2.11161	98.1691	0.0328427	0.000358756	1	FALSE	FALSE	FALSE	FALSE
ANXA5	2.15638	98.455	0.953784	2.19828	99.2007	0.780172	2.17718	98.8251	-0.0131879	0.00123192	1	FALSE	FALSE	UP	FALSE
C2H18orf21	1.80821	98.455	0.835525	1.42994	97.0642	0.889593	1.62046	97.7647	0.144682	2.09e-122	4.64e-118	FALSE	FALSE	FALSE	FALSE
RBMX	1.77329	98.455	0.74632	1.73419	98.4168	0.817527	1.75388	98.4361	0.0142012	0.178847	1	FALSE	FALSE	DOWN	FALSE
WSB2	1.66628	98.455	0.717612	1.75632	98.4015	0.778908	1.71097	98.4284	-0.0332111	1.69e-09	3.74e-05	FALSE	FALSE	FALSE	FALSE
RAB2A	1.94273	98.4399	0.839965	1.91318	98.8626	0.727785	1.92806	98.6497	0.0100898	0.53991	1	FALSE	FALSE	FALSE	FALSE
SF3A3	1.63651	98.4399	0.71144	1.65434	98.1248	0.810246	1.64536	98.2835	-0.00673684	0.074315	1	FALSE	FALSE	FALSE	FALSE
MRPL40	1.77929	98.4247	0.807928	1.9868	98.2631	0.932842	1.88229	98.3445	-0.0720085	6.54e-42	1.45e-37	FALSE	FALSE	FALSE	FALSE
RSL1D1	1.95345	98.4247	1.02457	2.29423	98.4322	1.10109	2.12259	98.4284	-0.1092	3.17e-70	7.02e-66	FALSE	FALSE	FALSE	FALSE
SDF2L1	1.85365	98.4247	0.884715	1.976	98.6013	0.929461	1.91438	98.5124	-0.0419787	7.38e-16	1.63e-11	FALSE	FALSE	FALSE	FALSE
CAVIN1	2.14387	98.4096	1.10758	2.7759	99.4313	1.08383	2.45757	98.9167	-0.183182	2.5e-189	5.53e-185	FALSE	FALSE	UP	FALSE
EEF1G	1.88951	98.4096	0.829372	2.12935	99.1085	0.825309	2.00855	98.7565	-0.0797366	7.77e-48	1.72e-43	FALSE	FALSE	UP	FALSE
HSPA5	2.68851	98.4096	1.70174	2.83494	98.7396	1.4697	2.76119	98.5734	-0.0389331	2.85e-17	6.31e-13	FALSE	FALSE	FALSE	FALSE
ITGA6	2.79323	98.4096	1.85118	3.85431	99.5081	1.33599	3.31988	98.9548	-0.24665	1.15e-256	2.55e-252	FALSE	FALSE	UP	FALSE
MRPL16	1.9129	98.4096	0.850337	1.28098	95.0661	0.917611	1.59925	96.7501	0.244544	0	0	FALSE	FALSE	DOWN	FALSE
PNKD	1.98801	98.4096	0.942602	1.82232	98.5091	0.884489	1.90577	98.459	0.0570492	1.82e-20	4.03e-16	FALSE	FALSE	FALSE	HP:0010526, HP:0002167
SCP2	1.80368	98.4096	0.835438	1.98111	98.8472	0.865532	1.89175	98.6268	-0.0613654	2.17e-27	4.81e-23	FALSE	FALSE	UP	FALSE
FAM172A	2.05781	98.3944	0.895538	2.10655	98.5706	0.967058	2.082	98.4818	-0.0158132	0.000797204	1	FALSE	FALSE	FALSE	FALSE
TMBIM6	1.75036	98.3944	0.807925	1.36672	96.9567	0.886111	1.55994	97.6808	0.150229	4.82e-152	1.07e-147	FALSE	FALSE	FALSE	FALSE
USP9X	1.84691	98.3944	0.906859	2.03634	98.7243	1.01188	1.94093	98.5581	-0.0644182	2.92e-33	6.47e-29	FALSE	FALSE	FALSE	HP:0001344, HP:0000750, HP:0002465
GINS1	2.07743	98.3793	0.854577	2.33408	99.0009	0.887908	2.20482	98.6878	-0.080101	7.29e-51	1.61e-46	FALSE	FALSE	DOWN	FALSE
LOC100219438	3.16928	98.3793	1.6386	2.50652	97.9865	1.11676	2.84033	98.1843	0.17312	5.09e-81	1.13e-76	FALSE	FALSE	FALSE	FALSE
MVD	2.2821	98.3793	1.18711	2.83769	99.2315	1.00226	2.55786	98.8023	-0.156387	3.96e-144	8.77e-140	FALSE	FALSE	UP	FALSE
POLD2	2.33122	98.3793	1.00484	1.84542	97.1872	1.0927	2.0901	97.7876	0.157629	8.54e-109	1.89e-104	FALSE	FALSE	FALSE	FALSE
TAF13	1.78467	98.3793	0.821493	1.96196	98.8626	0.835996	1.87267	98.6192	-0.0617232	1.44e-34	3.18e-30	FALSE	FALSE	FALSE	FALSE
TMEM59	1.82084	98.3793	0.809424	1.81994	98.6013	0.768003	1.82039	98.4895	0.000318301	0.803672	1	FALSE	FALSE	FALSE	FALSE
UTP11	1.84683	98.3793	0.774385	1.90655	98.5859	0.847998	1.87647	98.4818	-0.0207601	0.000193393	1	FALSE	FALSE	FALSE	FALSE
LOC100222424	1.94392	98.3641	0.844177	1.62261	97.4792	0.931358	1.78444	97.9249	0.115573	4.05e-90	8.96e-86	FALSE	FALSE	DOWN	FALSE
SERPINH1	3.49379	98.3641	2.15045	4.48122	99.4006	1.66354	3.98389	98.8785	-0.19863	3.95e-164	8.76e-160	FALSE	FALSE	FALSE	FALSE
ACTR1A	1.67222	98.349	0.755417	1.36978	96.1113	0.920621	1.52211	97.2383	0.120115	1.72e-98	3.8e-94	FALSE	FALSE	UP	FALSE
P4HA1	2.08372	98.349	1.20367	1.93095	97.6944	1.16065	2.00789	98.0241	0.0508111	1.01e-12	2.23e-08	FALSE	FALSE	FALSE	FALSE
SSR1	1.90687	98.349	0.976973	1.8403	97.7713	0.967679	1.87383	98.0623	0.023166	0.00633604	1	FALSE	FALSE	FALSE	FALSE
UBXN4	2.09238	98.349	1.12175	2.20694	98.7243	1.03878	2.14924	98.5352	-0.0363759	9.44e-15	2.09e-10	FALSE	FALSE	FALSE	FALSE
DYNLT1	1.83822	98.3338	0.747725	1.90336	98.8933	0.785545	1.87055	98.6115	-0.0226897	6.37e-07	0.0140995	FALSE	FALSE	FALSE	FALSE
ELOC	1.76081	98.3338	0.849323	1.57561	97.4485	0.914968	1.66888	97.8944	0.0694383	1.25e-31	2.76e-27	FALSE	FALSE	FALSE	FALSE
LOC105759173	1.84206	98.3338	0.815465	1.71081	98.0633	0.82803	1.77691	98.1996	0.0472826	5.34e-12	1.18e-07	FALSE	FALSE	FALSE	FALSE
LOC115498151	1.75612	98.3338	0.802596	1.77614	97.9096	0.954969	1.76606	98.1233	-0.00723452	0.166469	1	FALSE	FALSE	FALSE	FALSE
RAB5C	1.60654	98.3338	0.729467	1.51765	97.802	0.78871	1.56242	98.0699	0.0346983	1.59e-09	3.52e-05	FALSE	FALSE	FALSE	FALSE
DNAJA1	1.8089	98.3187	0.744819	2.01775	98.8933	0.798969	1.91256	98.6039	-0.0717187	2.61e-40	5.77e-36	FALSE	FALSE	FALSE	FALSE
GPM6B	2.56505	98.3187	1.23863	2.11798	97.0335	1.30032	2.34315	97.6808	0.133993	1.17e-79	2.59e-75	FALSE	FALSE	DOWN	FALSE
MAPRE1	1.71727	98.3187	0.820475	1.85658	98.4322	0.914289	1.78642	98.375	-0.0499994	8.57e-24	1.9e-19	FALSE	FALSE	FALSE	FALSE
PITHD1	1.88704	98.3187	0.83619	1.43665	96.7722	0.921834	1.6635	97.5511	0.169609	2.07e-180	4.59e-176	FALSE	FALSE	FALSE	FALSE
SNX3	1.72367	98.3187	0.718503	1.66275	98.3093	0.794328	1.69344	98.314	0.0226188	2.81e-06	0.0621451	FALSE	FALSE	UP	FALSE
ASPH	2.65901	98.3035	1.33751	2.17089	98.3554	1.04483	2.41674	98.3293	0.143179	2.83e-90	6.28e-86	FALSE	FALSE	UP	FALSE
LAMP1	1.68647	98.3035	0.727841	1.79559	98.755	0.737296	1.74063	98.5276	-0.039815	4.03e-14	8.92e-10	FALSE	FALSE	UP	FALSE
MRPS23	1.93419	98.3035	0.905678	1.72853	97.7713	0.997833	1.83211	98.0394	0.0726697	6.69e-30	1.48e-25	FALSE	FALSE	FALSE	FALSE
HOOK3	1.82393	98.2884	0.855885	1.93833	98.217	0.934207	1.88071	98.253	-0.0397091	1.57e-12	3.47e-08	FALSE	FALSE	FALSE	FALSE
NRAS	1.68552	98.2884	0.731009	1.26305	96.0191	0.800222	1.47583	97.162	0.171162	1.72e-173	3.81e-169	FALSE	FALSE	FALSE	HP:0001260
BZW1	1.90084	98.2733	0.949128	2.38479	99.2161	0.978465	2.14104	98.7412	-0.154289	2.65e-181	5.86e-177	FALSE	FALSE	FALSE	FALSE
CHMP5	1.7706	98.2733	0.780651	1.66383	98.4015	0.793261	1.71761	98.3369	0.0392988	9.62e-10	2.13e-05	FALSE	FALSE	FALSE	FALSE
SEC11C	1.83752	98.2733	0.901486	1.95204	98.5859	0.854276	1.89436	98.4284	-0.0395665	1.77e-13	3.92e-09	FALSE	FALSE	FALSE	FALSE
SECISBP2	1.91901	98.2733	0.821782	1.75731	97.9404	0.867568	1.83875	98.108	0.0569911	3.99e-20	8.83e-16	FALSE	FALSE	FALSE	FALSE
ATG101	1.86859	98.2581	0.854624	1.55878	97.1718	0.896127	1.71482	97.719	0.114292	2.77e-85	6.14e-81	FALSE	FALSE	FALSE	FALSE
ROMO1	1.99277	98.2581	1.04073	2.22196	98.9394	1.03071	2.10653	98.5963	-0.0737925	1.24e-45	2.75e-41	FALSE	FALSE	FALSE	FALSE
TOP1	1.82225	98.2581	0.890977	1.95286	98.7243	0.894794	1.88708	98.4895	-0.0452429	3.35e-17	7.42e-13	FALSE	FALSE	FALSE	FALSE
TXN2	1.81314	98.2581	0.851837	1.68082	97.802	0.899459	1.74747	98.0317	0.0481797	4.77e-17	1.06e-12	FALSE	FALSE	FALSE	FALSE
LOC115491438	1.83001	98.243	0.856362	1.83101	98.0633	0.905192	1.83051	98.1538	-0.00035335	0.990954	1	FALSE	FALSE	FALSE	FALSE
MRPL19	1.66111	98.243	0.768138	1.7494	98.3093	0.827222	1.70493	98.2759	-0.0326414	7.47e-11	1.65e-06	FALSE	FALSE	FALSE	FALSE
NDUFC1	1.91428	98.243	1.02124	1.70286	97.8328	1.01703	1.80934	98.0394	0.0753126	1.24e-31	2.75e-27	FALSE	FALSE	FALSE	FALSE
SELENOS	1.82407	98.243	0.976061	2.00428	98.878	0.965425	1.91352	98.5581	-0.0618584	1.71e-24	3.79e-20	FALSE	FALSE	UP	FALSE
STMP1	1.9995	98.243	0.882034	1.76968	97.8943	0.911174	1.88543	98.0699	0.0797127	1.47e-38	3.25e-34	FALSE	FALSE	FALSE	FALSE
XBP1	2.13407	98.243	1.18204	2.9728	99.4006	1.07891	2.55036	98.8175	-0.237138	5.88e-266	1.3e-261	FALSE	FALSE	DOWN	FALSE
YIPF1	1.70025	98.243	0.759711	1.71679	98.3861	0.730676	1.70846	98.314	-0.00610501	0.129884	1	FALSE	FALSE	FALSE	FALSE
CTSL	2.23045	98.2278	1.20239	2.18169	98.6781	0.968073	2.20624	98.4513	0.0152089	0.824486	1	FALSE	FALSE	UP	FALSE
SYAP1	1.8643	98.2278	0.934135	2.07971	98.8472	0.955336	1.97121	98.5352	-0.0725123	9.11e-37	2.02e-32	FALSE	FALSE	UP	FALSE
ARPC1A	1.78783	98.2127	0.890089	1.67475	98.1709	0.820373	1.7317	98.1919	0.041405	3.19e-10	7.06e-06	FALSE	FALSE	UP	FALSE
LOC100222291	1.90695	98.2127	0.856116	2.17499	98.878	0.908766	2.03999	98.5429	-0.088199	1.79e-45	3.97e-41	FALSE	FALSE	FALSE	FALSE
POLR2J	1.63163	98.2127	0.699313	1.65333	98.3246	0.795241	1.6424	98.2682	-0.00821308	0.18694	1	FALSE	FALSE	FALSE	FALSE
ACADM	1.74637	98.1975	0.765431	1.90592	98.632	0.808072	1.82556	98.4132	-0.0564713	1.52e-25	3.36e-21	FALSE	FALSE	UP	HP:0000750
DYNC1I2	1.91002	98.1975	0.988251	1.8936	98.4168	0.906553	1.90187	98.3064	0.0056574	0.413288	1	FALSE	FALSE	FALSE	HP:0002465, HP:0001260
MXRA7	2.32745	98.1975	1.21809	1.51284	94.8663	1.24923	1.92312	96.5441	0.280793	0	0	FALSE	FALSE	UP	FALSE
SLC39A1	1.99466	98.1975	0.938068	2.39933	99.5543	0.787077	2.19552	98.8709	-0.126749	5.39e-113	1.19e-108	FALSE	FALSE	UP	FALSE
CCNI	1.99388	98.1824	1.0825	1.7644	98.0018	0.95025	1.87998	98.0928	0.0797469	2.66e-24	5.89e-20	FALSE	FALSE	FALSE	FALSE
ESD	1.72129	98.1824	0.814755	1.98062	98.7857	0.791945	1.85	98.4818	-0.0910261	3.16e-56	7e-52	FALSE	FALSE	FALSE	FALSE
MRPL41	1.70005	98.1824	0.781117	1.52216	97.4024	0.854277	1.61175	97.7952	0.0681542	8.76e-34	1.94e-29	FALSE	FALSE	FALSE	FALSE
XPA	1.91386	98.1824	0.915305	2.01175	98.632	0.969411	1.96244	98.4056	-0.0330427	5.88e-08	0.00130287	FALSE	FALSE	FALSE	FALSE
PNN	1.79677	98.1521	0.859031	1.58679	97.4946	0.965586	1.69255	97.8258	0.0780464	1.96e-31	4.34e-27	FALSE	FALSE	DOWN	FALSE
PRELID1	1.99583	98.1521	1.08902	2.12846	98.1863	1.1587	2.06166	98.1691	-0.0433171	7.97e-15	1.76e-10	FALSE	FALSE	FALSE	FALSE
LOC100189937	1.73053	98.1369	0.841266	2.03897	99.0624	0.749716	1.88362	98.5963	-0.107021	1.45e-97	3.22e-93	FALSE	FALSE	FALSE	FALSE
LOC115491467	2.03159	98.1369	0.982811	1.4887	96.142	1.02954	1.76213	97.1468	0.197328	9.3e-221	2.06e-216	FALSE	FALSE	FALSE	FALSE
MYOD1	11.3343	98.1369	3.72306	5.34352	95.8807	4.47313	8.36083	97.0171	0.664949	0	0	FALSE	FALSE	FALSE	FALSE
VGLL3	2.24995	98.1369	1.16349	2.45042	98.5552	1.24094	2.34945	98.3445	-0.0598572	5.36e-21	1.19e-16	FALSE	FALSE	UP	FALSE
NFYC	1.69786	98.1218	0.780674	1.71401	98.3246	0.858734	1.70588	98.2225	-0.00596913	0.077144	1	FALSE	FALSE	UP	FALSE
AKR7A2	1.71171	98.1066	0.763914	1.62989	98.1555	0.792332	1.6711	98.1309	0.03064	2.55e-07	0.00565257	FALSE	FALSE	FALSE	FALSE
HM13	1.65521	98.1066	0.821862	1.56954	97.5254	0.813968	1.61269	97.8181	0.0327994	8.07e-08	0.00178644	FALSE	FALSE	FALSE	FALSE
TCOF1	1.80688	98.1066	0.938891	1.99552	98.3861	1.02694	1.90051	98.2453	-0.0650441	5.56e-34	1.23e-29	FALSE	FALSE	DOWN	HP:0001344
RBM26	1.77107	98.0915	0.930592	1.78267	97.8481	1.04317	1.77683	97.9707	-0.00417721	0.0165469	1	FALSE	FALSE	FALSE	FALSE
CDH13	4.35681	98.0763	1.86832	5.80239	99.9078	1.33197	5.07431	98.9854	-0.238905	1.1e-273	2.44e-269	FALSE	FALSE	DOWN	FALSE
GLO1	1.76494	98.0763	0.927404	1.96968	99.0317	0.838715	1.86656	98.5505	-0.0714374	7.28e-35	1.61e-30	FALSE	FALSE	FALSE	FALSE
PRPF19	1.64078	98.0763	0.785605	1.38645	96.6492	0.828399	1.51455	97.368	0.101267	6.67e-65	1.48e-60	FALSE	FALSE	FALSE	FALSE
TLE5	1.98088	98.0763	1.06797	1.58836	96.1881	1.27436	1.78606	97.1392	0.141196	6.62e-106	1.47e-101	FALSE	FALSE	FALSE	FALSE
VAPB	1.71068	98.0763	0.820132	2.17756	99.1854	0.840659	1.94241	98.6268	-0.158915	3.2e-181	7.07e-177	FALSE	FALSE	FALSE	HP:0001260
CEBPD	2.5816	98.0612	1.6632	3.09365	98.8165	1.59205	2.83575	98.4361	-0.133628	6.1e-55	1.35e-50	FALSE	FALSE	UP	FALSE
DHX29	1.74129	98.046	0.789117	1.68913	97.5561	0.90523	1.7154	97.8029	0.0192134	0.130273	1	FALSE	FALSE	FALSE	FALSE
MRPL37	1.80758	98.046	0.891391	1.62279	96.4802	1.06149	1.71586	97.2688	0.0680863	6.22e-27	1.38e-22	FALSE	FALSE	FALSE	FALSE
TPR	1.97348	98.046	0.968521	2.16782	98.4015	1.17426	2.06994	98.2225	-0.0633086	1.09e-27	2.41e-23	FALSE	FALSE	FALSE	FALSE
DYNC1H1	1.93967	98.0309	0.96294	2.02889	97.925	1.08707	1.98395	97.9783	-0.0299	5.94e-09	0.000131558	FALSE	FALSE	UP	HP:0002167
IMPDH2	2.22942	98.0309	1.03987	2.94639	99.5081	0.951685	2.58528	98.7641	-0.200499	8.58e-233	1.9e-228	FALSE	FALSE	FALSE	FALSE
LOC100190436	1.6058	98.0309	0.76651	1.75946	98.1402	0.86025	1.68206	98.0851	-0.0572952	9.13e-26	2.02e-21	FALSE	FALSE	FALSE	FALSE
PHF14	1.67074	98.0309	0.825483	1.4565	96.6492	0.97627	1.5644	97.3451	0.0836179	1.02e-41	2.25e-37	FALSE	FALSE	FALSE	FALSE
VAMP3	1.68157	98.0309	0.883921	1.48777	96.9105	0.889716	1.58538	97.4748	0.0750176	7.99e-34	1.77e-29	FALSE	FALSE	FALSE	FALSE
BRD4	1.84953	98.0158	0.956734	1.40991	96.2804	1.00773	1.63133	97.1544	0.167565	1.18e-150	2.61e-146	FALSE	FALSE	FALSE	FALSE
FUBP1	1.78737	98.0158	0.854639	2.17132	98.9394	0.988348	1.97794	98.4742	-0.129051	1.01e-120	2.24e-116	FALSE	FALSE	DOWN	FALSE
NUF2	2.45805	98.0158	1.36676	2.8304	98.755	1.20925	2.64286	98.3827	-0.102265	4e-61	8.87e-57	FALSE	FALSE	UP	FALSE
PSIP1	2.03857	98.0158	0.924322	2.42933	98.755	1.05186	2.23252	98.3827	-0.120978	5.89e-80	1.3e-75	FALSE	FALSE	FALSE	FALSE
GTF2A1	1.81107	98.0006	0.882761	1.48293	96.4494	1.00363	1.6482	97.2307	0.124124	2.57e-89	5.68e-85	FALSE	FALSE	FALSE	FALSE
PARK7	1.63633	98.0006	0.744904	1.417	96.6954	0.83753	1.52747	97.3528	0.0868593	1.22e-53	2.71e-49	FALSE	FALSE	UP	FALSE
HSPB11	1.78182	97.9855	0.831367	1.8375	98.2631	0.888671	1.80946	98.1233	-0.0198188	0.00016405	1	FALSE	FALSE	FALSE	FALSE
NDUFS7	1.82037	97.9855	0.870785	1.71242	97.7867	0.95281	1.76679	97.8868	0.0390279	9.53e-07	0.021095	FALSE	FALSE	UP	HP:0001260
ETF1	1.70055	97.9703	0.860527	1.79497	98.0172	0.933661	1.74742	97.9936	-0.0343644	1.5e-13	3.33e-09	FALSE	FALSE	FALSE	FALSE
CLINT1	1.8728	97.94	0.963715	1.7038	97.2487	1.04886	1.78892	97.5969	0.0606288	2.15e-18	4.75e-14	FALSE	FALSE	FALSE	FALSE
G3BP1	1.60501	97.94	0.740957	1.7426	98.1402	0.838218	1.6733	98.0394	-0.0514718	3.16e-26	7e-22	FALSE	FALSE	DOWN	FALSE
LOC115492984	1.89776	97.94	0.877365	1.79941	97.9711	0.84604	1.84895	97.9554	0.0345318	2.49e-06	0.0552112	FALSE	FALSE	FALSE	FALSE
BACE1	1.91875	97.9249	1.05872	1.88181	97.5407	1.22824	1.90042	97.7342	0.0127376	0.0446233	1	FALSE	FALSE	FALSE	FALSE
HIKESHI	1.65625	97.9249	0.766196	1.78432	97.9557	0.830117	1.71982	97.9402	-0.0470903	1.32e-19	2.92e-15	FALSE	FALSE	UP	HP:0002371
LOC115496132	2.09017	97.9249	1.29468	1.25878	93.7135	1.1396	1.67752	95.8346	0.313401	0	0	FALSE	FALSE	DOWN	FALSE
PYCR1	1.85255	97.9249	0.856797	1.93473	98.1248	0.941029	1.89334	98.0241	-0.0284018	6.9e-07	0.0152702	FALSE	FALSE	FALSE	HP:0000750
ZMAT2	1.50074	97.9249	0.675082	1.54578	97.5561	0.770975	1.5231	97.7418	-0.0178487	0.000161573	1	FALSE	FALSE	FALSE	FALSE
ANP32E	1.65964	97.8946	0.900063	2.05129	98.5552	1.01279	1.85403	98.2225	-0.137372	1.78e-134	3.94e-130	FALSE	FALSE	DOWN	FALSE
IGF2BP3	1.98767	97.8946	1.2213	1.48824	95.2352	1.25257	1.73979	96.5746	0.18292	5.21e-143	1.15e-138	FALSE	FALSE	DOWN	FALSE
ABHD17A	1.61611	97.8794	0.810293	1.28755	96.0652	0.847894	1.45303	96.9789	0.134205	8.33e-122	1.85e-117	FALSE	FALSE	UP	FALSE
ACAT1	1.62869	97.8794	0.783477	2.0553	98.9548	0.774719	1.84043	98.4132	-0.150391	1.92e-140	4.26e-136	FALSE	FALSE	FALSE	FALSE
DCTN2	1.62619	97.8794	0.801982	1.40105	96.7415	0.812895	1.51444	97.3146	0.0896264	4.2e-58	9.29e-54	FALSE	FALSE	DOWN	FALSE
INTS11	1.5269	97.8794	0.728065	1.72286	98.3093	0.77811	1.62416	98.0928	-0.0746894	3.12e-48	6.91e-44	FALSE	FALSE	FALSE	FALSE
LOC115496608	1.86345	97.8794	0.939174	2.03498	98.6781	0.952547	1.94859	98.2759	-0.0581787	9.61e-27	2.13e-22	FALSE	FALSE	FALSE	FALSE
EMC8	1.57341	97.8643	0.721067	1.66737	98.3554	0.786265	1.62005	98.108	-0.0358594	3.33e-13	7.37e-09	FALSE	FALSE	FALSE	FALSE
LOC100227173	1.5202	97.8643	0.7862	1.33842	96.3726	0.868467	1.42997	97.1239	0.0748644	1.16e-34	2.56e-30	FALSE	FALSE	FALSE	FALSE
PHPT1	1.58663	97.8643	0.809774	1.56055	97.633	0.873847	1.57369	97.7495	0.0101301	0.153272	1	FALSE	FALSE	FALSE	FALSE
HSPA4	1.65747	97.8491	0.762971	1.77853	98.3246	0.858479	1.71756	98.0851	-0.044547	5.46e-19	1.21e-14	FALSE	FALSE	FALSE	FALSE
KIF1B	1.72652	97.8491	1.00501	1.83152	97.9711	1.09395	1.77864	97.9097	-0.0377904	9.69e-14	2.14e-09	FALSE	FALSE	FALSE	HP:0001344
DNER	2.0983	97.834	1.11765	2.60641	99.1854	1.0647	2.35049	98.5047	-0.15186	3.71e-120	8.21e-116	FALSE	FALSE	UP	FALSE
LOC100228107	1.81608	97.834	0.869461	1.57447	97.7405	0.825877	1.69616	97.7876	0.0897026	1.57e-49	3.47e-45	FALSE	FALSE	FALSE	FALSE
LOC115491648	1.57739	97.834	0.786911	1.75979	98.5859	0.893606	1.66792	98.2072	-0.0683773	4.29e-33	9.5e-29	FALSE	FALSE	FALSE	FALSE
THOC2	1.66142	97.834	0.819421	1.58048	96.9413	0.939556	1.62125	97.3909	0.0308844	2.42e-05	0.536482	FALSE	FALSE	UP	HP:0001260, HP:0000750
LAPTM4A	1.85885	97.8188	1.0447	1.48048	97.0335	0.847502	1.67105	97.4291	0.141968	1.12e-103	2.49e-99	FALSE	FALSE	FALSE	FALSE
SELENOM	2.19056	97.8188	1.15149	1.55184	96.2804	1.06705	1.87354	97.0552	0.223383	1.95e-255	4.31e-251	FALSE	FALSE	DOWN	FALSE
GADD45GIP1	1.58893	97.8037	0.838182	1.12982	94.2361	0.832101	1.36106	96.033	0.195204	5.83e-229	1.29e-224	FALSE	FALSE	FALSE	FALSE
GNAI3	1.67711	97.8037	0.764231	1.27233	96.1113	0.798372	1.4762	96.9637	0.163935	4.64e-166	1.03e-161	FALSE	FALSE	UP	FALSE
YRDC	1.71042	97.8037	0.860585	1.51531	96.6185	1.04389	1.61358	97.2154	0.0747091	1.16e-35	2.56e-31	FALSE	FALSE	DOWN	FALSE
COPS5	1.599	97.7885	0.782204	1.55916	98.0326	0.735297	1.57923	97.9097	0.0154491	0.0495062	1	FALSE	FALSE	UP	FALSE
EIF5	1.98	97.7885	1.20544	1.69167	96.7876	1.06678	1.83689	97.2917	0.101761	4.18e-44	9.26e-40	FALSE	FALSE	UP	FALSE
LOC115493039	1.57299	97.7734	0.71718	1.54182	97.6944	0.791821	1.55752	97.7342	0.0121893	0.0343242	1	FALSE	FALSE	FALSE	FALSE
HSCB	1.68696	97.7583	0.857581	1.78666	97.9711	1.02183	1.73644	97.8639	-0.0364324	3.4e-11	7.52e-07	FALSE	FALSE	FALSE	FALSE
RALA	1.6831	97.7583	0.868109	2.1083	99.0317	0.82714	1.89414	98.3903	-0.147105	2.85e-153	6.31e-149	FALSE	FALSE	FALSE	FALSE
EIF2B2	1.60362	97.728	0.825312	1.31399	95.85	0.863213	1.45987	96.7958	0.117928	3.02e-96	6.7e-92	FALSE	FALSE	UP	HP:0001260
LOC100226815	1.70688	97.728	0.795701	1.86523	98.2785	0.875935	1.78547	98.0012	-0.0568553	7.47e-27	1.65e-22	FALSE	FALSE	DOWN	FALSE
NUP37	1.69247	97.728	0.792428	1.70679	97.9557	0.844337	1.69958	97.841	-0.00530219	0.0461639	1	FALSE	FALSE	FALSE	FALSE
UHRF1	3.25465	97.7128	1.31103	2.84354	98.6781	1.11195	3.0506	98.1919	0.101618	6.33e-30	1.4e-25	FALSE	FALSE	FALSE	FALSE
NEDD1	1.66414	97.6977	0.799498	1.54116	97.3102	0.917703	1.6031	97.5053	0.0472611	7.01e-14	1.55e-09	FALSE	FALSE	FALSE	FALSE
SARS1	1.6983	97.6977	0.84646	1.30869	95.4196	0.926678	1.50492	96.567	0.15594	2.08e-140	4.6e-136	FALSE	FALSE	UP	HP:0002371, HP:0000750
ALDH2	1.5099	97.6674	0.696848	1.62533	98.2631	0.745402	1.56719	97.9631	-0.0449641	6.34e-13	1.4e-08	FALSE	FALSE	UP	FALSE
AP3M1	1.54352	97.6674	0.724478	1.22165	95.0046	0.857661	1.38376	96.3457	0.135301	8.84e-117	1.96e-112	FALSE	FALSE	FALSE	FALSE
DIAPH2	1.80655	97.6674	0.97548	2.13127	98.3861	1.10712	1.96772	98.0241	-0.109483	4.43e-72	9.82e-68	FALSE	FALSE	FALSE	FALSE
LOC100220783	1.68307	97.6674	0.826628	1.79057	98.3554	0.777432	1.73642	98.0088	-0.0392862	3.46e-14	7.66e-10	FALSE	FALSE	FALSE	FALSE
RAP2C	1.67582	97.6674	0.80405	1.72144	97.8481	0.910445	1.69846	97.7571	-0.0169056	0.000256275	1	FALSE	FALSE	FALSE	FALSE
LSM3	1.79964	97.6522	0.885625	2.2541	99.2776	0.829931	2.0252	98.459	-0.150425	2.8e-158	6.2e-154	FALSE	FALSE	FALSE	FALSE
RRAS2	1.98845	97.6522	1.01932	1.54907	95.9729	1.09795	1.77037	96.8187	0.159026	4.18e-120	9.25e-116	FALSE	FALSE	FALSE	HP:0001260
TM9SF2	1.54405	97.6522	0.766459	1.67558	97.925	0.858541	1.60933	97.7876	-0.0504116	1.42e-20	3.14e-16	FALSE	FALSE	FALSE	FALSE
CFDP1	1.51221	97.6371	0.785217	1.57124	97.5868	0.933696	1.54151	97.6121	-0.023223	4.92e-07	0.0108999	FALSE	FALSE	FALSE	FALSE
CORO1B	1.53854	97.6371	0.773863	1.09336	93.9441	0.863008	1.31758	95.8041	0.192818	5.78e-232	1.28e-227	FALSE	FALSE	UP	FALSE
LOC100190336	1.57129	97.6371	0.751211	1.51215	97.9096	0.808912	1.54194	97.7724	0.0232687	0.000326034	1	FALSE	FALSE	FALSE	FALSE
RWDD1	1.64104	97.6371	0.843508	1.45648	96.2342	1.01818	1.54944	96.9408	0.0724426	2.42e-33	5.36e-29	FALSE	FALSE	FALSE	FALSE
CHCHD5	1.60812	97.6219	0.920846	1.09593	94.0209	0.910518	1.3539	95.8346	0.218634	1.17e-267	2.59e-263	FALSE	FALSE	FALSE	FALSE
MYCBP	1.75904	97.6219	0.939603	1.89536	98.4168	0.978472	1.8267	98.0165	-0.0482252	4.26e-19	9.42e-15	FALSE	FALSE	FALSE	FALSE
MARS1	1.61081	97.6068	0.816191	1.32661	96.2496	0.89802	1.46975	96.9332	0.11525	5.54e-97	1.23e-92	FALSE	FALSE	FALSE	FALSE
NKIRAS2	1.54556	97.6068	0.771698	1.57129	97.3255	0.849395	1.55833	97.4672	-0.010056	0.0414493	1	FALSE	FALSE	DOWN	FALSE
NPM3	2.61158	97.6068	1.87445	3.11142	97.802	1.82441	2.85967	97.7037	-0.129624	2.51e-50	5.55e-46	FALSE	FALSE	UP	FALSE
PARL	1.62795	97.6068	0.790325	1.76676	97.8328	0.820745	1.69685	97.719	-0.0514738	4.01e-23	8.88e-19	FALSE	FALSE	FALSE	FALSE
BID	1.90023	97.5916	0.987249	1.29216	95.5118	0.848687	1.59842	96.5594	0.235297	1.2e-240	2.65e-236	FALSE	FALSE	FALSE	FALSE
CYFIP1	1.80052	97.5916	0.953839	2.20668	98.8011	0.995049	2.00211	98.1919	-0.135431	1.87e-123	4.15e-119	FALSE	FALSE	FALSE	FALSE
HAX1	1.61555	97.5916	0.882628	1.28054	95.0968	0.867955	1.44928	96.3534	0.137061	1.36e-122	3.01e-118	FALSE	FALSE	FALSE	FALSE
RFC4	1.85553	97.5916	0.886636	1.83248	98.0941	0.899946	1.84409	97.841	0.00810445	0.936803	1	FALSE	FALSE	FALSE	FALSE
MCRIP1	1.55745	97.5765	0.789464	1.55298	97.2794	0.879441	1.55523	97.4291	0.00175086	0.414635	1	FALSE	FALSE	DOWN	FALSE
PLP2	2.08734	97.5765	1.29778	2.19748	98.5398	1.00032	2.14201	98.0546	-0.0350507	3.29e-16	7.28e-12	FALSE	FALSE	FALSE	FALSE
SYNCRIP	1.62087	97.5765	0.89143	1.81305	98.0326	0.950109	1.71625	97.8029	-0.0707648	1.11e-37	2.47e-33	FALSE	FALSE	FALSE	FALSE
HARS1	1.51349	97.5462	0.74256	1.56819	97.925	0.811098	1.54064	97.7342	-0.0215273	3.98e-05	0.882132	FALSE	FALSE	FALSE	FALSE
TMED5	1.67005	97.5462	0.806508	1.82887	98.217	0.899809	1.74888	97.8792	-0.0577786	1.76e-27	3.9e-23	FALSE	FALSE	FALSE	FALSE
GOT2	1.51881	97.5311	0.8276	1.65676	97.387	1.01046	1.58728	97.4596	-0.0533187	1.79e-24	3.97e-20	FALSE	FALSE	UP	HP:0001260
GPC4	2.69838	97.5311	1.85468	2.50824	97.5561	1.52417	2.60401	97.5435	0.0527824	8.26e-05	1	FALSE	FALSE	UP	HP:0002167
IPO7	1.73168	97.5311	1.02754	1.67017	96.6339	1.1167	1.70115	97.0857	0.0227748	0.000565295	1	FALSE	FALSE	FALSE	FALSE
PLS3	2.52212	97.5311	2.02119	1.57916	96.4648	1.15363	2.0541	97.0018	0.3116	3.35e-121	7.42e-117	FALSE	FALSE	FALSE	FALSE
AHSA1	1.52101	97.5159	0.733447	1.41412	97.0489	0.816233	1.46795	97.2841	0.0433252	1.72e-13	3.81e-09	FALSE	FALSE	UP	FALSE
HDAC2	1.55771	97.5159	0.737669	1.57712	97.8174	0.801139	1.56735	97.6655	-0.00755947	0.0559266	1	FALSE	FALSE	FALSE	FALSE
NRDC	1.5959	97.5159	0.78506	1.40847	96.0652	0.950464	1.50287	96.7958	0.0749402	6.55e-35	1.45e-30	FALSE	FALSE	FALSE	FALSE
UBE2D2	1.51927	97.5159	0.813805	1.44301	97.1104	0.835791	1.48142	97.3146	0.0307357	2.63e-05	0.582749	FALSE	FALSE	FALSE	FALSE
ARL6IP5	1.59052	97.5008	0.869929	1.85306	98.6628	0.816498	1.72083	98.0775	-0.0965301	5.97e-73	1.32e-68	FALSE	FALSE	FALSE	FALSE
GLG1	1.81414	97.5008	0.940692	1.8371	98.1555	1.02788	1.82553	97.8258	-0.00812548	0.00868048	1	FALSE	FALSE	FALSE	FALSE
LOC115493050	1.51044	97.4856	0.721472	1.53185	97.7252	0.792541	1.52107	97.6045	-0.00849093	0.112098	1	FALSE	FALSE	FALSE	FALSE
PRIM1	1.78304	97.4856	0.932346	1.57983	96.0652	0.990333	1.68218	96.7806	0.0758231	3.43e-28	7.6e-24	FALSE	FALSE	DOWN	FALSE
RRS1	1.68518	97.4856	1.00349	1.50403	96.1113	1.06733	1.59527	96.8035	0.0698447	4.9e-29	1.08e-24	FALSE	FALSE	FALSE	FALSE
TM9SF3	1.43297	97.4856	0.737117	1.39062	96.8337	0.877217	1.41195	97.162	0.0175619	0.00458125	1	FALSE	FALSE	UP	FALSE
ZC3H15	1.58564	97.4856	0.946885	1.92868	98.5244	0.940761	1.7559	98.0012	-0.124577	2.99e-117	6.61e-113	FALSE	FALSE	UP	FALSE
LOC100225666	1.65792	97.4553	1.00816	1.6411	97.2487	1.1032	1.64957	97.3528	0.00634952	0.49117	1	FALSE	FALSE	FALSE	FALSE
TMUB2	1.65928	97.4553	0.888789	1.50997	97.4178	0.846355	1.58517	97.4367	0.0577853	2.34e-20	5.18e-16	FALSE	FALSE	DOWN	FALSE
CORO1C	1.74886	97.4402	1.11454	1.56887	96.8952	1.05812	1.65952	97.1697	0.0677203	1.68e-19	3.72e-15	FALSE	FALSE	FALSE	FALSE
LOC100221217	1.57613	97.4402	0.801167	1.42165	96.1267	0.938608	1.49946	96.7882	0.061838	1.2e-29	2.67e-25	FALSE	FALSE	UP	FALSE
SKI	1.7284	97.4402	1.01841	1.42974	96.0037	1.082	1.58016	96.7272	0.115931	4.67e-71	1.03e-66	FALSE	FALSE	DOWN	HP:0001344, HP:0002465
WDR43	1.71859	97.4402	0.96211	1.78477	97.7559	1.07158	1.75144	97.5969	-0.0240492	4.39e-05	0.972214	FALSE	FALSE	FALSE	FALSE
CNPY3	1.50702	97.425	0.786532	1.83856	98.4476	0.765815	1.67158	97.9326	-0.124202	1.01e-103	2.24e-99	FALSE	FALSE	FALSE	FALSE
LOC100218598	1.73511	97.425	0.928404	1.91672	98.2478	1.02034	1.82525	97.8334	-0.0642873	1.35e-32	2.99e-28	FALSE	FALSE	FALSE	FALSE
LOC115492747	1.45531	97.425	0.766956	1.46441	97.3409	0.79787	1.45982	97.3833	-0.00369978	0.0720729	1	FALSE	FALSE	FALSE	FALSE
MRPL11	1.75534	97.425	0.87316	1.85574	98.5398	0.824756	1.80517	97.9783	-0.0357895	3.61e-10	7.99e-06	FALSE	FALSE	DOWN	FALSE
EIF3J	1.735	97.4099	1.08457	2.19554	99.1085	1.00054	1.96358	98.253	-0.155626	5.2e-149	1.15e-144	FALSE	FALSE	FALSE	FALSE
LOC115498014	1.56956	97.4099	0.77111	1.50624	97.4485	0.941736	1.53813	97.4291	0.024951	9.48e-05	1	FALSE	FALSE	FALSE	FALSE
RRP8	1.75921	97.4099	0.891697	1.54699	96.3726	1.02627	1.65388	96.895	0.0800315	3.97e-42	8.79e-38	FALSE	FALSE	FALSE	FALSE
TARS1	1.75821	97.4099	0.952203	1.92513	97.6637	1.10086	1.84106	97.5359	-0.0587557	5.02e-23	1.11e-18	FALSE	FALSE	FALSE	HP:0001260, HP:0001618
TIMM8A	1.71345	97.4099	0.991772	1.7504	96.8644	1.18992	1.73179	97.1392	-0.0135244	0.00795112	1	FALSE	FALSE	FALSE	HP:0001344
ITM2B	2.0651	97.3947	1.42362	2.14299	98.8626	0.95715	2.10376	98.1233	-0.0250949	1.62e-09	3.58e-05	FALSE	FALSE	FALSE	FALSE
TIMM22	1.54163	97.3947	0.817079	1.66393	97.8943	0.87011	1.60233	97.6427	-0.0469998	1.01e-19	2.23e-15	FALSE	FALSE	FALSE	FALSE
FABP7	7.06365	97.3796	4.7772	13.4208	99.7848	2.07234	10.2189	98.5734	-0.581307	0	0	FALSE	FALSE	UP	FALSE
MYCBP2	1.88057	97.3796	1.01544	1.82033	97.0028	1.13588	1.85067	97.1926	0.0211344	0.000481177	1	FALSE	FALSE	FALSE	FALSE
RUNX1	2.08102	97.3796	1.31892	1.87055	96.6031	1.39856	1.97655	96.9942	0.0707574	9.4e-21	2.08e-16	FALSE	FALSE	UP	FALSE
KDM1A	1.55309	97.3644	0.802289	1.58593	97.1257	0.965388	1.56939	97.246	-0.0127815	0.000931866	1	FALSE	FALSE	FALSE	HP:0001260, HP:0000750
SF3A1	1.48622	97.3644	0.759746	1.63585	97.8481	0.907789	1.56049	97.6045	-0.0584452	1.12e-30	2.47e-26	FALSE	FALSE	FALSE	FALSE
SPCS3	1.63388	97.3644	0.927461	1.62965	97.5715	0.851918	1.63178	97.4672	0.0016059	0.562677	1	FALSE	FALSE	FALSE	FALSE
BBX	1.58638	97.3493	0.968814	1.80951	97.6791	1.01045	1.69713	97.513	-0.0827518	1.66e-46	3.68e-42	FALSE	FALSE	FALSE	FALSE
DRG2	1.46437	97.3493	0.745524	1.6141	97.7867	0.818592	1.53869	97.5664	-0.0589821	1.1e-30	2.43e-26	FALSE	FALSE	FALSE	FALSE
PPP2CA	1.56275	97.3493	0.805026	1.77294	98.5398	0.834163	1.66708	97.9402	-0.0788268	2.32e-51	5.15e-47	FALSE	FALSE	FALSE	HP:0001260
LOC100228774	2.00486	97.3341	1.20509	1.12064	92.7605	0.986718	1.56599	95.0641	0.348514	0	0	FALSE	FALSE	FALSE	FALSE
LOC100232533	1.83722	97.3341	1.05124	1.70544	97.5407	1.0644	1.77181	97.4367	0.0475599	8.67e-12	1.92e-07	FALSE	FALSE	FALSE	FALSE
MRPS5	1.7355	97.3341	0.919484	1.87368	98.2631	1.01865	1.80408	97.7952	-0.0492825	3.44e-22	7.63e-18	FALSE	FALSE	FALSE	FALSE
LOC100220586	4.07723	97.319	2.93926	4.59756	99.293	2.10835	4.33549	98.2987	-0.0975647	1.03e-56	2.28e-52	FALSE	FALSE	UP	FALSE
LOC115491808	1.68756	97.319	0.985385	1.31532	95.9268	0.911368	1.5028	96.628	0.149087	5.83e-110	1.29e-105	FALSE	FALSE	FALSE	FALSE
PARP16	1.78879	97.3038	1.14417	1.80685	97.9404	0.995511	1.79775	97.6198	-0.00645448	0.00231977	1	FALSE	FALSE	FALSE	FALSE
SF3B3	1.57346	97.3038	0.859786	1.54783	96.4494	1.07127	1.56074	96.8798	0.0100112	0.292469	1	FALSE	FALSE	DOWN	FALSE
TBRG4	1.45653	97.3038	0.790441	1.36787	96.1728	0.853761	1.41253	96.7424	0.0367611	2.93e-09	6.48e-05	FALSE	FALSE	FALSE	FALSE
TMEM18	1.43354	97.3038	0.744616	1.32749	96.5263	0.842727	1.3809	96.9179	0.0445588	5.07e-14	1.12e-09	FALSE	FALSE	FALSE	FALSE
HAUS1	1.58745	97.2887	0.839173	1.63268	97.5868	0.879274	1.6099	97.4367	-0.0173325	0.000128646	1	FALSE	FALSE	FALSE	FALSE
TRA2B	1.53249	97.2887	0.813517	1.54007	97.1565	0.936262	1.53625	97.2231	-0.00298835	0.615749	1	FALSE	FALSE	FALSE	FALSE
BECN1	1.58411	97.2736	0.800739	1.63526	97.4946	0.89734	1.6095	97.3833	-0.0196006	0.000401842	1	FALSE	FALSE	FALSE	FALSE
GSN	2.00717	97.2736	1.17378	1.58819	97.095	0.976687	1.79921	97.1849	0.150042	5.56e-84	1.23e-79	FALSE	FALSE	FALSE	HP:0002357
WDR5	1.60176	97.2736	0.839215	1.6177	97.095	0.884786	1.60967	97.1849	-0.00611089	0.0288268	1	FALSE	FALSE	FALSE	FALSE
CPSF4	1.55023	97.2584	0.789796	1.52134	96.972	0.874279	1.53589	97.1163	0.0113925	0.169744	1	FALSE	FALSE	FALSE	FALSE
MCAT	1.68078	97.2584	0.956637	1.0955	93.6213	0.899896	1.39029	95.4532	0.246315	1.16e-280	2.57e-276	FALSE	FALSE	FALSE	FALSE
MED9	1.44035	97.2584	0.725663	1.46826	97.7405	0.778577	1.45421	97.4977	-0.0113701	0.000899362	1	FALSE	FALSE	FALSE	FALSE
RBM25	1.53435	97.2584	0.863974	1.32201	96.0344	0.911524	1.42896	96.6509	0.0875033	4.76e-42	1.05e-37	FALSE	FALSE	FALSE	FALSE
WDR45B	1.46579	97.2584	0.758657	1.40064	96.5109	0.820524	1.43345	96.8874	0.0267755	1.34e-05	0.296549	FALSE	FALSE	UP	HP:0001344
CIAO2A	1.63997	97.2433	0.895171	1.9944	98.632	0.904847	1.81589	97.9326	-0.125973	8.82e-107	1.95e-102	FALSE	FALSE	FALSE	FALSE
LOC115492745	1.50167	97.2433	0.807092	1.24778	95.5426	0.906416	1.37565	96.3991	0.107019	6.63e-76	1.47e-71	FALSE	FALSE	FALSE	FALSE
MEF2A	2.57053	97.2433	1.94132	2.24774	97.1565	1.77809	2.41031	97.2002	0.0947538	5.14e-14	1.14e-09	FALSE	FALSE	FALSE	FALSE
OTULIN	1.54671	97.2433	0.82676	1.20461	94.3437	0.97859	1.37691	95.8041	0.144253	7.42e-126	1.64e-121	FALSE	FALSE	FALSE	FALSE
LAMTOR1	1.45073	97.2281	0.758811	1.35705	96.7107	0.816345	1.40424	96.9713	0.0389746	6.38e-12	1.41e-07	FALSE	FALSE	FALSE	FALSE
NIFK	1.51505	97.213	0.864189	1.93316	98.5398	0.840246	1.72258	97.8715	-0.153787	5.67e-171	1.25e-166	FALSE	FALSE	FALSE	FALSE
ATP6V1G1	1.3905	97.1978	0.726622	1.35733	96.4648	0.828841	1.37403	96.834	0.0139724	0.0149346	1	FALSE	FALSE	FALSE	FALSE
CHURC1	1.53076	97.1675	0.849784	1.08514	93.6213	0.928654	1.30958	95.4074	0.193684	1.2e-249	2.65e-245	FALSE	FALSE	FALSE	FALSE
LOC115492145	1.5077	97.1675	0.90164	1.3328	95.8346	0.848826	1.42089	96.506	0.0722977	2.75e-32	6.09e-28	FALSE	FALSE	FALSE	FALSE
MALSU1	1.5842	97.1675	0.885218	1.48412	97.1718	0.827053	1.53453	97.1697	0.039498	4.64e-08	0.00102723	FALSE	FALSE	UP	FALSE
STRN3	1.61159	97.1675	0.961197	1.23477	94.7433	1.02808	1.42456	95.9643	0.155821	6.92e-139	1.53e-134	FALSE	FALSE	DOWN	FALSE
SEC62	1.56157	97.1372	0.875066	1.5265	97.1872	0.997311	1.54417	97.162	0.0137869	0.0144207	1	FALSE	FALSE	FALSE	FALSE
SSBP3	1.45686	97.1372	0.809293	1.48932	96.7722	0.877154	1.47297	96.9561	-0.013126	0.000686347	1	FALSE	FALSE	UP	FALSE
WDR4	1.51842	97.1372	0.780149	1.62099	97.7252	0.831139	1.56933	97.4291	-0.0399195	6.04e-14	1.34e-09	FALSE	FALSE	FALSE	HP:0001344, HP:0000750
COTL1	2.81529	97.1221	1.58188	1.76953	93.9133	1.60215	2.29624	95.5294	0.320339	1.06e-220	2.35e-216	FALSE	FALSE	FALSE	FALSE
MRPL47	1.46136	97.1221	0.775711	1.43097	97.0181	0.901957	1.44627	97.0705	0.0124233	0.033156	1	FALSE	FALSE	FALSE	FALSE
PTPN11	1.48858	97.1221	0.753713	1.4594	96.7568	0.913462	1.4741	96.9408	0.0117963	0.122934	1	FALSE	FALSE	FALSE	HP:0002167
RUNX1T1	2.03419	97.1221	1.2555	1.72874	96.8952	1.16689	1.88259	97.0095	0.106106	1.33e-41	2.95e-37	FALSE	FALSE	DOWN	FALSE
SDHA	1.44429	97.1221	0.773035	1.45754	97.1257	0.862319	1.45086	97.1239	-0.00540458	0.117364	1	FALSE	FALSE	UP	HP:0002167, HP:0001618, HP:0001260, HP:0002474
ANKRD49	1.45864	97.1069	0.778473	1.57494	97.7713	0.873585	1.51636	97.4367	-0.0462171	2.77e-19	6.13e-15	FALSE	FALSE	FALSE	FALSE
HNRNPD	1.4687	97.1069	0.812719	1.50846	97.6022	0.894943	1.48843	97.3528	-0.0159797	0.00169028	1	FALSE	FALSE	DOWN	FALSE
NOLC1	1.6175	97.1069	1.00399	1.6296	96.3111	1.20213	1.62351	96.7119	-0.00461333	0.387728	1	FALSE	FALSE	FALSE	FALSE
RAB21	1.45244	97.1069	0.82106	1.48409	96.6954	0.889869	1.46815	96.9027	-0.0128195	0.00196298	1	FALSE	FALSE	FALSE	FALSE
DNTTIP1	1.44001	97.0918	0.791176	1.75383	98.3707	0.81845	1.59577	97.7266	-0.120993	7.09e-102	1.57e-97	FALSE	FALSE	FALSE	FALSE
TSPO	1.9777	97.0918	1.2785	1.17844	93.6981	0.968955	1.581	95.4074	0.312545	0	0	FALSE	FALSE	FALSE	FALSE
APLP2	1.8551	97.0766	1.25489	2.27803	98.7396	1.09386	2.06501	97.902	-0.138136	3.23e-115	7.16e-111	FALSE	FALSE	FALSE	FALSE
SEPTIN11	1.72415	97.0766	1.06873	1.65506	97.6176	0.894211	1.68986	97.3451	0.025689	0.00844201	1	FALSE	FALSE	DOWN	FALSE
SH3BGRL3	1.82622	97.0766	1.0809	1.65795	97.2641	0.935785	1.7427	97.1697	0.0613864	3.1e-17	6.86e-13	FALSE	FALSE	FALSE	FALSE
THOC7	1.56744	97.0766	0.867218	2.1437	99.1393	0.835515	1.85346	98.1004	-0.202491	7.6e-279	1.68e-274	FALSE	FALSE	FALSE	FALSE
TOMM70	1.57362	97.0766	0.906972	1.53086	96.8798	0.951569	1.5524	96.9789	0.0167545	0.00197492	1	FALSE	FALSE	FALSE	FALSE
EEF1AKMT3	1.83596	97.0615	1.0635	1.83544	97.2794	1.01736	1.8357	97.1697	0.000181924	0.732752	1	FALSE	FALSE	FALSE	FALSE
LOC100221944	3.32515	97.0615	2.36778	4.40706	99.2622	1.52327	3.86214	98.1538	-0.223259	1.36e-176	3.02e-172	FALSE	FALSE	UP	FALSE
MBNL3	1.63208	97.0463	0.995526	1.93128	98.3554	1.09348	1.78058	97.6961	-0.107665	9.41e-76	2.08e-71	FALSE	FALSE	FALSE	FALSE
AP3D1	1.63837	97.0312	0.996942	1.32093	95.0661	1.00133	1.48081	96.0558	0.128192	3.15e-87	6.98e-83	FALSE	FALSE	FALSE	FALSE
CHTF8	1.84788	97.0312	0.999402	1.94177	98.0633	1.02835	1.89449	97.5435	-0.032436	9.78e-10	2.17e-05	FALSE	FALSE	FALSE	FALSE
LOC100223864	1.45526	97.0312	0.76557	1.09627	94.4052	0.840649	1.27708	95.7278	0.158072	1.51e-170	3.35e-166	FALSE	FALSE	UP	FALSE
BCL2L13	1.7228	97.0161	0.994367	1.01119	91.0698	1.05339	1.3696	94.0647	0.302934	0	0	FALSE	FALSE	FALSE	FALSE
CLTC	1.4427	97.0161	0.833611	1.46727	96.3111	0.961332	1.45489	96.6662	-0.010009	0.0313858	1	FALSE	FALSE	FALSE	HP:0001344, HP:0000750
HMGB2	4.01565	97.0161	3.22687	4.19861	97.8174	2.80123	4.10646	97.4138	-0.0358278	5.33e-10	1.18e-05	FALSE	FALSE	FALSE	FALSE
RBBP6	1.66344	97.0161	1.01217	1.67916	96.7876	1.14165	1.67125	96.9027	-0.00588556	0.0406509	1	FALSE	FALSE	FALSE	FALSE
SLC39A7	1.91591	97.0161	1.41118	1.78773	96.7876	1.43342	1.85229	96.9027	0.0449539	1.45e-09	3.21e-05	FALSE	FALSE	FALSE	FALSE
EEF1D	1.57512	97.0009	0.935132	1.27553	95.5118	0.997711	1.42642	96.2618	0.123681	3.08e-93	6.82e-89	FALSE	FALSE	UP	FALSE
DDX17	1.5112	96.9858	0.949657	1.44857	95.8346	1.1209	1.48012	96.4144	0.0252561	0.000438349	1	FALSE	FALSE	DOWN	FALSE
FABP5	2.98086	96.9858	2.33593	2.05244	95.6041	1.9258	2.52005	96.3	0.265557	1.37e-108	3.03e-104	FALSE	FALSE	DOWN	FALSE
BLOC1S2	1.45825	96.9706	0.753927	1.19324	94.6972	0.841502	1.32672	95.8422	0.114069	2.56e-95	5.68e-91	FALSE	FALSE	FALSE	FALSE
CEBPZ	1.56031	96.9706	0.983313	1.68527	97.1718	1.09109	1.62233	97.0705	-0.0476518	5.45e-20	1.21e-15	FALSE	FALSE	FALSE	FALSE
IFT20	1.46998	96.9403	0.781067	1.2251	95.1891	0.884885	1.34844	96.0711	0.104409	9.09e-77	2.01e-72	FALSE	FALSE	FALSE	FALSE
TMPO	1.7545	96.9403	1.00338	1.65846	96.9105	1.00591	1.70683	96.9255	0.0354882	0.00127645	1	FALSE	FALSE	DOWN	FALSE
ATP2A2	1.68451	96.91	1.044	1.46629	95.2505	1.12826	1.5762	96.0864	0.084784	2.56e-28	5.67e-24	FALSE	FALSE	BOTH	FALSE
EMC10	1.47147	96.91	0.802885	0.948743	92.1611	0.801341	1.21202	94.5529	0.237627	0	0	FALSE	FALSE	FALSE	FALSE
LOC100228474	1.64586	96.91	1.01109	1.29506	94.9124	0.984561	1.47174	95.9185	0.14224	2.6e-114	5.75e-110	FALSE	FALSE	BOTH	FALSE
RMI2	1.57749	96.91	0.932568	1.14784	93.8057	0.968516	1.36424	95.3692	0.182354	4.61e-191	1.02e-186	FALSE	FALSE	FALSE	FALSE
SOD2	1.41444	96.91	0.745675	1.51243	97.4485	0.819514	1.46308	97.1773	-0.0397831	6.93e-15	1.53e-10	FALSE	FALSE	UP	FALSE
TMEM167B	1.44638	96.91	0.837452	1.21207	95.7885	0.84573	1.33009	96.3534	0.100682	4.82e-64	1.07e-59	FALSE	FALSE	FALSE	FALSE
MRPL10	1.47441	96.8949	0.833968	1.42811	96.8644	0.896804	1.45143	96.8798	0.01889	0.00134534	1	FALSE	FALSE	DOWN	FALSE
ELAVL1	1.39146	96.8797	0.765191	1.22779	95.8807	0.799736	1.31023	96.3839	0.0708926	3.16e-31	7e-27	FALSE	FALSE	FALSE	FALSE
LSM6	1.47999	96.8797	0.86425	1.41064	96.6646	0.910774	1.44557	96.773	0.02836	5.97e-05	1	FALSE	FALSE	FALSE	FALSE
PSMD11	1.45147	96.8797	0.80513	1.3155	95.727	0.885532	1.38398	96.3076	0.0570606	4.7e-19	1.04e-14	FALSE	FALSE	FALSE	FALSE
ZNF207	1.44977	96.8797	0.79222	1.52796	96.972	0.951018	1.48858	96.9255	-0.0314201	5.9e-10	1.31e-05	FALSE	FALSE	FALSE	FALSE
SDHC	1.50835	96.8646	0.904028	1.39626	96.803	0.875846	1.45271	96.834	0.0457153	2.64e-14	5.84e-10	FALSE	FALSE	UP	HP:0002474
XPO1	1.5109	96.8646	0.865921	1.72262	97.3717	0.988603	1.61599	97.1163	-0.0809544	1.98e-50	4.39e-46	FALSE	FALSE	FALSE	FALSE
CNOT6	1.46189	96.8494	0.825928	1.52935	97.0181	0.948556	1.49537	96.9332	-0.027032	6.54e-09	0.000144861	FALSE	FALSE	DOWN	FALSE
PPP2CB	1.40514	96.8494	0.815236	1.20449	95.312	0.865769	1.30555	96.0864	0.0871142	1.28e-50	2.84e-46	FALSE	FALSE	FALSE	FALSE
MT-ND3	1.55438	96.8343	0.845703	1.34874	95.85	0.969357	1.45231	96.3457	0.0839337	1.2e-34	2.66e-30	FALSE	FALSE	FALSE	FALSE
NIPBL	1.59442	96.8343	1.08531	1.62576	97.1257	1.14198	1.60998	96.9789	-0.0120063	0.000897693	1	FALSE	FALSE	FALSE	HP:0001260, HP:0002167
ATP6V0B	1.41191	96.8191	0.750223	1.27203	95.7578	0.843447	1.34248	96.2923	0.0597422	1.39e-23	3.08e-19	FALSE	FALSE	FALSE	FALSE
GNA11	1.5754	96.8191	0.991551	1.47051	96.2342	1.13682	1.52334	96.5288	0.0415817	1.51e-06	0.0335083	FALSE	FALSE	DOWN	FALSE
TCF7L2	1.58948	96.8191	0.935325	1.16882	93.4061	1.02112	1.38069	95.1251	0.177273	3.43e-158	7.6e-154	FALSE	FALSE	FALSE	FALSE
SRP9	1.4521	96.804	0.815351	1.56011	97.2487	0.91793	1.50571	97.0247	-0.0431032	5.57e-17	1.23e-12	FALSE	FALSE	FALSE	FALSE
NOL7	1.43667	96.7889	0.848501	1.35507	95.9268	0.902381	1.39617	96.361	0.0340629	4.19e-09	9.27e-05	FALSE	FALSE	FALSE	FALSE
PHF3	1.44751	96.7889	0.845679	1.52589	96.8644	0.940294	1.48641	96.8264	-0.0315248	1.26e-11	2.8e-07	FALSE	FALSE	FALSE	FALSE
SND1	1.56359	96.7737	0.970399	1.32379	95.9115	0.885145	1.44457	96.3457	0.0982083	7.1e-48	1.57e-43	FALSE	FALSE	FALSE	FALSE
FKBP4	1.83282	96.7434	1.23909	2.9289	99.17	1.185	2.37685	97.9478	-0.327086	0	0	FALSE	FALSE	UP	FALSE
LOC115491458	1.5261	96.7434	0.919478	1.54338	96.803	0.904867	1.53468	96.773	-0.00681949	0.385624	1	FALSE	FALSE	FALSE	FALSE
SRSF7	1.52151	96.7434	0.830221	1.7414	97.7405	0.917796	1.63065	97.2383	-0.0836113	3.09e-42	6.83e-38	FALSE	FALSE	DOWN	FALSE
UFC1	1.52383	96.7434	0.880052	1.53706	97.8943	0.796361	1.5304	97.3146	-0.00523124	0.0337234	1	FALSE	FALSE	DOWN	HP:0001344
LOC100228959	1.38738	96.7131	0.799472	1.42007	96.2957	0.90706	1.40361	96.506	-0.0136001	0.000822407	1	FALSE	FALSE	FALSE	FALSE
KLHL36	1.59685	96.698	0.963304	1.0966	92.0996	1.0593	1.34856	94.4156	0.213981	2.57e-205	5.7e-201	FALSE	FALSE	FALSE	FALSE
AHCY	1.66984	96.6828	1.07696	1.6071	97.3102	0.931109	1.6387	96.9942	0.0237801	0.53151	1	FALSE	FALSE	FALSE	FALSE
ATXN2	1.43184	96.6828	0.898787	1.51249	96.4494	1.0403	1.47187	96.567	-0.0326264	4.13e-10	9.14e-06	FALSE	FALSE	FALSE	HP:0001260
PFDN4	1.46872	96.6828	0.890808	1.55326	97.4792	0.895274	1.51068	97.0781	-0.0336711	8.1e-11	1.79e-06	FALSE	FALSE	FALSE	FALSE
TCEA1	1.39563	96.6828	0.796392	1.3869	96.9105	0.810353	1.3913	96.7958	0.00364916	0.837292	1	FALSE	FALSE	FALSE	FALSE
COMMD4	1.64592	96.6677	0.999648	1.99853	98.5706	0.92137	1.82093	97.6121	-0.125104	8.41e-93	1.86e-88	FALSE	FALSE	UP	FALSE
NUTF2	1.42334	96.6677	0.861755	1.44869	96.0959	0.992724	1.43592	96.3839	-0.0104069	0.0316582	1	FALSE	FALSE	UP	FALSE
TFRC	1.62379	96.6677	0.924312	1.86427	97.1104	1.11701	1.74315	96.8874	-0.0876926	4.31e-52	9.53e-48	FALSE	FALSE	FALSE	FALSE
RFXAP	1.42349	96.6525	0.84035	1.69962	98.1248	0.927238	1.56054	97.3833	-0.107901	5.27e-85	1.17e-80	FALSE	FALSE	FALSE	HP:0001260
TMEM50B	1.52394	96.6374	0.926529	1.55758	97.4485	0.880124	1.54064	97.04	-0.0132421	0.00377008	1	FALSE	FALSE	UP	FALSE
CHCHD3	1.44201	96.5919	0.872857	1.48381	97.0796	0.81086	1.46276	96.834	-0.0169739	6.17e-05	1	FALSE	FALSE	UP	FALSE
COL5A2	1.77037	96.5919	1.34543	2.09972	98.2478	1.17049	1.93384	97.4138	-0.112329	3.2e-77	7.09e-73	FALSE	FALSE	FALSE	FALSE
DTD1	1.33503	96.5919	0.757812	1.37833	96.5417	0.817417	1.35652	96.567	-0.0183735	1.91e-05	0.422898	FALSE	FALSE	FALSE	FALSE
IER3IP1	1.42455	96.5919	0.886442	1.59352	97.8328	0.867259	1.50842	97.2078	-0.0673722	1.96e-33	4.35e-29	FALSE	FALSE	FALSE	FALSE
LOC100226719	1.32497	96.5919	0.748417	1.11349	94.4513	0.839676	1.22001	95.5294	0.0953638	1.23e-71	2.73e-67	FALSE	FALSE	FALSE	FALSE
CCN1	2.9103	96.5768	1.84408	3.03197	97.1872	1.69191	2.97069	96.8798	-0.0306422	8.63e-07	0.0191118	FALSE	FALSE	FALSE	FALSE
DAZAP1	1.35357	96.5768	0.780616	1.34013	95.9576	0.885032	1.3469	96.2695	0.0057266	0.867246	1	FALSE	FALSE	FALSE	FALSE
EIF3B	1.4532	96.5768	0.874812	1.62152	96.3265	0.982499	1.53674	96.4525	-0.0663624	3.82e-31	8.47e-27	FALSE	FALSE	FALSE	FALSE
NFKBIB	1.33906	96.5768	0.734538	1.30261	96.3265	0.815978	1.32097	96.4525	0.0157067	0.00138382	1	FALSE	FALSE	DOWN	FALSE
ETFA	1.51994	96.5616	0.84232	2.2189	98.8933	0.816749	1.86686	97.719	-0.244803	0	0	FALSE	FALSE	UP	FALSE
LOC115490543	1.42092	96.5616	0.8555	1.30928	95.6963	0.968932	1.36551	96.1321	0.0472104	1.71e-18	3.79e-14	FALSE	FALSE	FALSE	FALSE
BZW2	1.41159	96.5465	0.80794	1.35697	96.4802	0.787264	1.38448	96.5136	0.0229088	0.00323064	1	FALSE	FALSE	DOWN	FALSE
IQGAP1	1.68672	96.5465	1.03177	2.50012	99.3237	0.941354	2.09044	97.9249	-0.264476	0	0	FALSE	FALSE	FALSE	FALSE
KLF6	2.34588	96.5465	1.51419	2.47672	97.8943	1.37639	2.41082	97.2154	-0.0383598	1.54e-14	3.4e-10	FALSE	FALSE	FALSE	FALSE
ID3	2.49345	96.5314	1.60709	2.2767	97.3563	1.42885	2.38587	96.9408	0.0640523	2.3e-05	0.508656	FALSE	FALSE	FALSE	FALSE
TMEM251	1.39404	96.5314	0.79701	1.13603	94.0516	0.856727	1.26598	95.3006	0.114033	6.29e-88	1.39e-83	FALSE	FALSE	FALSE	FALSE
CSNK2A1	1.36496	96.5162	0.876932	1.64302	97.8481	0.888035	1.50297	97.1773	-0.111158	2.18e-96	4.83e-92	FALSE	FALSE	FALSE	HP:0001260, HP:0000750
MRPS30	1.36667	96.5162	0.806161	1.48339	96.9259	0.806937	1.4246	96.7196	-0.0481377	1.87e-18	4.14e-14	FALSE	FALSE	FALSE	FALSE
VPS4A	1.31632	96.5162	0.758083	1.18315	95.0354	0.825673	1.25022	95.7812	0.0592083	1.25e-24	2.77e-20	FALSE	FALSE	UP	FALSE
ATP6V1D	1.31255	96.5011	0.741241	1.07455	93.8979	0.808485	1.19442	95.209	0.108604	1.33e-84	2.94e-80	FALSE	FALSE	FALSE	FALSE
DNTTIP2	1.51327	96.5011	0.985904	1.86755	98.0941	1.06046	1.68911	97.2917	-0.131873	5.5e-103	1.22e-98	FALSE	FALSE	FALSE	FALSE
LRR1	1.31122	96.5011	0.75749	1.07168	94.0516	0.823458	1.19233	95.2853	0.109413	1.93e-77	4.26e-73	FALSE	FALSE	DOWN	FALSE
SMARCC1	1.42462	96.5011	0.903688	1.37945	95.7731	1.02126	1.4022	96.1398	0.0188044	0.032598	1	FALSE	FALSE	FALSE	FALSE
GLRX5	1.41723	96.4859	0.772123	1.25922	96.0344	0.827621	1.3388	96.2618	0.0676025	9.38e-36	2.08e-31	FALSE	FALSE	FALSE	HP:0001344, HP:0002464
LOC115492015	1.39295	96.4859	0.831406	1.35335	96.6031	0.80503	1.3733	96.5441	0.0166867	0.0168416	1	FALSE	FALSE	FALSE	FALSE
MMP15	1.37667	96.4859	0.861296	1.19677	94.9585	0.917369	1.28738	95.7278	0.078709	1.58e-35	3.51e-31	FALSE	FALSE	BOTH	FALSE
YWHAG	1.40887	96.4859	0.790895	1.37893	96.1267	0.929897	1.39401	96.3076	0.0125037	0.0221881	1	FALSE	FALSE	DOWN	HP:0001344
COL4A1	3.38287	96.4708	3.75805	5.07934	99.2315	2.05906	4.22489	97.841	-0.327191	5.44e-304	1.2e-299	FALSE	FALSE	UP	FALSE
KARS1	1.35041	96.4708	0.810691	1.46985	97.218	0.813918	1.40969	96.8416	-0.0495675	1.01e-19	2.25e-15	FALSE	FALSE	FALSE	FALSE
LOC100221862	1.49903	96.4708	0.961181	1.75779	97.2948	1.06881	1.62746	96.8798	-0.0985275	1.39e-65	3.08e-61	FALSE	FALSE	FALSE	FALSE
NUDCD1	1.42211	96.4708	0.793637	1.32086	95.9422	0.837939	1.37185	96.2084	0.0427008	2.56e-11	5.68e-07	FALSE	FALSE	FALSE	FALSE
ARL16	1.32477	96.4556	0.813337	1.03897	92.4224	0.944539	1.18292	94.4538	0.131175	1.19e-124	2.63e-120	FALSE	FALSE	FALSE	FALSE
MAEA	1.424	96.4556	0.846814	1.3434	96.4033	0.828634	1.38399	96.4297	0.0338159	3.59e-09	7.94e-05	FALSE	FALSE	FALSE	FALSE
EBNA1BP2	1.4281	96.4253	0.913182	1.36532	95.5579	1.04214	1.39694	95.9948	0.0261973	3.27e-05	0.722948	FALSE	FALSE	FALSE	FALSE
IMMT	1.49547	96.4253	0.971093	1.34695	95.1583	0.969937	1.42175	95.7965	0.0613596	2.72e-21	6.03e-17	FALSE	FALSE	UP	FALSE
LOC100231722	1.4805	96.4253	0.865977	0.91603	90.5318	0.849297	1.20033	93.5002	0.258207	0	0	FALSE	FALSE	FALSE	FALSE
CTTN	1.41771	96.4102	0.846773	1.19838	94.7279	0.944456	1.30885	95.5752	0.0951	1.65e-58	3.65e-54	FALSE	FALSE	FALSE	FALSE
EBAG9	1.36471	96.395	0.799295	1.24016	95.3581	0.855222	1.3029	95.8804	0.054108	9.08e-18	2.01e-13	FALSE	FALSE	FALSE	FALSE
UPF1	1.56919	96.395	1.0709	1.6379	96.9874	1.12185	1.6033	96.689	-0.026392	2.07e-08	0.000457978	FALSE	FALSE	FALSE	FALSE
BRIX1	1.49957	96.3799	0.949713	1.60736	96.7722	0.956527	1.55307	96.5746	-0.0422206	6.85e-13	1.52e-08	FALSE	FALSE	FALSE	FALSE
BTG1	1.74209	96.3799	1.45879	1.13875	93.1602	1.02747	1.44263	94.7818	0.248501	5.83e-160	1.29e-155	FALSE	FALSE	FALSE	FALSE
IWS1	1.47805	96.3799	0.833845	1.52331	96.3879	0.960288	1.50051	96.3839	-0.0181005	0.000313899	1	FALSE	FALSE	FALSE	FALSE
LOC115493158	1.45405	96.3799	0.885255	1.78457	98.6781	0.764591	1.6181	97.5206	-0.126355	1.98e-111	4.39e-107	FALSE	FALSE	FALSE	FALSE
SCD	2.39679	96.3799	1.55203	2.66408	97.7713	1.50732	2.52945	97.0705	-0.0757452	3.01e-29	6.66e-25	FALSE	FALSE	UP	FALSE
EVL	2.30772	96.3647	1.39789	0.888381	85.229	1.32878	1.60325	90.8377	0.560541	0	0	FALSE	FALSE	FALSE	FALSE
CSNK2A2	1.38019	96.3344	0.885833	1.25612	94.6357	0.932657	1.31861	95.4913	0.0535354	8.16e-17	1.81e-12	FALSE	FALSE	FALSE	FALSE
THOC5	1.27954	96.3344	0.725873	1.48017	97.4024	0.879163	1.37912	96.8645	-0.0843525	7.43e-50	1.64e-45	FALSE	FALSE	FALSE	FALSE
LOC115492154	1.30637	96.3193	0.80035	1.3188	96.6954	0.803554	1.31254	96.506	-0.00537711	0.630443	1	FALSE	FALSE	FALSE	FALSE
CREB3L2	1.93521	96.3042	1.35561	1.88979	97.51	1.13011	1.91266	96.9027	0.0155955	0.884457	1	FALSE	FALSE	DOWN	FALSE
MRPL2	1.38147	96.3042	0.857253	1.3856	95.9422	0.921019	1.38352	96.1245	-0.00173196	0.262763	1	FALSE	FALSE	DOWN	FALSE
PURB	1.42977	96.3042	0.94483	1.36563	95.6809	1.08662	1.39793	95.9948	0.0267492	0.000120056	1	FALSE	FALSE	FALSE	FALSE
MGAT2	1.26425	96.2739	0.737821	1.17311	95.1891	0.790476	1.21901	95.7354	0.0410807	3.1e-13	6.87e-09	FALSE	FALSE	FALSE	FALSE
SNX2	1.26563	96.2739	0.719924	1.36905	97.1104	0.748374	1.31696	96.689	-0.0446354	2.62e-17	5.81e-13	FALSE	FALSE	FALSE	FALSE
COPA	1.34647	96.2587	0.848277	1.32178	95.4965	0.91668	1.33421	95.8804	0.0105753	0.175875	1	FALSE	FALSE	UP	FALSE
MAP2K1	1.44697	96.2587	0.947226	1.82198	98.4476	0.853559	1.6331	97.3451	-0.14259	9.78e-141	2.17e-136	FALSE	FALSE	DOWN	HP:0000750
NDUFB7	1.30755	96.2587	0.777606	1.07209	93.7903	0.83694	1.19068	95.0336	0.107629	7.67e-77	1.7e-72	FALSE	FALSE	FALSE	FALSE
NDUFA9	1.43912	96.2436	0.92162	1.03566	93.3907	0.832577	1.23887	94.8276	0.180818	2.71e-170	6e-166	FALSE	FALSE	UP	HP:0002300, HP:0001260
SPPL2A	1.39738	96.2436	0.903892	1.71103	98.0326	0.901463	1.55306	97.1315	-0.122953	5.63e-102	1.25e-97	FALSE	FALSE	UP	FALSE
KCTD2	1.33792	96.2284	0.769412	1.13233	93.8979	0.959166	1.23588	95.0717	0.0920452	9.32e-56	2.06e-51	FALSE	FALSE	DOWN	FALSE
PPP2R2A	1.39352	96.2284	0.879466	1.34237	95.6348	1.00646	1.36813	95.9338	0.0216015	0.000621252	1	FALSE	FALSE	FALSE	FALSE
SUMO1	1.35599	96.2284	0.81154	1.92258	99.2007	0.698436	1.63721	97.7037	-0.215508	0	0	FALSE	FALSE	FALSE	FALSE
DDX23	1.29091	96.1981	0.834735	1.10046	93.6213	0.896626	1.19638	94.9191	0.0867934	2.19e-52	4.85e-48	FALSE	FALSE	FALSE	FALSE
MAP3K20	1.60819	96.1981	1.16034	1.91232	98.3861	1.04529	1.75914	97.2841	-0.110293	2.45e-79	5.43e-75	FALSE	FALSE	DOWN	FALSE
NOB1	1.31513	96.1981	0.796736	1.42091	97.0642	0.846484	1.36763	96.628	-0.0446776	6.12e-16	1.36e-11	FALSE	FALSE	DOWN	FALSE
GTF2A2	1.44351	96.1527	0.925838	1.86812	98.5091	0.86731	1.65426	97.3222	-0.160221	1.3e-170	2.87e-166	FALSE	FALSE	FALSE	FALSE
LOC115498115	1.30336	96.1527	0.781673	1.04889	92.7144	0.87789	1.17705	94.4461	0.11707	5.75e-90	1.27e-85	FALSE	FALSE	FALSE	FALSE
PLAAT1	1.37327	96.1527	0.794811	1.42659	96.4494	0.957605	1.39973	96.3	-0.0222154	9.29e-05	1	FALSE	FALSE	FALSE	FALSE
DUS4L	1.36588	96.1375	0.924079	1.24694	94.6511	0.951893	1.30685	95.3998	0.0515789	4.52e-15	1e-10	FALSE	FALSE	FALSE	FALSE
LOC100221727	1.32647	96.1375	0.832282	1.08123	94.4052	0.796246	1.20475	95.2777	0.111391	5e-72	1.11e-67	FALSE	FALSE	FALSE	FALSE
SPCS2	1.36611	96.1375	0.891534	1.58153	97.5715	0.839752	1.47304	96.8493	-0.0871352	7.86e-55	1.74e-50	FALSE	FALSE	FALSE	FALSE
AGFG1	1.37734	96.1224	0.846506	1.39333	96.4494	0.911637	1.38527	96.2847	-0.00670406	0.0591339	1	FALSE	FALSE	UP	FALSE
TUBG1	1.55219	96.1224	1.02424	1.62049	96.0959	1.06219	1.58609	96.1092	-0.0264091	9.23e-07	0.0204414	FALSE	FALSE	BOTH	FALSE
WDR1	1.52733	96.1072	1.1837	1.49822	96.3418	1.00229	1.51288	96.2237	0.0115843	0.918096	1	FALSE	FALSE	FALSE	FALSE
CNOT9	1.42995	96.0769	0.934357	1.92173	98.7857	0.85564	1.67404	97.4214	-0.184304	2.6e-249	5.75e-245	FALSE	FALSE	DOWN	FALSE
LUZP1	1.56333	96.0618	1.04452	1.36279	94.7587	1.11849	1.46379	95.415	0.0814673	1.45e-38	3.21e-34	FALSE	FALSE	UP	FALSE
PAFAH1B1	1.36727	96.0618	0.892251	1.47362	96.8183	0.956489	1.42006	96.4373	-0.0439433	1.32e-17	2.91e-13	FALSE	FALSE	UP	FALSE
TSEN15	1.30224	96.0618	0.812309	1.28701	96.5263	0.865818	1.29468	96.2923	0.0066347	0.390411	1	FALSE	FALSE	FALSE	FALSE
ASH1L	1.41454	96.0467	1.02638	1.2807	94.2207	1.1247	1.34811	95.1404	0.0570272	1.99e-17	4.41e-13	FALSE	FALSE	FALSE	HP:0002300, HP:0002465
RCN1	1.57209	96.0467	1.01951	1.40917	96.7722	0.915485	1.49123	96.4068	0.0654339	3.23e-24	7.15e-20	FALSE	FALSE	FALSE	FALSE
DDT	1.32	96.0315	0.804143	1.38372	96.7107	0.84001	1.35163	96.3686	-0.0270981	9.84e-07	0.0217795	FALSE	FALSE	FALSE	FALSE
LOC100220927	1.30809	96.0315	0.808968	1.27893	95.312	0.918094	1.29362	95.6744	0.0127106	0.199822	1	FALSE	FALSE	FALSE	FALSE
LOC115490531	1.33231	96.0315	0.81066	1.06666	93.9902	0.781496	1.20046	95.0183	0.120924	1.15e-79	2.55e-75	FALSE	FALSE	UP	FALSE
PRELID3B	1.31794	96.0315	0.800367	1.47189	96.9567	0.860097	1.39435	96.4907	-0.064303	1.61e-35	3.56e-31	FALSE	FALSE	FALSE	FALSE
SRP14	1.31947	96.0315	0.859362	1.23319	95.7578	0.850522	1.27664	95.8956	0.0379088	1.75e-12	3.88e-08	FALSE	FALSE	FALSE	FALSE
SUGT1	1.31493	96.0315	0.802735	1.5589	97.387	0.854657	1.43602	96.7043	-0.100199	1.24e-69	2.75e-65	FALSE	FALSE	FALSE	FALSE
LOC100219940	1.31153	96.0164	0.833734	1.16687	94.1131	0.891316	1.23973	95.0717	0.0646243	5.3e-28	1.17e-23	FALSE	FALSE	FALSE	FALSE
TBL1X	1.42864	96.0012	0.962653	1.57773	96.6492	1.04994	1.50264	96.3229	-0.059579	4.82e-26	1.07e-21	FALSE	FALSE	FALSE	FALSE
MTX2	1.36459	95.9558	0.895175	1.78965	98.5091	0.791517	1.57556	97.2231	-0.16531	3.5e-187	7.76e-183	FALSE	FALSE	FALSE	FALSE
CDK7	1.28538	95.9406	0.749646	1.40609	96.8491	0.771516	1.3453	96.3915	-0.0514702	1.74e-23	3.85e-19	FALSE	FALSE	FALSE	FALSE
EVI5	1.39403	95.9406	0.847759	1.54043	97.3255	0.895654	1.46669	96.628	-0.0593544	1.69e-28	3.74e-24	FALSE	FALSE	UP	FALSE
PUM1	1.37146	95.9406	1.01351	1.44296	95.727	1.13154	1.40695	95.8346	-0.0297071	5.11e-08	0.00113038	FALSE	FALSE	FALSE	HP:0010529, HP:0001260
MRPL22	1.34966	95.9255	0.861785	1.514	96.9413	0.894209	1.43123	96.4297	-0.0676041	1.41e-40	3.12e-36	FALSE	FALSE	FALSE	FALSE
CETN3	1.43275	95.9103	0.84288	1.63927	97.5561	0.891519	1.53526	96.7272	-0.0814795	1.2e-49	2.66e-45	FALSE	FALSE	FALSE	FALSE
SERINC3	1.42597	95.9103	0.948305	1.70671	98.3093	0.804288	1.56531	97.101	-0.109505	5.11e-80	1.13e-75	FALSE	FALSE	UP	FALSE
ATP23	1.33212	95.8952	0.831765	1.06539	93.6674	0.822161	1.19973	94.7894	0.121456	6.32e-91	1.4e-86	FALSE	FALSE	FALSE	FALSE
OXLD1	1.25641	95.8952	0.7957	0.98217	92.53	0.856624	1.12029	94.2249	0.129583	8.4e-120	1.86e-115	FALSE	FALSE	FALSE	FALSE
WDR12	1.35917	95.8952	0.954566	1.93345	98.4937	0.840765	1.64421	97.1849	-0.217869	1.39e-307	3.07e-303	FALSE	FALSE	FALSE	FALSE
MICOS13	1.44816	95.88	0.951972	1.12486	93.2678	0.977583	1.28769	94.5835	0.141633	8.87e-124	1.96e-119	FALSE	FALSE	FALSE	HP:0001618
RBIS	1.34843	95.88	0.915285	1.21866	94.9431	0.986607	1.28402	95.415	0.0568471	7.77e-22	1.72e-17	FALSE	FALSE	FALSE	FALSE
EIF2B3	1.29367	95.8649	0.787748	1.22772	94.4205	0.90138	1.26094	95.148	0.0291732	4.88e-06	0.108049	FALSE	FALSE	FALSE	HP:0001260
TPD52L2	1.29763	95.8649	0.784047	1.58569	97.6637	0.830982	1.44061	96.7577	-0.118114	2.25e-104	4.99e-100	FALSE	FALSE	FALSE	FALSE
LOC115498172	1.3121	95.8497	0.804588	0.945591	90.747	0.934931	1.13019	93.3171	0.172592	8.62e-188	1.91e-183	FALSE	FALSE	FALSE	FALSE
TEAD4	1.70281	95.8497	1.29691	1.28796	94.2668	1.01971	1.4969	95.0641	0.166628	1.42e-64	3.15e-60	FALSE	FALSE	DOWN	FALSE
PCNP	1.23759	95.8346	0.795292	1.26766	95.85	0.818328	1.25252	95.8422	-0.0133493	0.00031256	1	FALSE	FALSE	FALSE	FALSE
ANTKMT	1.37448	95.8194	0.950362	1.44258	96.9413	0.913875	1.40828	96.3763	-0.0282777	7.51e-10	1.66e-05	FALSE	FALSE	FALSE	FALSE
HIPK1	1.34064	95.8194	0.881827	1.0234	92.0227	0.981576	1.18318	93.935	0.145649	7.78e-122	1.72e-117	FALSE	FALSE	FALSE	FALSE
LOC100217746	1.30806	95.8194	0.834124	1.42229	96.8337	0.855506	1.36475	96.3229	-0.0483065	8.39e-21	1.86e-16	FALSE	FALSE	FALSE	FALSE
PPME1	1.66378	95.8043	1.28216	2.45961	98.7396	1.12707	2.05878	97.2612	-0.261409	0	0	FALSE	FALSE	DOWN	FALSE
LOC100219615	1.32742	95.7892	0.84924	1.29991	95.7885	0.889521	1.31377	95.7888	0.0118871	0.407268	1	FALSE	FALSE	FALSE	FALSE
OSTC	1.40804	95.774	0.970746	1.43734	96.3572	0.870641	1.42258	96.0635	-0.0120948	0.0111838	1	FALSE	FALSE	FALSE	FALSE
MRPS27	1.32885	95.7589	0.768582	1.44529	97.0335	0.824255	1.38664	96.3915	-0.0487865	6.06e-20	1.34e-15	FALSE	FALSE	FALSE	FALSE
MRPL21	1.30118	95.7437	0.791442	1.30951	95.7578	0.881584	1.30531	95.7507	-0.003617	0.389007	1	FALSE	FALSE	UP	FALSE
LOC115491320	1.25133	95.7134	0.799039	0.939565	91.0852	0.895532	1.09659	93.4162	0.149056	1.45e-151	3.22e-147	FALSE	FALSE	UP	FALSE
ANXA11	1.38126	95.6983	0.880936	1.2421	94.5281	0.917126	1.31219	95.1175	0.0602171	1.23e-22	2.73e-18	FALSE	FALSE	FALSE	FALSE
EXOSC3	1.24393	95.6831	0.826523	1.22432	94.9585	0.918215	1.2342	95.3235	0.00877662	0.108178	1	FALSE	FALSE	FALSE	HP:0000750
RAD23B	1.47758	95.6831	1.02759	1.11242	93.5905	0.99372	1.29634	94.6445	0.159448	2.71e-84	5.99e-80	FALSE	FALSE	FALSE	FALSE
RRM1	1.65034	95.6831	1.15136	2.00665	97.3255	1.21085	1.82719	96.4983	-0.126138	1.81e-89	4e-85	FALSE	FALSE	FALSE	FALSE
CCDC50	1.52234	95.668	1.15445	1.43356	95.5887	1.10528	1.47828	95.6286	0.0358306	0.000379112	1	FALSE	FALSE	FALSE	FALSE
ELAC2	1.258	95.668	0.819773	1.13514	93.7442	0.90673	1.19702	94.7132	0.055947	7.37e-23	1.63e-18	FALSE	FALSE	UP	FALSE
OGDH	1.32213	95.668	0.851871	1.20941	93.6828	1.03374	1.26619	94.6826	0.0497579	1.79e-16	3.96e-12	FALSE	FALSE	UP	FALSE
PRPF8	1.31071	95.6528	0.797351	1.39069	96.5724	0.955688	1.35041	96.1092	-0.034026	2.32e-12	5.13e-08	FALSE	FALSE	FALSE	FALSE
CSDE1	1.31526	95.6377	0.855751	1.02583	91.7	0.96795	1.1716	93.6832	0.133543	5.08e-104	1.12e-99	FALSE	FALSE	FALSE	FALSE
ECHDC2	1.28519	95.6377	0.807657	1.1991	94.7894	0.88936	1.24246	95.2167	0.0384017	6.18e-11	1.37e-06	FALSE	FALSE	UP	FALSE
PITX1	1.73561	95.6377	1.24354	1.42935	94.2515	1.30178	1.5836	94.9496	0.118732	2.1e-52	4.64e-48	FALSE	FALSE	FALSE	FALSE
EPHA3	2.3693	95.6225	1.50901	0.137095	23.1325	2.51019	1.26137	59.643	1.08623	0	0	FALSE	FALSE	FALSE	FALSE
SRM	1.51526	95.6225	0.950405	1.29475	93.8211	1.08142	1.40581	94.7284	0.0917539	5.36e-49	1.19e-44	FALSE	FALSE	FALSE	FALSE
UFM1	1.38074	95.6225	0.982711	1.60235	96.9567	0.934501	1.49073	96.2847	-0.0890061	8.35e-54	1.85e-49	FALSE	FALSE	FALSE	HP:0002357
ZMAT5	1.26495	95.6225	0.786047	1.33319	96.4955	0.875406	1.29882	96.0558	-0.0296825	7.7e-08	0.0017049	FALSE	FALSE	FALSE	FALSE
ZNF821	1.25928	95.6225	0.749154	1.17756	95.435	0.828367	1.21872	95.5294	0.0368384	7.25e-10	1.61e-05	FALSE	FALSE	FALSE	FALSE
RUVBL2	1.28868	95.6074	0.834456	1.18538	93.8826	0.981955	1.2374	94.7513	0.046186	2e-14	4.42e-10	FALSE	FALSE	FALSE	FALSE
SNF8	1.26587	95.6074	0.776291	1.15652	94.4359	0.837284	1.2116	95.0259	0.0494629	6.84e-18	1.51e-13	FALSE	FALSE	FALSE	FALSE
DHRS7	2.00789	95.5922	3.04209	1.2206	91.039	1.79964	1.61713	93.3323	0.303463	4.51e-227	9.99e-223	FALSE	FALSE	UP	FALSE
MRPL57	1.4981	95.5922	1.15129	1.82335	98.0018	1.03623	1.65953	96.7882	-0.122393	4.71e-98	1.04e-93	FALSE	FALSE	FALSE	FALSE
ANKLE2	1.48044	95.5771	1.10366	1.27327	93.652	1.18994	1.37761	94.6216	0.0872182	2.26e-34	5.01e-30	FALSE	FALSE	FALSE	FALSE
OLA1	1.29016	95.5771	0.886037	1.92902	98.4015	0.886164	1.60725	96.9789	-0.246044	0	0	FALSE	FALSE	UP	FALSE
SPEN	1.36231	95.5771	0.96946	1.48887	96.7415	1.064	1.42512	96.155	-0.0521904	2.27e-22	5.02e-18	FALSE	FALSE	FALSE	FALSE
YIPF5	1.29328	95.562	0.873372	1.35133	96.4187	0.875773	1.32209	95.9872	-0.0250002	4.68e-07	0.0103591	FALSE	FALSE	FALSE	FALSE
B4GALT7	1.31343	95.5468	0.872999	1.15895	94.5896	0.881994	1.23676	95.0717	0.0691065	6.5e-26	1.44e-21	FALSE	FALSE	BOTH	FALSE
BOLA1	1.38115	95.5468	0.977791	1.37205	96.4802	0.866757	1.37664	96.0101	0.00382739	0.944764	1	FALSE	FALSE	DOWN	FALSE
DAPK3	1.36697	95.5468	0.947859	0.957745	91.0083	0.875	1.16386	93.2942	0.189819	4.39e-180	9.71e-176	FALSE	FALSE	UP	FALSE
INSIG1	2.75543	95.5317	1.96565	3.52393	98.5398	1.35705	3.13687	97.0247	-0.186178	2.01e-137	4.46e-133	FALSE	FALSE	UP	FALSE
MRPS25	1.68963	95.5317	1.3792	2.34002	98.9241	1.08379	2.01244	97.2154	-0.216575	2.11e-269	4.68e-265	FALSE	FALSE	UP	FALSE
SIX1	1.36561	95.5165	0.949779	1.14883	93.237	1.03648	1.25801	94.3851	0.0961118	9.28e-57	2.05e-52	FALSE	FALSE	FALSE	FALSE
DYNLL2	1.42005	95.5014	0.94357	1.27372	95.9422	0.832501	1.34742	95.7202	0.0623727	8e-10	1.77e-05	FALSE	FALSE	UP	FALSE
LOC115491984	1.2794	95.4862	0.877444	1.17893	94.7126	0.822248	1.22954	95.1022	0.045078	2.41e-11	5.33e-07	FALSE	FALSE	FALSE	FALSE
ACTR10	1.20923	95.4711	0.767395	1.07482	94.0055	0.811849	1.14252	94.7437	0.062767	1.02e-29	2.26e-25	FALSE	FALSE	FALSE	FALSE
TIAL1	1.28084	95.4711	0.815093	1.25491	95.2198	0.906483	1.26797	95.3464	0.0114351	0.247626	1	FALSE	FALSE	FALSE	FALSE
CENPX	1.26699	95.4408	0.844196	1.00818	91.7461	0.925179	1.13854	93.607	0.121222	9.99e-100	2.21e-95	FALSE	FALSE	FALSE	FALSE
HYOU1	1.31743	95.4408	0.93314	1.4568	96.1574	0.994912	1.3866	95.7965	-0.0584001	5.52e-25	1.22e-20	FALSE	FALSE	FALSE	FALSE
PRR7	1.37135	95.4408	0.906287	0.884841	89.0563	0.97035	1.12988	92.2719	0.229617	3.65e-254	8.08e-250	FALSE	FALSE	DOWN	FALSE
TRAPPC3	1.23712	95.4408	0.782944	1.13875	94.4513	0.846543	1.1883	94.9496	0.0449717	1.18e-14	2.62e-10	FALSE	FALSE	FALSE	FALSE
CTDSPL	1.50131	95.4256	1.16552	1.74444	97.2641	1.0914	1.62198	96.3381	-0.092762	7.3e-63	1.62e-58	FALSE	FALSE	DOWN	FALSE
FKBP7	1.35776	95.4256	0.942906	2.20885	99.2622	0.823478	1.78019	97.3299	-0.308203	0	0	FALSE	FALSE	FALSE	FALSE
SMIM30	1.305	95.4256	0.833741	1.0193	91.5463	0.956608	1.1632	93.5002	0.132327	5.1e-108	1.13e-103	FALSE	FALSE	UP	FALSE
PPIP5K2	1.4557	95.4105	1.01266	1.39717	94.5896	1.14328	1.42665	95.0031	0.0241237	0.000437348	1	FALSE	FALSE	UP	FALSE
KIFC1	1.90195	95.3953	1.41467	1.97301	96.7107	1.32139	1.93722	96.0482	-0.0241917	0.000118087	1	FALSE	FALSE	FALSE	FALSE
SHTN1	1.95494	95.3953	1.41728	1.29393	90.9776	1.33914	1.62686	93.2026	0.25321	2.87e-235	6.35e-231	FALSE	FALSE	FALSE	FALSE
DIAPH3	1.96864	95.3802	1.33457	2.24269	97.2026	1.34008	2.10466	96.2847	-0.0882989	5.64e-41	1.25e-36	FALSE	FALSE	UP	FALSE
AURKAIP1	1.26392	95.3499	0.845752	1.07465	93.1602	0.920176	1.16998	94.263	0.0873044	1.78e-54	3.93e-50	FALSE	FALSE	FALSE	FALSE
PDE6D	1.23216	95.3499	0.842752	1.38696	96.0344	0.819489	1.30899	95.6897	-0.0670534	4.87e-34	1.08e-29	FALSE	FALSE	UP	FALSE
FAM3C	1.51826	95.3347	1.35539	1.35526	95.0046	1.01344	1.43736	95.1709	0.0669161	1.81e-14	4.02e-10	FALSE	FALSE	FALSE	FALSE
GEMIN2	1.21695	95.3196	0.789121	1.04835	92.5915	0.842907	1.13327	93.9655	0.0790962	7.73e-39	1.71e-34	FALSE	FALSE	FALSE	FALSE
RBM38	1.50477	95.3196	1.1615	1.32076	93.9594	1.18598	1.41344	94.6445	0.076301	1.45e-20	3.22e-16	FALSE	FALSE	BOTH	FALSE
HOXA7	1.43545	95.2893	1.01239	1.23332	93.8211	1.05389	1.33512	94.5606	0.086639	8.54e-40	1.89e-35	FALSE	FALSE	FALSE	FALSE
LOC100228478	1.31973	95.2893	0.977299	1.51345	96.7876	0.94633	1.41588	96.033	-0.0802059	7.72e-49	1.71e-44	FALSE	FALSE	FALSE	FALSE
LPP	1.74342	95.2893	2.16916	2.31568	98.2324	1.44664	2.02745	96.7501	-0.189456	2.81e-191	6.22e-187	FALSE	FALSE	FALSE	FALSE
MESD	1.37241	95.2893	1.00645	1.82509	98.2478	0.913739	1.59709	96.7577	-0.174634	5.55e-195	1.23e-190	FALSE	FALSE	FALSE	HP:0000750
DCUN1D5	1.30013	95.2742	0.882785	1.34013	95.7578	0.924475	1.31998	95.5142	-0.0172386	0.00169118	1	FALSE	FALSE	FALSE	FALSE
LOC115492164	1.29379	95.2742	0.884584	1.2329	94.5435	0.886745	1.26357	94.9115	0.0269053	5.38e-05	1	FALSE	FALSE	DOWN	FALSE
LOC115492423	1.35846	95.2742	0.893035	1.4897	97.1718	0.899414	1.4236	96.2161	-0.0541518	5.07e-21	1.12e-16	FALSE	FALSE	FALSE	FALSE
RAB5IF	1.37333	95.2742	0.891909	1.526	97.0028	0.875036	1.44911	96.1321	-0.0623425	5.24e-30	1.16e-25	FALSE	FALSE	FALSE	FALSE
INIP	1.20555	95.259	0.801225	1.22536	94.9585	0.847049	1.21538	95.1099	-0.00894071	0.0492941	1	FALSE	FALSE	UP	FALSE
MEMO1	1.24462	95.2439	0.811945	1.2591	95.435	0.862892	1.25181	95.3387	-0.00643384	0.0683538	1	FALSE	FALSE	UP	FALSE
PIN4	1.18606	95.2287	0.782994	1.14137	94.6665	0.899408	1.16388	94.9496	0.0206543	0.00186079	1	FALSE	FALSE	FALSE	FALSE
TFAM	1.24779	95.2287	0.830133	1.0346	91.9766	1.00291	1.14198	93.6146	0.0996465	1.11e-64	2.46e-60	FALSE	FALSE	FALSE	FALSE
UBE2T	1.71008	95.2287	1.20283	1.40651	94.9431	1.00432	1.5594	95.087	0.118801	7.13e-30	1.58e-25	FALSE	FALSE	UP	FALSE
WAPL	1.21651	95.2287	0.800853	1.01736	92.1303	0.955199	1.11767	93.6909	0.094142	5.82e-57	1.29e-52	FALSE	FALSE	UP	FALSE
NAA50	1.31756	95.2136	0.91578	1.44298	95.7424	1.0646	1.37981	95.476	-0.0527035	3.44e-26	7.61e-22	FALSE	FALSE	FALSE	FALSE
SLC16A3	1.80511	95.2136	1.50883	2.31796	97.6176	1.27876	2.05966	96.4068	-0.167906	7.18e-130	1.59e-125	FALSE	FALSE	BOTH	FALSE
TFPI	1.5817	95.2136	1.20662	1.5057	94.5742	1.22973	1.54398	94.8962	0.0298789	2.05e-07	0.00453288	FALSE	FALSE	UP	FALSE
LARP1	1.44985	95.1984	1.24502	1.71817	95.8192	1.42305	1.58302	95.5066	-0.103933	4.48e-60	9.92e-56	FALSE	FALSE	FALSE	FALSE
HMBS	1.21003	95.1833	0.79018	1.36501	95.9422	0.837528	1.28695	95.56	-0.0677755	6.51e-32	1.44e-27	FALSE	FALSE	FALSE	FALSE
NRIP1	1.60046	95.1833	1.26782	0.929652	87.0274	1.30007	1.26751	91.1352	0.298348	0	0	FALSE	FALSE	FALSE	FALSE
PALD1	1.32742	95.1833	0.880423	1.25432	94.5896	0.991129	1.29114	94.8886	0.0319119	3.23e-05	0.71434	FALSE	FALSE	UP	FALSE
GMNN	1.4472	95.1681	0.972024	1.28212	94.4974	0.964383	1.36526	94.8352	0.0698389	6.37e-21	1.41e-16	FALSE	FALSE	UP	HP:0002371
LOC100218173	1.49183	95.1681	1.18664	1.4014	93.5444	1.42837	1.44695	94.3622	0.0369639	7.65e-07	0.0169427	FALSE	FALSE	UP	FALSE
SRI	1.22954	95.1681	0.834817	1.13733	95.1583	0.789938	1.18377	95.1633	0.0422351	3.06e-11	6.77e-07	FALSE	FALSE	FALSE	FALSE
YIF1B	1.21878	95.1681	0.785563	1.344	96.4494	0.809201	1.28093	95.8041	-0.0549002	3.53e-22	7.8e-18	FALSE	FALSE	DOWN	HP:0000750
LOC100224152	1.30028	95.153	0.91731	1.50653	96.8183	0.899693	1.40265	95.9796	-0.0858677	5.91e-45	1.31e-40	FALSE	FALSE	FALSE	FALSE
OSTF1	1.21848	95.153	0.835779	1.32252	96.2035	0.84531	1.27012	95.6744	-0.0458293	5.76e-17	1.28e-12	FALSE	FALSE	UP	FALSE
CBX1	1.29185	95.1378	0.864689	1.21125	93.6828	1.08005	1.25184	94.4156	0.0358029	1.18e-06	0.0260267	FALSE	FALSE	FALSE	FALSE
PNISR	1.26567	95.1378	0.866977	1.36223	96.0191	0.92739	1.3136	95.5752	-0.0417365	2.17e-13	4.81e-09	FALSE	FALSE	FALSE	FALSE
TACC2	1.74758	95.1378	1.28732	1.03819	87.012	1.48898	1.39548	91.1047	0.298657	4.53e-288	1e-283	FALSE	FALSE	DOWN	FALSE
PLXNA1	2.06768	95.1227	1.70565	1.60748	94.1592	1.66461	1.83927	94.6445	0.162537	1.53e-65	3.39e-61	FALSE	FALSE	DOWN	FALSE
STC2	2.69251	95.1227	2.56923	2.4932	94.7894	2.42126	2.59359	94.9573	0.0554902	9.95e-05	1	FALSE	FALSE	UP	FALSE
REST	1.37456	95.1075	0.947278	0.959803	91.3311	0.873464	1.1687	93.2331	0.191967	5.1e-149	1.13e-144	FALSE	FALSE	UP	FALSE
TMEM97	1.22363	95.0924	0.87599	1.16409	94.2668	0.915879	1.19408	94.6826	0.0271445	3.57e-05	0.789405	FALSE	FALSE	FALSE	FALSE
MCAM	1.43443	95.0772	1.07974	1.44864	93.7135	1.19254	1.44148	94.4004	-0.00581669	0.455158	1	FALSE	FALSE	UP	FALSE
JMJD1C	1.37778	95.0621	1.01248	1.02651	90.7624	1.05527	1.20343	92.928	0.159853	2.09e-123	4.63e-119	FALSE	FALSE	FALSE	HP:0001260
RBM17	1.21556	95.047	0.826998	1.05677	93.6366	0.877048	1.13675	94.347	0.0743712	2.16e-37	4.77e-33	FALSE	FALSE	FALSE	FALSE
ADRM1	1.19151	95.0318	0.829626	1.21632	94.9585	0.900745	1.20382	94.9954	-0.0112607	0.0119352	1	FALSE	FALSE	FALSE	FALSE
THUMPD3	1.49794	95.0318	1.20607	2.40791	99.0163	1.11096	1.94959	97.0095	-0.310633	0	0	FALSE	FALSE	FALSE	FALSE
TMEM109	1.24812	95.0318	0.878674	0.970521	91.5616	0.879853	1.11034	93.3094	0.131794	1.62e-109	3.58e-105	FALSE	FALSE	FALSE	FALSE
AGO3	1.29671	95.0167	0.976699	1.24166	93.8672	1.10625	1.26939	94.4461	0.0242647	0.000842634	1	FALSE	FALSE	FALSE	FALSE
KREMEN1	1.97254	95.0015	1.59938	1.49252	93.6981	1.51287	1.73429	94.3546	0.176122	2.33e-63	5.15e-59	FALSE	FALSE	FALSE	FALSE
THBS1	3.14646	95.0015	3.12736	2.95448	96.9567	2.13658	3.05117	95.9719	0.0474063	0.281255	1	FALSE	FALSE	UP	FALSE
BIRC5	2.36885	94.9864	1.95994	2.76568	98.1863	1.56064	2.56581	96.5746	-0.111354	2.46e-56	5.44e-52	FALSE	FALSE	FALSE	FALSE
RNF20	1.24572	94.9712	0.85264	1.20355	94.3591	0.955289	1.22479	94.6674	0.0189582	0.00261885	1	FALSE	FALSE	FALSE	FALSE
SS18L2	1.29693	94.9712	0.889462	1.33647	96.0344	0.889868	1.31656	95.4989	-0.0170676	0.00449198	1	FALSE	FALSE	DOWN	FALSE
APC	1.46298	94.9561	1.08648	1.21586	93.9441	1.08021	1.34032	94.4538	0.105733	1.92e-34	4.25e-30	FALSE	FALSE	DOWN	FALSE
ARL6IP1	1.44071	94.9561	1.3306	1.38878	94.4052	1.31674	1.41494	94.6826	0.021506	0.0127719	1	FALSE	FALSE	FALSE	FALSE
CCDC137	1.3253	94.9561	0.932876	1.01629	90.9468	1.02156	1.17192	92.9661	0.14259	7.19e-130	1.59e-125	FALSE	FALSE	DOWN	FALSE
CRIP2	2.07829	94.9561	2.13026	1.25013	91.3311	1.62523	1.66724	93.1569	0.313387	1.07e-178	2.36e-174	FALSE	FALSE	UP	FALSE
MFF	1.22436	94.9561	0.77913	1.17004	94.8202	0.855537	1.1974	94.8886	0.0247233	5.25e-06	0.116277	FALSE	FALSE	FALSE	HP:0000750
ACTL6A	1.19455	94.9409	0.795084	1.2988	95.435	0.92548	1.24629	95.1861	-0.0464076	1.15e-19	2.54e-15	FALSE	FALSE	FALSE	HP:0010529, HP:0010863, HP:0002381
TCEA2	1.21675	94.9409	0.837343	1.42651	96.9567	0.838102	1.32086	95.9414	-0.0904092	1.04e-63	2.29e-59	FALSE	FALSE	DOWN	FALSE
DCLRE1A	1.29572	94.9258	0.927269	1.44671	95.6809	1.07719	1.37066	95.3006	-0.0636948	1.22e-19	2.7e-15	FALSE	FALSE	DOWN	FALSE
LRPAP1	1.22998	94.9106	0.871114	1.2024	95.0815	0.839438	1.21629	94.9954	0.0124451	0.0804018	1	FALSE	FALSE	FALSE	FALSE
PTPN14	1.45878	94.9106	1.18701	1.66814	95.6502	1.24079	1.56269	95.2777	-0.0817134	2.09e-38	4.62e-34	FALSE	FALSE	UP	FALSE
BICC1	1.42825	94.8955	1.12011	0.992351	86.597	1.43999	1.2119	90.7766	0.197855	8.51e-199	1.88e-194	FALSE	FALSE	FALSE	FALSE
PDCD6	1.1728	94.8955	0.835095	1.25067	95.7117	0.770691	1.21145	95.3006	-0.0352102	1.57e-13	3.47e-09	FALSE	FALSE	UP	FALSE
TLCD1	1.31612	94.8955	0.952718	1.32785	95.5579	0.985986	1.32194	95.2243	-0.00504997	0.180657	1	FALSE	FALSE	UP	FALSE
DDX10	1.34714	94.8803	1.00239	1.6907	96.7722	1.0842	1.51767	95.8193	-0.136603	1.31e-106	2.89e-102	FALSE	FALSE	FALSE	FALSE
BPTF	1.31487	94.85	0.959004	1.27987	94.0055	1.06687	1.2975	94.4309	0.015234	0.0354716	1	FALSE	FALSE	FALSE	HP:0000750, HP:0010863, HP:0002381, HP:0011098
POLR2C	1.16218	94.85	0.785371	1.1822	94.6972	0.854643	1.17212	94.7742	-0.009218	0.0498592	1	FALSE	FALSE	FALSE	FALSE
SMIM7	1.25468	94.85	0.921319	1.00927	92.8374	0.872791	1.13287	93.8511	0.115237	1.01e-76	2.23e-72	FALSE	FALSE	FALSE	FALSE
FEN1	1.34777	94.8349	0.91422	1.28041	94.8202	0.919068	1.31434	94.8276	0.0291124	0.00203954	1	FALSE	FALSE	FALSE	FALSE
ARHGEF12	1.27465	94.8198	0.911087	1.1779	93.4829	1.04607	1.22663	94.1562	0.0434657	2.76e-12	6.1e-08	FALSE	FALSE	DOWN	FALSE
LOC100224495	1.21229	94.8198	0.806554	1.0689	93.1909	0.881854	1.14112	94.0113	0.0670104	2.24e-31	4.97e-27	FALSE	FALSE	UP	HP:0001344
MAPK1	1.19631	94.8198	0.802988	1.49503	97.0028	0.927231	1.34458	95.9033	-0.127521	3.59e-112	7.96e-108	FALSE	FALSE	FALSE	HP:0001260
NCAPH2	1.42787	94.8198	1.04348	1.41168	95.85	0.970938	1.41984	95.3311	0.00668874	0.646192	1	FALSE	FALSE	FALSE	FALSE
WASF2	1.24054	94.8198	0.94083	1.25275	94.3744	1.00384	1.2466	94.5987	-0.00543648	0.11758	1	FALSE	FALSE	FALSE	FALSE
PHF20	1.15144	94.8046	0.806332	1.27989	95.02	0.926666	1.21519	94.9115	-0.0579935	3.83e-26	8.48e-22	FALSE	FALSE	FALSE	FALSE
PTPN2	1.22334	94.8046	0.868345	1.1888	94.2668	0.933024	1.2062	94.5377	0.0156577	0.0461821	1	FALSE	FALSE	DOWN	FALSE
SEC13	1.40324	94.8046	1.04335	2.51855	99.2776	0.929734	1.95681	97.0247	-0.381232	0	0	FALSE	FALSE	FALSE	FALSE
SNW1	1.19445	94.8046	0.865823	1.02508	92.4839	0.905803	1.11038	93.6527	0.0803254	6.03e-41	1.34e-36	FALSE	FALSE	FALSE	FALSE
ZFP36L2	1.6659	94.8046	1.50309	2.03586	97.095	1.51642	1.84952	95.9414	-0.129954	9.39e-79	2.08e-74	FALSE	FALSE	FALSE	FALSE
LOC115491573	1.29485	94.7895	0.941294	1.16272	94.2361	0.899738	1.22927	94.5148	0.0593031	9.42e-16	2.09e-11	FALSE	FALSE	FALSE	FALSE
UBR7	1.25986	94.7895	0.857484	1.0671	93.4368	0.880448	1.16418	94.1181	0.0891554	9.43e-53	2.09e-48	FALSE	FALSE	DOWN	FALSE
C3H1orf198	1.66409	94.7743	1.69103	1.34625	93.2985	1.18272	1.50633	94.0418	0.127043	2.08e-46	4.61e-42	FALSE	FALSE	FALSE	FALSE
YWHAH	1.39115	94.7743	1.02955	1.93486	97.9096	1.03733	1.66101	96.3305	-0.204883	2.1e-205	4.64e-201	FALSE	FALSE	DOWN	FALSE
COPS7A	1.24342	94.7592	0.945745	1.14021	93.7903	0.949124	1.19219	94.2783	0.0470992	6.82e-16	1.51e-11	FALSE	FALSE	FALSE	FALSE
CRLS1	1.18077	94.7592	0.807697	1.36168	96.5724	0.836437	1.27056	95.6591	-0.0796929	3.57e-49	7.91e-45	FALSE	FALSE	FALSE	FALSE
EGR1	3.3214	94.7592	1.75054	4.4757	96.3265	1.87093	3.89432	95.5371	-0.236739	1.06e-126	2.34e-122	FALSE	FALSE	DOWN	FALSE
GTF2F2	1.18674	94.744	0.782602	1.2369	95.6041	0.856689	1.21163	95.1709	-0.0226772	3.11e-05	0.689081	FALSE	FALSE	DOWN	FALSE
SIGMAR1	1.25521	94.744	0.928211	1.33045	95.4811	0.947315	1.29256	95.1099	-0.0328177	1.56e-10	3.46e-06	FALSE	FALSE	FALSE	HP:0001344
ATP1B1	2.16725	94.7289	1.51061	0.937127	84.522	1.35153	1.55669	89.6628	0.491658	0	0	FALSE	FALSE	UP	FALSE
CPSF6	1.14349	94.7289	0.843276	1.12993	93.8211	0.956435	1.13676	94.2783	0.00634526	0.754294	1	FALSE	FALSE	FALSE	FALSE
ADSL	1.37739	94.7137	0.970639	0.992635	91.3618	0.960929	1.18642	93.05	0.176545	1.75e-145	3.88e-141	FALSE	FALSE	UP	HP:0001260, HP:0001344
PEX19	1.17777	94.7137	0.815301	0.987834	91.9613	0.816746	1.0835	93.3476	0.0912562	5.92e-49	1.31e-44	FALSE	FALSE	DOWN	FALSE
SAP30L	1.2504	94.7137	0.908217	1.08888	92.8989	1.00139	1.17023	93.8129	0.0744769	1.18e-24	2.61e-20	FALSE	FALSE	UP	FALSE
SRPRA	1.23399	94.7137	0.91877	1.44061	96.2957	0.959834	1.33654	95.4989	-0.0884612	5.13e-57	1.14e-52	FALSE	FALSE	UP	FALSE
U2SURP	1.2704	94.7137	0.917106	1.34412	95.1891	1.03806	1.30699	94.9496	-0.0319539	1.01e-09	2.25e-05	FALSE	FALSE	FALSE	FALSE
HSD3B7	1.46746	94.6986	1.09089	1.02063	91.6846	0.943782	1.24568	93.2026	0.199782	4.4e-168	9.75e-164	FALSE	FALSE	FALSE	FALSE
JAGN1	1.38403	94.6986	1.07429	1.67941	97.925	0.963271	1.53064	96.3	-0.116807	6.73e-95	1.49e-90	FALSE	FALSE	BOTH	FALSE
NUP85	1.20292	94.6986	0.79334	1.29626	95.6194	0.852413	1.24924	95.1556	-0.041498	5.7e-13	1.26e-08	FALSE	FALSE	DOWN	FALSE
TTN	4.71132	94.6834	3.26502	2.9373	87.5653	3.66439	3.83081	91.1504	0.371954	3.36e-185	7.43e-181	FALSE	FALSE	UP	HP:0000750, HP:0001260
ARL13B	1.25269	94.6683	0.911477	1.53082	97.3717	0.868012	1.39073	96.0101	-0.116421	6.83e-89	1.51e-84	FALSE	FALSE	FALSE	HP:0000750
EN1	1.59351	94.6683	1.45261	1.68786	96.5878	1.27856	1.64034	95.621	-0.0357328	7.82e-14	1.73e-09	FALSE	FALSE	FALSE	FALSE
NDUFA13	1.20075	94.6683	0.847342	1.31054	96.0344	0.906735	1.25524	95.3464	-0.0486823	1.96e-22	4.35e-18	FALSE	FALSE	FALSE	HP:0001260
PNRC2	1.41199	94.6683	1.13672	1.31948	94.8509	1.07102	1.36607	94.7589	0.0391077	6.59e-07	0.0145846	FALSE	FALSE	DOWN	FALSE
TPP2	1.17722	94.6683	0.807793	1.21915	94.6972	0.938253	1.19803	94.6826	-0.0190743	8.3e-05	1	FALSE	FALSE	FALSE	FALSE
UBE2D3	1.26549	94.6683	0.962265	1.24882	95.6655	0.872953	1.25722	95.1633	0.00738901	0.543394	1	FALSE	FALSE	UP	FALSE
ARCN1	1.22042	94.6531	0.935279	1.56781	97.3255	0.924893	1.39284	95.9796	-0.145359	1.81e-145	4e-141	FALSE	FALSE	FALSE	FALSE
TMEM208	1.14867	94.6531	0.829283	1.07392	93.4061	0.918416	1.11157	94.0342	0.0354063	3.47e-10	7.69e-06	FALSE	FALSE	FALSE	FALSE
LSM10	1.3605	94.6228	1.00736	1.36283	94.6972	1.1019	1.36166	94.6597	-0.000987717	0.836808	1	FALSE	FALSE	DOWN	FALSE
CDCA3	5.0901	94.6077	2.74088	6.32398	98.8318	1.87583	5.70252	96.7043	-0.184489	2e-99	4.43e-95	FALSE	FALSE	FALSE	FALSE
EWSR1	1.16849	94.6077	0.829576	1.35506	96.142	0.976158	1.26109	95.3692	-0.0825359	1.05e-46	2.33e-42	FALSE	FALSE	DOWN	FALSE
LOC115491772	3.53447	94.5925	2.92699	3.18873	95.9268	2.29789	3.36287	95.2548	0.0793109	0.00432996	1	FALSE	FALSE	FALSE	FALSE
FKBP9	1.55135	94.5774	1.29968	1.51866	96.0344	1.04506	1.53513	95.3006	0.0128964	0.619515	1	FALSE	FALSE	DOWN	FALSE
LOC115498157	1.47379	94.5774	0.958732	1.81359	97.1104	0.995287	1.64245	95.8346	-0.128709	1.17e-77	2.6e-73	FALSE	FALSE	FALSE	FALSE
NUS1	1.20909	94.5774	0.852147	1.23673	95.1583	0.896457	1.22281	94.8657	-0.0124343	0.0120041	1	FALSE	FALSE	FALSE	HP:0000750, HP:0001260
LOC100228351	1.26174	94.5623	0.983143	1.15656	92.2226	1.20521	1.20953	93.401	0.0476208	2.09e-17	4.63e-13	FALSE	FALSE	FALSE	FALSE
SAYSD1	1.41557	94.5623	1.05886	1.09924	92.6529	0.983378	1.25857	93.6146	0.140361	4.64e-107	1.03e-102	FALSE	FALSE	DOWN	FALSE
RNF14	1.1282	94.5471	0.745103	1.11679	94.5435	0.789112	1.12254	94.5453	0.00537788	0.656288	1	FALSE	FALSE	FALSE	FALSE
LPCAT3	1.2497	94.532	0.889778	1.67028	97.5561	0.869922	1.45845	96.033	-0.171386	6.73e-176	1.49e-171	FALSE	FALSE	FALSE	FALSE
SDF4	1.17715	94.532	0.863047	1.27521	95.5426	0.883189	1.22582	95.0336	-0.0440549	9e-16	1.99e-11	FALSE	FALSE	FALSE	FALSE
CUX1	1.29767	94.5168	1.07226	1.06417	91.5616	1.08038	1.18177	93.05	0.107166	9.22e-59	2.04e-54	FALSE	FALSE	FALSE	HP:0001344
VMP1	1.44159	94.5168	1.39673	1.14357	92.1918	1.15143	1.29367	93.3628	0.130176	4.13e-71	9.15e-67	FALSE	FALSE	FALSE	FALSE
ZCRB1	1.18106	94.5168	0.836669	1.00524	91.6385	0.907612	1.0938	93.0882	0.0840472	1.41e-44	3.13e-40	FALSE	FALSE	FALSE	FALSE
ISCU	1.2255	94.5017	0.905332	0.988514	91.8998	0.914712	1.10787	93.2103	0.112594	2.14e-64	4.74e-60	FALSE	FALSE	UP	FALSE
SMIM4	1.52973	94.5017	1.24784	1.72824	97.4178	1.11612	1.62826	95.949	-0.0755453	8.55e-39	1.89e-34	FALSE	FALSE	FALSE	FALSE
SPIN1	1.1319	94.5017	0.845064	1.10643	93.7596	0.959193	1.11926	94.1334	0.0120212	0.0245282	1	FALSE	FALSE	DOWN	FALSE
ZNF704	1.17008	94.5017	0.843844	1.1646	94.6511	0.901378	1.16736	94.5758	0.00253077	0.973994	1	FALSE	FALSE	DOWN	FALSE
CCT7	1.27248	94.4865	1.05235	1.16917	93.8979	0.958991	1.22121	94.1944	0.0465271	3.12e-11	6.91e-07	FALSE	FALSE	FALSE	FALSE
CDK1	3.48577	94.4865	3.18995	3.44704	96.972	2.48632	3.46655	95.7202	0.0086715	4.31e-05	0.954998	FALSE	FALSE	UP	FALSE
FDPS	1.5953	94.4865	1.64282	1.6242	96.1113	1.12553	1.60965	95.293	-0.0110757	4.26e-08	0.00094394	FALSE	FALSE	UP	FALSE
LOC100232471	1.1254	94.4865	0.764973	0.942072	91.0237	0.903267	1.03441	92.7678	0.0902034	9.05e-57	2e-52	FALSE	FALSE	FALSE	FALSE
LOC105759325	1.19716	94.4865	0.849136	1.00977	91.6692	0.99014	1.10415	93.0882	0.089146	1.13e-50	2.51e-46	FALSE	FALSE	UP	FALSE
MACF1	1.35207	94.4865	1.03053	1.24562	93.2216	1.21209	1.29923	93.8587	0.0463123	1.71e-10	3.78e-06	FALSE	FALSE	FALSE	HP:0001260
SH3GL1	1.16848	94.4562	0.831679	0.962556	91.8844	0.903946	1.06627	93.1797	0.0997809	1.46e-59	3.24e-55	FALSE	FALSE	FALSE	FALSE
EEF1E1	1.26019	94.4411	0.978291	1.22269	94.4205	0.948066	1.24158	94.4309	0.0167301	0.0102018	1	FALSE	FALSE	FALSE	FALSE
GUCD1	1.13046	94.4411	0.771019	1.26634	95.3581	0.858087	1.1979	94.8962	-0.0618302	1.46e-27	3.24e-23	FALSE	FALSE	UP	FALSE
LOC115493314	1.20832	94.4411	0.837036	1.17636	94.2976	0.901332	1.19246	94.3699	0.0145777	0.0024326	1	FALSE	FALSE	FALSE	FALSE
MRPL3	1.09823	94.4411	0.741473	1.17889	95.2198	0.774848	1.13826	94.8276	-0.0377201	2.78e-13	6.15e-09	FALSE	FALSE	FALSE	FALSE
PDLIM7	1.26218	94.4411	1.09562	1.11408	92.1303	1.08981	1.18867	93.2942	0.0677107	1.33e-24	2.94e-20	FALSE	FALSE	FALSE	FALSE
LOC100219036	1.19118	94.4259	0.848526	1.71356	98.1555	0.834951	1.45046	96.2771	-0.21382	2.31e-293	5.11e-289	FALSE	FALSE	DOWN	FALSE
LOC101233937	1.15584	94.4259	0.921144	0.97588	92.3455	0.876474	1.06652	93.3933	0.087165	8.1e-50	1.79e-45	FALSE	FALSE	FALSE	FALSE
MLEC	1.17939	94.4259	0.839331	1.54581	96.972	0.907526	1.36126	95.6897	-0.155406	9.06e-156	2.01e-151	FALSE	FALSE	FALSE	FALSE
TLN1	1.28167	94.4259	0.988684	1.30793	95.1122	1.06199	1.2947	94.7666	-0.0114419	0.0361564	1	FALSE	FALSE	FALSE	FALSE
GINS2	1.83488	94.4108	1.46425	1.79888	95.3428	1.48089	1.81701	94.8734	0.0127807	0.435531	1	FALSE	FALSE	FALSE	FALSE
STUB1	1.11244	94.4108	0.761802	1.13269	94.5281	0.87097	1.12249	94.469	-0.00954081	0.0116271	1	FALSE	FALSE	FALSE	HP:0002167, HP:0001260, HP:0011098
YAP1	1.24049	94.4108	0.953333	1.26052	94.6204	1.04216	1.25043	94.5148	-0.0089038	0.046601	1	FALSE	FALSE	FALSE	FALSE
SMN1	1.10295	94.3956	0.747969	1.19024	95.2659	0.859409	1.14627	94.8276	-0.0406714	9.49e-16	2.1e-11	FALSE	FALSE	DOWN	FALSE
GPN2	1.16202	94.3805	0.823837	1.21193	95.2813	0.905224	1.18679	94.8276	-0.0228238	4.23e-06	0.0936349	FALSE	FALSE	FALSE	FALSE
TMEM87A	1.12898	94.3805	0.784456	0.935094	91.3926	0.829168	1.03275	92.8975	0.0954869	9.84e-64	2.18e-59	FALSE	FALSE	FALSE	FALSE
CAND1	1.17909	94.335	0.822192	1.05084	92.0842	0.984627	1.11543	93.2179	0.0606538	5.09e-20	1.13e-15	FALSE	FALSE	FALSE	FALSE
CBX6	1.3623	94.335	1.07236	1.86742	97.1565	1.15486	1.61301	95.7354	-0.193777	2.05e-195	4.54e-191	FALSE	FALSE	DOWN	FALSE
MTFR1	1.1585	94.335	0.85421	1.2147	95.5118	0.83195	1.1864	94.9191	-0.0257062	1.88e-08	0.000417295	FALSE	FALSE	FALSE	FALSE
UBE2B	1.22093	94.3199	1.05206	1.48478	95.8654	1.23509	1.35189	95.087	-0.112258	1.01e-54	2.23e-50	FALSE	FALSE	FALSE	FALSE
MRPL42	1.19924	94.3048	0.923424	0.999335	91.3311	0.959224	1.10002	92.8288	0.0952958	6.94e-51	1.54e-46	FALSE	FALSE	UP	FALSE
C15H12orf49	1.10497	94.2745	0.738744	1.29888	96.4341	0.816736	1.20121	95.3464	-0.0881197	9.63e-49	2.13e-44	FALSE	FALSE	FALSE	FALSE
LOC115493028	1.07058	94.2745	0.789384	1.0597	93.0833	0.883479	1.06518	93.6832	0.00527127	0.298338	1	FALSE	FALSE	FALSE	FALSE
SMC3	1.19425	94.2745	0.906548	1.22881	94.4513	0.941024	1.2114	94.3622	-0.0156268	0.00752975	1	FALSE	FALSE	FALSE	HP:0002465, HP:0002167
POLDIP2	1.11403	94.2442	0.800692	0.943811	91.9152	0.920646	1.02954	93.0882	0.0839459	2.05e-47	4.53e-43	FALSE	FALSE	FALSE	FALSE
SEMA3D	1.91085	94.2442	1.73411	1.54986	93.0218	1.50141	1.73167	93.6375	0.132407	7e-50	1.55e-45	FALSE	FALSE	DOWN	FALSE
CWC27	1.23178	94.229	0.891195	1.35202	95.2352	0.964126	1.29146	94.7284	-0.0524745	1.96e-20	4.33e-16	FALSE	FALSE	FALSE	HP:0002465
PPP2R5E	1.1832	94.229	0.898389	0.904142	89.7633	0.949048	1.04469	92.0125	0.13676	4.93e-117	1.09e-112	FALSE	FALSE	FALSE	FALSE
ACVR2A	1.46849	94.2139	1.42155	1.7011	97.2026	1.1911	1.58394	95.6973	-0.0900524	9.47e-58	2.1e-53	FALSE	FALSE	UP	FALSE
COPB1	1.1371	94.2139	0.843514	1.17543	94.3283	0.930889	1.15612	94.2707	-0.0177763	0.000202647	1	FALSE	FALSE	FALSE	FALSE
SMC4	1.96327	94.2139	1.63502	2.46955	97.7867	1.45938	2.21455	95.9872	-0.157732	3.68e-109	8.15e-105	FALSE	FALSE	FALSE	FALSE
SMIM26	1.1806	94.2139	0.851753	1.22866	95.2813	0.88228	1.20445	94.7437	-0.0218005	3.95e-06	0.0875086	FALSE	FALSE	FALSE	FALSE
AMOTL2	1.55256	94.1987	1.4035	1.174	90.6394	1.26961	1.36467	92.4321	0.16053	9.79e-84	2.17e-79	FALSE	FALSE	FALSE	FALSE
MKI67	3.11147	94.1836	2.86058	3.67713	96.7722	2.50965	3.39223	95.4684	-0.128904	1.98e-53	4.38e-49	FALSE	FALSE	FALSE	FALSE
PUM3	1.28201	94.1684	1.00735	1.47565	95.2659	1.22095	1.37812	94.7132	-0.0814483	1.34e-40	2.97e-36	FALSE	FALSE	FALSE	FALSE
API5	1.12745	94.1533	0.8054	0.93011	91.7	0.844147	1.0295	92.9356	0.0973483	4.43e-56	9.8e-52	FALSE	FALSE	FALSE	FALSE
NDUFB3	1.28552	94.1533	1.0929	1.71982	98.1709	0.952328	1.50108	96.1474	-0.173973	2.42e-218	5.35e-214	FALSE	FALSE	UP	FALSE
CRTAP	1.26841	94.123	1.03071	1.20602	94.067	0.927508	1.23744	94.0952	0.0278889	0.000188419	1	FALSE	FALSE	FALSE	FALSE
NMRK2	2.35017	94.123	2.02255	1.58206	89.9477	1.70533	1.96892	92.0507	0.260422	1.22e-119	2.69e-115	FALSE	FALSE	UP	FALSE
YTHDF1	1.11198	94.123	0.816674	1.28785	95.9268	0.872577	1.19927	95.0183	-0.0799858	8.02e-47	1.78e-42	FALSE	FALSE	FALSE	FALSE
ESF1	1.18791	94.0927	0.852692	1.11496	92.8989	0.953099	1.1517	93.5002	0.0339113	8.47e-08	0.00187432	FALSE	FALSE	FALSE	FALSE
LOC100231488	1.91052	94.0927	1.41139	2.03406	97.7867	1.10319	1.97184	95.9262	-0.0415676	1.53e-18	3.39e-14	FALSE	FALSE	FALSE	FALSE
PPDPF	2.22072	94.0927	3.58155	1.34459	91.6539	1.4786	1.78586	92.8822	0.317497	8.01e-141	1.77e-136	FALSE	FALSE	DOWN	FALSE
YARS2	1.1953	94.0927	0.926846	0.97813	91.869	0.918413	1.08751	92.989	0.104169	8.92e-63	1.98e-58	FALSE	FALSE	FALSE	FALSE
COPS3	1.07659	94.0776	0.814722	1.12804	94.3283	0.846373	1.10213	94.202	-0.0244765	2.39e-08	0.000528801	FALSE	FALSE	UP	FALSE
FUNDC1	1.13955	94.0473	0.845564	1.14767	94.2207	0.913306	1.14358	94.1334	-0.00378611	0.340819	1	FALSE	FALSE	UP	FALSE
GCAT	1.37421	94.0473	1.09861	1.36239	94.6972	1.00442	1.36834	94.3699	0.00499154	0.381189	1	FALSE	FALSE	FALSE	FALSE
LOC100225858	1.32036	94.0473	1.13872	1.49462	96.1728	1.10364	1.40686	95.1022	-0.0724148	4.67e-45	1.03e-40	FALSE	FALSE	FALSE	FALSE
LOC101233268	1.1832	94.0473	0.886263	0.901056	90.3474	0.865931	1.04316	92.2109	0.138383	6.18e-99	1.37e-94	FALSE	FALSE	FALSE	FALSE
NUDCD2	1.2989	94.0473	1.07302	1.35029	94.067	1.23811	1.32441	94.0571	-0.0221074	0.00246941	1	FALSE	FALSE	FALSE	FALSE
PHLDA2	2.04182	94.0473	2.26042	1.06243	86.3049	1.61847	1.55571	90.2045	0.388569	0	0	FALSE	FALSE	UP	FALSE
ATOH8	2.32844	94.0321	1.97213	1.37796	88.3646	1.90809	1.85668	91.2191	0.336263	4.11e-249	9.1e-245	FALSE	FALSE	FALSE	FALSE
LUC7L3	1.21409	94.0321	0.936792	1.2669	94.4666	1.02117	1.2403	94.2478	-0.023571	2.43e-06	0.0537867	FALSE	FALSE	DOWN	FALSE
MED19	1.16274	94.0321	0.85823	0.856645	89.8863	0.869457	1.01081	91.9744	0.152605	1.3e-144	2.88e-140	FALSE	FALSE	FALSE	FALSE
STARD13	1.60797	94.0321	1.33495	1.54051	92.5761	1.51512	1.57449	93.3094	0.0262089	5.93e-06	0.131339	FALSE	FALSE	FALSE	FALSE
OSGEP	1.15238	94.017	0.816445	0.849242	88.5029	0.902348	1.00192	91.2801	0.151797	6.12e-139	1.36e-134	FALSE	FALSE	BOTH	HP:0000750
ACP1	1.09053	94.0018	0.773252	1.15148	95.1429	0.801015	1.12078	94.5682	-0.0287364	5.97e-07	0.0132165	FALSE	FALSE	FALSE	FALSE
NUP98	1.13176	94.0018	0.909495	1.22642	94.3898	1.01853	1.17874	94.1944	-0.0434508	7.92e-17	1.75e-12	FALSE	FALSE	FALSE	FALSE
PPP1R8	1.11027	94.0018	0.815545	1.1188	94.0978	0.869001	1.1145	94.0494	-0.0040302	0.188039	1	FALSE	FALSE	DOWN	FALSE
SRPRB	1.12671	94.0018	0.856906	1.05683	92.9911	0.885107	1.09203	93.5002	0.0334112	6.09e-08	0.0013473	FALSE	FALSE	FALSE	FALSE
MCU	1.48235	93.9867	1.18593	0.792849	83.5229	1.32603	1.14012	88.7931	0.325399	0	0	FALSE	FALSE	UP	FALSE
CGGBP1	1.14099	93.9715	0.890557	1.23635	95.1429	0.957576	1.18832	94.5529	-0.0435756	2.98e-15	6.59e-11	FALSE	FALSE	DOWN	FALSE
MAP4	1.19598	93.9715	0.95131	1.0341	91.9613	0.989009	1.11563	92.9738	0.0765735	1.21e-28	2.68e-24	FALSE	FALSE	UP	FALSE
DDX1	1.12528	93.9564	0.859858	1.21613	94.6818	0.89077	1.17037	94.3164	-0.0418551	6.42e-16	1.42e-11	FALSE	FALSE	UP	FALSE
FXR1	1.27185	93.9564	1.02108	1.04807	92.3148	0.926319	1.16078	93.1416	0.103696	7.48e-46	1.66e-41	FALSE	FALSE	FALSE	FALSE
MRPS7	1.11062	93.9564	0.842723	1.09331	93.1448	0.965827	1.10203	93.5536	0.00823573	0.244155	1	FALSE	FALSE	FALSE	FALSE
PSMG3	1.06893	93.9564	0.788085	1.24394	95.9729	0.830787	1.1558	94.9573	-0.0812022	3.36e-51	7.44e-47	FALSE	FALSE	FALSE	FALSE
WDTC1	1.11952	93.9564	0.847956	1.02077	91.8383	1.00264	1.0705	92.9051	0.0477087	1.72e-15	3.81e-11	FALSE	FALSE	UP	FALSE
LOC100229929	1.12106	93.9412	0.844821	0.844189	89.1946	0.933171	0.983638	91.5853	0.139876	6.58e-121	1.46e-116	FALSE	FALSE	FALSE	FALSE
ACAT2	1.49667	93.9261	1.29023	1.95645	97.2487	1.03644	1.72487	95.5752	-0.169032	2.73e-148	6.05e-144	FALSE	FALSE	UP	FALSE
GXYLT2	1.29386	93.9261	1.06112	1.79039	97.4331	1.04287	1.54031	95.6668	-0.195943	1.09e-235	2.42e-231	FALSE	FALSE	UP	FALSE
LOC115490540	1.08718	93.9261	0.895374	1.45559	96.7107	0.962517	1.27003	95.3082	-0.162555	1.1e-190	2.45e-186	FALSE	FALSE	FALSE	FALSE
PALM2AKAP2	1.44395	93.9261	1.56085	1.53076	95.2198	1.31033	1.48704	94.5682	-0.0349003	8.47e-13	1.88e-08	FALSE	FALSE	FALSE	FALSE
PSMD9	1.20718	93.9261	0.903675	1.16297	93.9902	0.899621	1.18523	93.9579	0.0202335	0.0367457	1	FALSE	FALSE	FALSE	FALSE
DCPS	1.12992	93.9109	0.784962	1.11873	94.4666	0.815322	1.12437	94.1868	0.0052704	0.83309	1	FALSE	FALSE	DOWN	HP:0001260, HP:0000750, HP:0002465
HSPG2	1.32279	93.8958	1.0211	1.03669	91.4694	1.03036	1.18079	92.6915	0.13144	1.2e-74	2.65e-70	FALSE	FALSE	FALSE	HP:0001260
MZT1	1.21409	93.8958	1.06367	1.44355	95.2966	1.1372	1.32798	94.5911	-0.0986089	9.06e-54	2.01e-49	FALSE	FALSE	FALSE	FALSE
SLC25A11	1.05516	93.8958	0.751217	0.928283	91.2696	0.823762	0.992186	92.5923	0.0637227	8.55e-29	1.89e-24	FALSE	FALSE	FALSE	HP:0001618
GSTK1	1.21602	93.8806	0.961107	1.3487	95.6809	0.93931	1.28187	94.7742	-0.0581462	5.56e-26	1.23e-21	FALSE	FALSE	UP	FALSE
PPP4R3B	1.15674	93.8655	0.872505	1.22691	94.8048	1.00236	1.19157	94.3317	-0.0320137	1.42e-10	3.14e-06	FALSE	FALSE	DOWN	FALSE
IDH3A	1.14914	93.8503	0.879901	1.52923	97.3409	0.874737	1.33779	95.5829	-0.162851	4.9e-169	1.08e-164	FALSE	FALSE	UP	FALSE
SF3B1	1.11973	93.8503	0.853816	1.39585	96.2957	0.908525	1.25678	95.0641	-0.122451	6.78e-104	1.5e-99	FALSE	FALSE	BOTH	FALSE
NOTCH2	1.34737	93.8201	1.09219	1.30803	94.8509	1.03563	1.32785	94.3317	0.0169019	0.856778	1	FALSE	FALSE	UP	FALSE
PRKACB	1.08498	93.8049	0.771219	1.20923	95.02	0.868675	1.14665	94.408	-0.0578853	8.62e-27	1.91e-22	FALSE	FALSE	DOWN	FALSE
GPN3	1.10445	93.7898	0.765586	1.214	95.1276	0.816928	1.15882	94.4538	-0.0507499	1.69e-22	3.74e-18	FALSE	FALSE	FALSE	FALSE
LOC100225641	1.15718	93.7898	0.864509	0.995921	92.0227	0.887298	1.07714	92.9127	0.0776983	7.46e-25	1.65e-20	FALSE	FALSE	FALSE	FALSE
RSU1	1.21247	93.7898	1.1286	1.3514	96.265	0.800321	1.28142	95.0183	-0.0609018	7.46e-34	1.65e-29	FALSE	FALSE	UP	FALSE
SBNO1	1.10336	93.7898	0.80905	1.19865	94.7587	0.920705	1.15066	94.2707	-0.0443095	1.06e-16	2.35e-12	FALSE	FALSE	FALSE	FALSE
BAZ1A	1.20389	93.7746	0.921559	0.922395	89.6864	1.01408	1.06417	91.7455	0.13665	2.09e-95	4.62e-91	FALSE	FALSE	DOWN	FALSE
DUSP23	1.14937	93.7746	0.883309	1.04411	92.2226	0.940936	1.09713	93.0043	0.050212	1.61e-17	3.56e-13	FALSE	FALSE	FALSE	FALSE
CHAF1A	1.22228	93.7595	0.914901	1.10411	93.7442	0.904824	1.16363	93.7519	0.0546401	1.74e-15	3.84e-11	FALSE	FALSE	DOWN	FALSE
GET4	1.10195	93.7595	0.870436	1.00635	91.6692	1.00884	1.0545	92.722	0.0465492	4.08e-16	9.03e-12	FALSE	FALSE	FALSE	FALSE
GARS1	1.26072	93.7443	1.03773	1.42353	95.5272	1.0069	1.34153	94.6292	-0.0695456	4.4e-38	9.74e-34	FALSE	FALSE	UP	FALSE
GTPBP4	1.13267	93.7443	0.86482	1.2924	96.1267	0.83084	1.21195	94.9268	-0.0722271	3.31e-37	7.32e-33	FALSE	FALSE	FALSE	FALSE
SMC5	1.17239	93.7443	0.917936	1.24196	94.7741	0.96345	1.20692	94.2554	-0.0315261	1.15e-09	2.56e-05	FALSE	FALSE	FALSE	FALSE
LOC100224270	1.15643	93.7292	0.918163	1.44469	96.9874	0.844392	1.2995	95.3464	-0.125467	2.99e-117	6.62e-113	FALSE	FALSE	UP	FALSE
LOC115491452	1.05944	93.7292	0.78307	0.854174	88.9333	0.857758	0.957561	91.3488	0.104997	6.13e-82	1.36e-77	FALSE	FALSE	UP	FALSE
ACLY	1.14148	93.6837	0.92846	1.18232	92.9757	1.07666	1.16175	93.3323	-0.0188945	0.00109897	1	FALSE	FALSE	FALSE	FALSE
LOC115491797	1.12497	93.6837	0.801118	0.756718	86.9966	0.880241	0.942191	90.3647	0.190309	8.35e-223	1.85e-218	FALSE	FALSE	FALSE	FALSE
TMEM138	1.09199	93.6837	0.823119	0.740137	85.8131	0.934751	0.917352	89.7772	0.184151	2.69e-221	5.94e-217	FALSE	FALSE	FALSE	FALSE
DEK	1.17341	93.6686	0.939116	1.50172	96.3111	0.967054	1.33636	94.9802	-0.140683	4.61e-130	1.02e-125	FALSE	FALSE	DOWN	FALSE
RRP36	1.01755	93.6686	0.753126	1.08731	93.9287	0.837667	1.05217	93.7977	-0.0339905	1.11e-12	2.45e-08	FALSE	FALSE	FALSE	FALSE
SDHAF2	1.08697	93.6686	0.865116	0.609328	81.1251	0.914467	0.8499	87.4428	0.259898	0	0	FALSE	FALSE	FALSE	HP:0002474
GNL3	1.39183	93.6534	1.25054	1.89779	96.0344	1.39049	1.64296	94.8352	-0.191887	9.97e-168	2.21e-163	FALSE	FALSE	FALSE	FALSE
NARS1	1.19928	93.6534	1.02133	1.25568	93.5905	1.15764	1.22727	93.6222	-0.0253191	2.89e-06	0.0639643	FALSE	FALSE	FALSE	HP:0002465, HP:0000750
USP7	1.10661	93.6534	0.897111	1.15955	93.3292	1.02924	1.13288	93.4925	-0.0248203	2.93e-08	0.000648973	FALSE	FALSE	DOWN	HP:0001344, HP:0000750, HP:0011098
CKB	7.77368	93.6383	6.44802	0.858395	69.3206	3.99389	4.34136	81.5685	1.55204	0	0	FALSE	FALSE	BOTH	FALSE
DLAT	1.04882	93.6383	0.784262	1.14494	94.1131	0.898242	1.09653	93.874	-0.0458449	8.78e-18	1.94e-13	FALSE	FALSE	UP	HP:0001344, HP:0001260, HP:0011098
DHFR	1.20335	93.6231	0.904391	1.68368	97.5561	0.85972	1.44176	95.5752	-0.197212	1.17e-249	2.59e-245	FALSE	FALSE	FALSE	FALSE
RRN3	1.17325	93.6231	0.936977	1.31269	94.2207	1.07372	1.24246	93.9197	-0.0621857	1.52e-27	3.37e-23	FALSE	FALSE	FALSE	FALSE
TGOLN2	1.084	93.6231	0.837213	0.915003	90.04	0.951349	1.00012	91.8447	0.0845678	1.89e-44	4.19e-40	FALSE	FALSE	FALSE	FALSE
RTCA	1.31286	93.608	1.09567	0.970529	89.502	1.19381	1.14295	91.57	0.160184	1.76e-111	3.89e-107	FALSE	FALSE	UP	FALSE
SHISA5	1.23464	93.608	1.0153	1.4616	95.8654	1.0547	1.34729	94.7284	-0.0967315	1.94e-63	4.29e-59	FALSE	FALSE	DOWN	FALSE
UBAC1	1.10355	93.608	0.842576	1.05714	92.9603	0.927712	1.08051	93.2865	0.0223079	0.0030266	1	FALSE	FALSE	FALSE	FALSE
TAX1BP1	1.12828	93.5929	0.929816	1.20435	95.0968	0.831657	1.16604	94.3393	-0.0351144	5.23e-11	1.16e-06	FALSE	FALSE	FALSE	FALSE
TRA2A	1.10862	93.5929	0.856572	1.04149	92.9296	0.916169	1.0753	93.2637	0.0323503	6.01e-07	0.0133119	FALSE	FALSE	DOWN	FALSE
CEP55	2.14846	93.5777	2.11314	1.92351	94.9431	1.79164	2.03681	94.2554	0.0741272	4.79e-06	0.105952	FALSE	FALSE	UP	FALSE
COMMD10	1.04793	93.5777	0.764597	1.12164	94.3591	0.829269	1.08451	93.9655	-0.0353573	9.43e-11	2.09e-06	FALSE	FALSE	FALSE	FALSE
LOC100220663	1.1384	93.5777	0.96991	1.331	95.7731	0.975726	1.234	94.6674	-0.086237	4.2e-52	9.3e-48	FALSE	FALSE	FALSE	FALSE
TAF7L	1.03494	93.5777	0.723268	0.978266	92.2994	0.815797	1.00681	92.9432	0.0282441	6.83e-08	0.00151247	FALSE	FALSE	FALSE	FALSE
FAM168B	1.0965	93.5626	0.860435	1.11053	93.36	0.954873	1.10346	93.462	-0.00667048	0.0330141	1	FALSE	FALSE	FALSE	FALSE
LOC115493160	1.23649	93.5626	1.11961	1.4631	96.5417	0.983372	1.34897	95.0412	-0.0965148	3.7e-60	8.19e-56	FALSE	FALSE	FALSE	FALSE
TMEM41A	1.16928	93.5626	0.883869	1.07397	92.5146	0.988148	1.12198	93.0424	0.0449313	1.72e-12	3.8e-08	FALSE	FALSE	FALSE	FALSE
EIF4G1	1.15797	93.5474	0.908625	1.24917	94.2515	1.09546	1.20324	93.8969	-0.0413937	5e-13	1.11e-08	FALSE	FALSE	FALSE	HP:0002465
LOC115498418	1.09143	93.5323	0.835136	1.03187	92.8835	0.873792	1.06187	93.2103	0.0288919	4.53e-05	1	FALSE	FALSE	FALSE	FALSE
PTTG1IP	1.3717	93.5323	1.39383	0.930325	88.257	1.19399	1.15263	90.9139	0.205917	4.51e-171	1e-166	FALSE	FALSE	UP	FALSE
OTUD6B	1.05698	93.502	0.821624	0.928409	90.8239	0.873213	0.993166	92.1727	0.0645435	2.91e-29	6.44e-25	FALSE	FALSE	UP	HP:0000750, HP:0001344
XXYLT1	1.12164	93.502	0.813195	0.972161	91.8229	0.837609	1.04745	92.6686	0.0730612	2.8e-29	6.19e-25	FALSE	FALSE	FALSE	FALSE
EIF2B1	1.00982	93.4868	0.767702	1.06963	94.2053	0.78321	1.03951	93.8435	-0.0293228	1.56e-08	0.000346325	FALSE	FALSE	FALSE	HP:0001344
SNRPA	1.11658	93.4868	0.846038	1.12177	93.9902	0.888743	1.11915	93.7366	-0.00244827	0.317243	1	FALSE	FALSE	FALSE	FALSE
ZFHX4	1.26	93.4868	1.07881	1.17541	92.4839	1.11957	1.21802	92.989	0.0381497	1.41e-06	0.0311405	FALSE	FALSE	UP	FALSE
USP39	1.04967	93.4717	0.776626	1.08089	93.4983	0.854376	1.06517	93.4849	-0.0151145	0.00454615	1	FALSE	FALSE	FALSE	FALSE
LOC100219950	1.10218	93.4565	0.837305	1.05068	93.1755	0.887213	1.07662	93.3171	0.0248052	0.000148229	1	FALSE	FALSE	FALSE	FALSE
LOC105760510	1.08536	93.4565	0.807516	0.947514	91.2696	0.853884	1.01694	92.3711	0.0683857	1.77e-30	3.91e-26	FALSE	FALSE	FALSE	FALSE
SUDS3	1.10094	93.4565	0.823086	1.19805	94.9124	0.914081	1.14914	94.1791	-0.0451865	5.63e-18	1.25e-13	FALSE	FALSE	FALSE	FALSE
SMO	1.07473	93.4414	0.829209	1.06362	94.067	0.862573	1.06922	93.7519	0.00537	0.788859	1	FALSE	FALSE	FALSE	HP:0002465
B4GALT3	1.08366	93.4262	0.855523	0.790764	87.9803	0.87563	0.938285	90.7232	0.151483	6.45e-153	1.43e-148	FALSE	FALSE	FALSE	FALSE
SMNDC1	1.04635	93.4262	0.796135	1.01641	91.9766	0.925186	1.03149	92.7067	0.0147382	0.00226853	1	FALSE	FALSE	FALSE	FALSE
ZPR1	1.1048	93.4262	0.815391	0.905893	90.7316	0.843736	1.00607	92.0888	0.0992691	1.2e-56	2.67e-52	FALSE	FALSE	DOWN	FALSE
CPNE3	1.1304	93.4111	0.893776	1.03697	92.9142	0.873428	1.08403	93.1645	0.044843	2.54e-11	5.63e-07	FALSE	FALSE	FALSE	FALSE
HINT2	1.17789	93.4111	0.959476	0.858101	89.3944	0.971797	1.01917	91.4175	0.158801	4.05e-146	8.96e-142	FALSE	FALSE	DOWN	FALSE
BLOC1S5	1.0503	93.3959	0.772604	0.963336	92.5453	0.829119	1.00713	92.9738	0.0433389	3.75e-12	8.29e-08	FALSE	FALSE	FALSE	FALSE
HIF1A	1.15378	93.3656	1.00602	0.725524	84.3529	1.06456	0.941219	88.8923	0.221692	8.03e-270	1.78e-265	FALSE	FALSE	FALSE	FALSE
SRP54	1.05403	93.3656	0.807567	0.962002	91.869	0.840016	1.00835	92.6228	0.0458373	1.48e-13	3.28e-09	FALSE	FALSE	FALSE	FALSE
SRSF10	1.04865	93.3505	0.786772	1.16047	94.1592	0.886478	1.10415	93.7519	-0.0531452	1.07e-19	2.37e-15	FALSE	FALSE	FALSE	FALSE
HIPK2	1.16779	93.3354	1.00152	0.682194	82.7544	1.06278	0.926772	88.0836	0.253612	0	0	FALSE	FALSE	UP	FALSE
ADIPOR1	1.10886	93.3202	0.916987	0.847431	89.5635	0.871128	0.979105	91.4556	0.132354	6.21e-104	1.38e-99	FALSE	FALSE	UP	FALSE
CSNK1G2	1.0752	93.3202	0.835294	0.778247	86.9505	0.932343	0.92781	90.1587	0.154429	2.08e-144	4.6e-140	FALSE	FALSE	FALSE	FALSE
LOC100220976	1.90388	93.3202	2.17648	1.8863	95.6809	1.43542	1.89516	94.4919	0.00607065	9.9e-06	0.21909	FALSE	FALSE	FALSE	FALSE
C28H19orf25	1.06513	93.3051	0.836276	0.795783	88.7642	0.833597	0.931445	91.0513	0.139754	1.23e-128	2.72e-124	FALSE	FALSE	FALSE	FALSE
KMT2E	1.11836	93.3051	0.926324	1.0806	92.4992	0.988219	1.09962	92.9051	0.0179867	0.026075	1	FALSE	FALSE	FALSE	HP:0000750, HP:0010863, HP:0002381, HP:0011098
IDUA	1.17524	93.2899	0.984265	1.41934	95.5118	1.04194	1.2964	94.3927	-0.106353	7.91e-78	1.75e-73	FALSE	FALSE	UP	FALSE
TUBB6	1.99314	93.2899	2.11838	1.39705	89.8555	1.63458	1.69727	91.5853	0.222086	2.9e-98	6.43e-94	FALSE	FALSE	FALSE	FALSE
NCSTN	1.05242	93.2748	0.844596	0.996647	92.4531	0.826903	1.02474	92.867	0.0275521	2.42e-05	0.535078	FALSE	FALSE	FALSE	FALSE
MAGT1	1.05743	93.2596	0.802642	1.1902	94.8202	0.857665	1.12333	94.0342	-0.0625369	6.21e-28	1.37e-23	FALSE	FALSE	FALSE	FALSE
PDCD6IP	1.02181	93.2445	0.805246	0.973062	91.7922	0.882739	0.997614	92.5236	0.0244068	0.00199556	1	FALSE	FALSE	FALSE	FALSE
DMD	1.73112	93.2293	1.6995	1.35683	88.549	1.94113	1.54534	90.9063	0.147395	2.3e-65	5.1e-61	FALSE	FALSE	DOWN	HP:0000750
LSM14A	1.08978	93.2293	0.910618	1.2451	95.2505	0.921523	1.16687	94.2325	-0.0716905	4.46e-37	9.87e-33	FALSE	FALSE	FALSE	FALSE
CDKN1B	1.83872	93.199	1.86997	0.72615	79.5727	1.38048	1.28651	86.4358	0.497458	0	0	FALSE	FALSE	FALSE	FALSE
PHKG1	1.07732	93.199	0.781003	0.998029	93.1448	0.807979	1.03797	93.1721	0.0389186	1.2e-10	2.66e-06	FALSE	FALSE	UP	FALSE
AMD1	1.14999	93.1839	1.00186	1.43259	96.5417	0.983765	1.29025	94.8505	-0.123495	1.52e-101	3.37e-97	FALSE	FALSE	FALSE	FALSE
RAMAC	1.09484	93.1839	0.87061	1.29246	96.3726	0.809207	1.19293	94.7666	-0.09015	7.75e-53	1.71e-48	FALSE	FALSE	FALSE	FALSE
ZDHHC3	1.05367	93.1839	0.878299	0.977099	92.0842	0.835503	1.01566	92.6381	0.0379977	4.93e-07	0.0109168	FALSE	FALSE	FALSE	FALSE
CHRAC1	1.41947	93.1536	1.87486	4.10504	99.8002	1.2296	2.75242	96.4525	-0.746681	0	0	FALSE	FALSE	FALSE	FALSE
GOLGB1	1.38459	93.1536	1.31383	1.4485	94.897	1.28145	1.41631	94.0189	-0.0264482	4.99e-09	0.000110524	FALSE	FALSE	FALSE	FALSE
RBFOX2	1.22322	93.1384	1.0547	0.893584	88.7335	1.04342	1.05961	90.9521	0.160486	8.22e-107	1.82e-102	FALSE	FALSE	FALSE	FALSE
ERP44	1.08133	93.1081	0.903107	1.09937	94.6357	0.774003	1.09028	93.8663	-0.00863251	0.0118635	1	FALSE	FALSE	FALSE	FALSE
MRPS22	1.05599	93.1081	0.798606	1.08936	93.775	0.831487	1.07255	93.4391	-0.0161008	0.000564535	1	FALSE	FALSE	FALSE	FALSE
SREK1	1.06756	93.1081	0.779191	1.15726	94.3437	0.857936	1.11208	93.7214	-0.0424684	6.31e-12	1.4e-07	FALSE	FALSE	FALSE	FALSE
HDGFL2	1.06761	93.093	0.833669	0.862545	89.8863	0.898549	0.96583	91.5014	0.10445	6.96e-64	1.54e-59	FALSE	FALSE	DOWN	FALSE
BUB1B	1.74242	93.0779	2.60592	1.56648	92.5146	2.1579	1.65509	92.7983	0.0663064	0.000237801	1	FALSE	FALSE	DOWN	FALSE
CENPT	1.11987	93.0779	0.938248	1.11828	93.2524	1.02406	1.11908	93.1645	0.000748819	0.630924	1	FALSE	FALSE	DOWN	FALSE
SREBF2	1.23914	93.0779	1.1023	1.39426	95.2352	1.05752	1.31613	94.1486	-0.066982	6.14e-38	1.36e-33	FALSE	FALSE	FALSE	FALSE
TMUB1	1.02167	93.0779	0.810373	0.848333	89.3483	0.828813	0.935635	91.2267	0.0896383	1.67e-55	3.69e-51	FALSE	FALSE	DOWN	FALSE
PGAM5	1.3177	93.0627	1.29372	1.01462	90.1168	1.24869	1.16727	91.6005	0.140144	5.01e-70	1.11e-65	FALSE	FALSE	FALSE	FALSE
IDI1	1.89632	93.0324	2.05597	2.09698	96.0959	1.44939	1.99592	94.5529	-0.0669891	2.41e-31	5.34e-27	FALSE	FALSE	UP	FALSE
ACAD9	1.1503	93.0173	0.925799	1.26442	95.435	0.860092	1.20694	94.2173	-0.0517139	3.24e-21	7.17e-17	FALSE	FALSE	UP	FALSE
RSRC1	1.03505	93.0173	0.793904	1.03327	92.4531	0.884508	1.03417	92.7373	0.000874716	0.902224	1	FALSE	FALSE	FALSE	HP:0000750, HP:0002465
MRPL14	1.06944	93.0021	0.844263	1.12922	93.9594	0.925525	1.09911	93.4773	-0.0284768	2.36e-08	0.000523319	FALSE	FALSE	FALSE	FALSE
LOC100218210	1.15045	92.987	0.982085	0.863277	87.6729	1.0656	1.00792	90.3494	0.143341	7.33e-122	1.62e-117	FALSE	FALSE	FALSE	FALSE
YEATS4	1.04025	92.987	0.805954	1.02513	92.7144	0.872157	1.03275	92.8517	0.00743529	0.998712	1	FALSE	FALSE	FALSE	FALSE
SEPHS1	1.07751	92.9718	0.898812	1.05323	92.1303	0.931968	1.06546	92.5542	0.0117567	0.104403	1	FALSE	FALSE	FALSE	FALSE
EXOG	1.08243	92.9567	0.84775	0.840882	88.0418	0.946409	0.962538	90.5172	0.123288	3.05e-96	6.75e-92	FALSE	FALSE	FALSE	FALSE
MED30	1.27174	92.9567	1.68993	1.2334	92.4992	1.45145	1.25271	92.7296	0.0170222	0.182309	1	FALSE	FALSE	DOWN	FALSE
PDCD4	1.22775	92.9415	1.0486	0.850455	86.4894	1.12689	1.04049	89.7391	0.185562	4.83e-167	1.07e-162	FALSE	FALSE	FALSE	FALSE
UBE2J2	1.08269	92.9415	0.886952	1.05031	93.0679	0.916465	1.06662	93.0043	0.0156705	0.0250188	1	FALSE	FALSE	FALSE	FALSE
KIAA2013	0.98166	92.9264	0.834826	0.892056	89.6403	0.961011	0.937186	91.2954	0.0462708	1.47e-15	3.26e-11	FALSE	FALSE	FALSE	FALSE
DARS1	1.06395	92.9112	0.880471	1.34172	95.9729	0.875678	1.20182	94.4309	-0.126265	5.73e-118	1.27e-113	FALSE	FALSE	FALSE	FALSE
NTMT1	1.01395	92.9112	0.788442	0.909168	90.3935	0.899015	0.961941	91.6616	0.0534288	3.91e-22	8.66e-18	FALSE	FALSE	FALSE	FALSE
SLC9A1	1.09481	92.9112	0.932307	0.994902	91.6231	0.99065	1.04522	92.2719	0.0488703	4.61e-12	1.02e-07	FALSE	FALSE	UP	HP:0000750
YY1	1.08881	92.8961	0.901123	1.00579	91.2696	0.990691	1.04761	92.0888	0.0405589	3.56e-11	7.89e-07	FALSE	FALSE	FALSE	HP:0000750, HP:0001344
DPYSL2	1.216	92.8809	1.12328	1.20072	92.5761	1.12347	1.20842	92.7296	0.00692075	0.733031	1	FALSE	FALSE	FALSE	FALSE
NOP56	1.16196	92.8809	1.19018	1.14992	93.0987	1.04735	1.15599	92.989	0.00558388	0.227272	1	FALSE	FALSE	FALSE	HP:0011098, HP:0001260
PDZRN3	1.26969	92.8658	1.11644	0.878503	85.229	1.18208	1.07553	89.0754	0.189166	3.85e-154	8.51e-150	FALSE	FALSE	UP	FALSE
DCAF10	1.03812	92.8507	0.819584	0.935089	91.0237	0.868696	0.98698	91.9439	0.0518729	1.11e-17	2.47e-13	FALSE	FALSE	FALSE	FALSE
FYTTD1	1.03202	92.8507	0.819692	0.947172	91.5155	0.84807	0.989907	92.188	0.0426524	3.4e-11	7.53e-07	FALSE	FALSE	FALSE	FALSE
PWP1	1.2237	92.8507	1.05605	1.19812	92.4224	1.10465	1.211	92.6381	0.0115702	0.169995	1	FALSE	FALSE	UP	FALSE
SUCLG1	1.03521	92.8355	0.786336	0.899675	90.5164	0.841347	0.967937	91.6845	0.0689148	1.65e-33	3.65e-29	FALSE	FALSE	UP	FALSE
PAFAH1B2	1.03415	92.8204	0.859454	1.16115	93.8057	0.959026	1.09719	93.3094	-0.0605626	7.71e-32	1.71e-27	FALSE	FALSE	UP	FALSE
TTL	1.07015	92.8204	0.861169	0.808326	86.9198	1.02854	0.940196	89.8917	0.135219	1.42e-106	3.14e-102	FALSE	FALSE	UP	FALSE
FOXK2	1.09504	92.7901	0.931387	1.0524	91.4848	1.04688	1.07388	92.1422	0.0205647	0.00335683	1	FALSE	FALSE	FALSE	FALSE
RNF130	1.12742	92.7901	0.891922	1.27875	95.8192	0.843829	1.20253	94.2936	-0.068715	4.92e-35	1.09e-30	FALSE	FALSE	UP	FALSE
KCTD3	1.04454	92.7749	0.842458	0.963866	90.9007	0.929477	1.0045	91.8447	0.0402589	7.65e-10	1.69e-05	FALSE	FALSE	FALSE	FALSE
TNPO1	1.12649	92.7749	0.941921	1.18039	93.4368	1.0724	1.15324	93.1034	-0.0250273	1.53e-05	0.33875	FALSE	FALSE	FALSE	FALSE
PFKP	1.30947	92.7598	1.30521	1.42492	95.0815	1.12971	1.36677	93.9121	-0.0487825	1.02e-20	2.26e-16	FALSE	FALSE	UP	FALSE
SAMM50	1.04932	92.7295	0.808817	0.739243	86.5816	0.851447	0.895417	89.6781	0.164058	1.04e-157	2.3e-153	FALSE	FALSE	UP	FALSE
SNX12	1.0116	92.7295	0.879046	0.98019	91.6539	0.972742	0.99601	92.1956	0.0157381	0.00534576	1	FALSE	FALSE	FALSE	FALSE
ZNF326	1.07526	92.7295	0.876383	1.01628	91.5309	1.01834	1.04599	92.1346	0.0288338	4.02e-05	0.890228	FALSE	FALSE	FALSE	FALSE
ACAA2	1.00402	92.6992	0.820214	1.08587	94.0824	0.862604	1.04465	93.3857	-0.04003	2.63e-14	5.81e-10	FALSE	FALSE	UP	FALSE
CLPTM1	0.984195	92.6992	0.791489	1.06955	93.7289	0.815161	1.02656	93.2103	-0.0421194	1.34e-13	2.96e-09	FALSE	FALSE	UP	FALSE
CTSB	1.07149	92.6992	0.893139	1.14353	94.2053	0.843465	1.10725	93.4468	-0.0341876	1.87e-12	4.13e-08	FALSE	FALSE	UP	FALSE
NOL9	1.03239	92.6992	0.810061	1.09078	94.0055	0.868275	1.06137	93.3476	-0.0283236	1.04e-08	0.000230501	FALSE	FALSE	BOTH	FALSE
RNF185	0.974463	92.6992	0.806619	1.24899	95.85	0.858787	1.11072	94.263	-0.130185	1.63e-122	3.6e-118	FALSE	FALSE	FALSE	FALSE
TEAD1	1.1043	92.6992	0.952871	0.855494	87.5192	1.03701	0.980807	90.1282	0.12583	5.15e-93	1.14e-88	FALSE	FALSE	DOWN	FALSE
ATIC	1.10194	92.684	0.946163	1.43333	96.5724	0.879842	1.26642	94.614	-0.146397	1.97e-148	4.35e-144	FALSE	FALSE	FALSE	FALSE
TXNL4A	0.988069	92.684	0.781677	0.966989	92.3302	0.818701	0.977607	92.5084	0.0106599	0.130565	1	FALSE	FALSE	FALSE	FALSE
GPR162	1.28767	92.6537	1.15392	1.7032	96.9105	1.08332	1.49392	94.7666	-0.166904	1.34e-144	2.97e-140	FALSE	FALSE	DOWN	FALSE
MCM5	2.11519	92.6537	1.70339	1.8774	90.4396	1.77921	1.99717	91.5548	0.0794032	2.71e-12	6e-08	FALSE	FALSE	FALSE	FALSE
SRP72	1.01656	92.6537	0.895435	0.920347	91.0083	0.868095	0.968807	91.837	0.0488882	4.45e-17	9.86e-13	FALSE	FALSE	FALSE	FALSE
XPO7	0.974947	92.6537	0.801406	0.923653	90.5933	0.963908	0.949488	91.6311	0.0263153	0.000143379	1	FALSE	FALSE	FALSE	FALSE
GRPEL1	0.998908	92.6386	0.847585	0.91456	90.5779	0.875963	0.957043	91.6158	0.0431135	7e-12	1.55e-07	FALSE	FALSE	FALSE	FALSE
PDCD5	1.00102	92.6386	0.831566	0.972892	91.992	0.904663	0.987062	92.3177	0.014159	0.089126	1	FALSE	FALSE	FALSE	FALSE
PKP2	1.42778	92.6386	1.38967	1.28006	92.7605	1.17737	1.35446	92.6991	0.0627765	2.42e-09	5.36e-05	FALSE	FALSE	FALSE	FALSE
ETNK1	1.1288	92.6234	0.977176	1.09565	92.6529	0.987019	1.11235	92.6381	0.015692	0.130179	1	FALSE	FALSE	FALSE	FALSE
IPO5	1.07847	92.6083	0.90875	1.09692	92.6376	1.01789	1.08763	92.6228	-0.00883738	0.138552	1	FALSE	FALSE	FALSE	FALSE
LOC115496305	0.993185	92.6083	0.8193	1.0889	93.5905	0.87142	1.04069	93.0958	-0.0469042	6.32e-18	1.4e-13	FALSE	FALSE	FALSE	FALSE
TADA3	1.10811	92.6083	0.916032	1.34877	96.0037	0.895126	1.22756	94.2936	-0.1081	2.74e-81	6.07e-77	FALSE	FALSE	DOWN	FALSE
CREBBP	1.06213	92.5932	1.00156	1.07007	92.0689	1.10009	1.06607	92.3329	-0.00384068	0.137623	1	FALSE	FALSE	FALSE	HP:0002465, HP:0001344
SFXN3	1.05163	92.5932	0.849328	0.810289	86.9351	1.02848	0.931841	89.7849	0.125146	1.92e-98	4.25e-94	FALSE	FALSE	DOWN	FALSE
CCZ1	0.985038	92.578	0.784044	1.01751	92.8835	0.848634	1.00115	92.7296	-0.0162247	0.000634813	1	FALSE	FALSE	FALSE	FALSE
FMC1	1.0971	92.578	1.02298	0.996691	91.9305	0.921043	1.04726	92.2566	0.0490652	2.73e-15	6.04e-11	FALSE	FALSE	FALSE	FALSE
ANKRD10	1.2298	92.5629	1.06709	1.39957	95.0046	1.04549	1.31406	93.7748	-0.0733792	1.33e-33	2.94e-29	FALSE	FALSE	DOWN	FALSE
BLMH	0.987328	92.5629	0.801082	1.14203	94.5742	0.843411	1.06411	93.5612	-0.0749621	1.26e-42	2.79e-38	FALSE	FALSE	FALSE	FALSE
RBM28	1.0472	92.5629	0.884968	0.893455	90.0092	0.968135	0.97089	91.2954	0.0780697	4.03e-34	8.92e-30	FALSE	FALSE	FALSE	FALSE
CCNH	1.04643	92.5477	0.878622	1.33534	95.9268	0.85787	1.18983	94.2249	-0.132062	4.61e-114	1.02e-109	FALSE	FALSE	FALSE	FALSE
CCN2	1.94304	92.5326	2.44426	2.02836	94.1592	1.88944	1.98539	93.3399	-0.0285769	1.53e-09	3.39e-05	FALSE	FALSE	DOWN	FALSE
CUNH19orf54	1.15096	92.5326	0.974848	1.11976	93.4983	0.936185	1.13547	93.0119	0.0146115	0.677321	1	FALSE	FALSE	FALSE	FALSE
HMGB3	1.62862	92.5174	2.2327	1.79041	94.9431	1.90745	1.70892	93.7214	-0.059728	1.45e-24	3.22e-20	FALSE	FALSE	FALSE	FALSE
LOC100221905	1.01077	92.5174	0.826243	0.974079	91.4848	0.902251	0.992557	92.0049	0.018414	0.00584436	1	FALSE	FALSE	FALSE	FALSE
MPHOSPH10	1.16754	92.5023	1.16254	1.66838	96.6339	1.1748	1.41612	94.5529	-0.207881	6.05e-223	1.34e-218	FALSE	FALSE	FALSE	FALSE
NDUFAF2	1.04862	92.5023	0.856028	1.09864	92.7759	0.942807	1.07345	92.6381	-0.0241207	2.5e-06	0.0553726	FALSE	FALSE	FALSE	HP:0001260
LOC100230912	1.23788	92.4871	0.964751	0.773692	84.4298	0.996856	1.00748	88.4879	0.232464	7.37e-251	1.63e-246	FALSE	FALSE	FALSE	FALSE
NUP88	0.969701	92.4871	0.813847	0.94629	92.0074	0.855213	0.958081	92.249	0.0119569	0.191724	1	FALSE	FALSE	BOTH	FALSE
ZNF106	1.09495	92.4871	1.01491	0.761983	85.8592	0.979877	0.929688	89.1974	0.173091	1.15e-141	2.54e-137	FALSE	FALSE	FALSE	FALSE
KCMF1	1.03148	92.472	0.862793	1.0277	91.6846	0.906053	1.0296	92.0812	0.00186177	0.951509	1	FALSE	FALSE	FALSE	FALSE
RPAP3	1.06996	92.472	0.871083	0.963913	91.5155	0.947549	1.01732	91.9973	0.0525894	6.71e-14	1.49e-09	FALSE	FALSE	FALSE	FALSE
SERF1A	1.08476	92.4417	0.952509	1.22673	94.605	0.948513	1.15523	93.5154	-0.0658776	3.6e-32	7.97e-28	FALSE	FALSE	UP	FALSE
VPS26A	0.958885	92.4417	0.766208	0.954678	92.0381	0.858882	0.956796	92.2414	0.00214991	0.364579	1	FALSE	FALSE	FALSE	FALSE
BCLAF1	1.1211	92.4265	0.907381	1.25864	94.2361	1.02124	1.18937	93.3247	-0.062825	3.11e-27	6.89e-23	FALSE	FALSE	DOWN	FALSE
LAMP2	1.02634	92.4265	0.830518	0.902048	90.332	0.927596	0.964647	91.3869	0.0632976	5.47e-25	1.21e-20	FALSE	FALSE	FALSE	FALSE
RBM7	0.998597	92.4265	0.84885	0.975756	92.0842	0.933457	0.98726	92.2566	0.0114943	0.0615928	1	FALSE	FALSE	FALSE	FALSE
SPTLC2	1.03	92.4265	0.857721	0.944197	90.9622	0.935889	0.987412	91.6997	0.043186	3.54e-13	7.84e-09	FALSE	FALSE	FALSE	FALSE
CD44	1.43837	92.4114	1.52526	1.37085	93.8672	1.20489	1.40486	93.134	0.02808	0.0877425	1	FALSE	FALSE	UP	FALSE
CHMP4B	1.00113	92.4114	0.854928	1.36684	96.6492	0.814301	1.18264	94.5148	-0.167846	2.59e-199	5.73e-195	FALSE	FALSE	FALSE	FALSE
PRKCSH	1.0265	92.3811	0.855567	0.879554	90.0861	0.876187	0.953565	91.242	0.0752757	3.95e-33	8.75e-29	FALSE	FALSE	FALSE	FALSE
ECM1	1.2727	92.3205	1.5299	1.88064	97.387	1.18489	1.57444	94.8352	-0.237044	1.92e-259	4.25e-255	FALSE	FALSE	FALSE	FALSE
ARIH1	1.00705	92.3054	0.877941	1.24501	95.4042	0.865707	1.12516	93.8435	-0.112041	3.48e-86	7.7e-82	FALSE	FALSE	FALSE	FALSE
CKS2	3.40221	92.3054	3.96925	4.04744	96.4955	3.1453	3.72246	94.3851	-0.136774	2.61e-54	5.77e-50	FALSE	FALSE	FALSE	FALSE
MRPL15	0.986938	92.2751	0.80563	0.865698	90.0707	0.84734	0.926762	91.181	0.0629594	5.86e-28	1.3e-23	FALSE	FALSE	FALSE	FALSE
SNRNP25	1.07479	92.2448	0.942868	1.02336	92.1765	0.942485	1.04926	92.2109	0.0251003	0.00032747	1	FALSE	FALSE	DOWN	FALSE
C25H1orf43	0.965503	92.2296	0.799312	0.810512	89.2407	0.830235	0.888575	90.7461	0.0821386	3.91e-45	8.67e-41	FALSE	FALSE	FALSE	FALSE
RARS1	0.981335	92.2296	0.800175	1.0452	92.7298	0.884389	1.01304	92.4779	-0.0317262	8.52e-09	0.000188653	FALSE	FALSE	FALSE	HP:0001260, HP:0007024
LOC115491802	0.998774	92.2145	0.815001	0.694422	85.1061	0.841333	0.847712	88.6863	0.165192	2.82e-169	6.25e-165	FALSE	FALSE	DOWN	FALSE
MCFD2	1.14899	92.2145	1.13738	1.26701	93.7289	1.10686	1.20757	92.9661	-0.0534629	6.01e-21	1.33e-16	FALSE	FALSE	DOWN	FALSE
LOC100223131	2.31827	92.1842	2.36899	2.09767	92.1611	1.79921	2.20878	92.1727	0.0687942	0.0566149	1	FALSE	FALSE	FALSE	FALSE
RRM2	2.3207	92.1842	1.94138	2.21523	93.4829	1.68429	2.26835	92.8288	0.0322767	0.654286	1	FALSE	FALSE	UP	FALSE
IRF2BPL	1.12302	92.169	0.959945	0.855741	88.0264	0.984879	0.990359	90.1129	0.134555	5.9e-81	1.31e-76	FALSE	FALSE	DOWN	HP:0001344, HP:0001260
LOC115493147	1.0149	92.169	0.898149	1.3543	96.142	0.969198	1.18336	94.141	-0.155675	2.83e-142	6.26e-138	FALSE	FALSE	FALSE	FALSE
VASH1	1.10874	92.169	0.908901	0.82261	87.7651	0.967986	0.966723	89.9832	0.145821	1.47e-103	3.25e-99	FALSE	FALSE	FALSE	FALSE
CDC42BPB	1.04212	92.1539	0.921876	0.900487	89.5174	0.970044	0.971821	90.8453	0.0718767	8.67e-34	1.92e-29	FALSE	FALSE	FALSE	FALSE
SMS	1.06547	92.1387	0.963923	1.09773	92.4224	0.998988	1.08148	92.2795	-0.0154985	0.000207812	1	FALSE	FALSE	UP	HP:0002167, HP:0001344
CHST14	1.00628	92.1236	0.852282	0.877327	89.9016	0.909263	0.942277	91.0208	0.066434	4.67e-30	1.03e-25	FALSE	FALSE	FALSE	FALSE
AQR	1.0186	92.1085	0.865051	0.882588	89.6557	0.942597	0.951091	90.8911	0.0697559	5.78e-33	1.28e-28	FALSE	FALSE	UP	FALSE
NPLOC4	0.978829	92.1085	0.835994	0.892438	89.5481	0.953606	0.93595	90.8377	0.0446397	6.46e-16	1.43e-11	FALSE	FALSE	FALSE	FALSE
LOC115498066	0.944238	92.0933	0.792425	0.918515	90.8392	0.899401	0.931471	91.4709	0.0133185	0.0185132	1	FALSE	FALSE	FALSE	FALSE
PRPF38A	0.984896	92.0933	0.806018	1.09966	94.3437	0.841407	1.04186	93.2103	-0.0562103	2.3e-23	5.09e-19	FALSE	FALSE	FALSE	FALSE
NEMF	1.07907	92.0782	0.933674	0.797106	86.9044	0.981137	0.93912	89.5102	0.145743	2.97e-134	6.58e-130	FALSE	FALSE	FALSE	HP:0000750
SNRPB2	0.93629	92.063	0.750645	0.99096	92.822	0.829702	0.963425	92.4397	-0.0278428	1.87e-08	0.000414672	FALSE	FALSE	FALSE	FALSE
COMMD7	0.986909	92.0479	0.76224	1.05143	93.6828	0.77625	1.01893	92.8593	-0.0319581	1.82e-08	0.000402593	FALSE	FALSE	FALSE	FALSE
M6PR	0.971278	92.0479	0.849841	1.03694	93.0218	0.891232	1.00387	92.5313	-0.0327662	1.47e-09	3.26e-05	FALSE	FALSE	FALSE	FALSE
NOP2	1.03806	92.0176	0.939706	1.24818	93.8672	1.06163	1.14235	92.9356	-0.0981256	1.82e-59	4.03e-55	FALSE	FALSE	FALSE	FALSE
PACSIN2	1.19949	92.0176	1.31419	0.767145	85.1675	1.04274	0.9849	88.6176	0.218859	2.04e-201	4.51e-197	FALSE	FALSE	FALSE	FALSE
MRPL32	0.946753	92.0024	0.743547	0.824453	89.5327	0.82097	0.886051	90.7766	0.0648826	1.52e-30	3.36e-26	FALSE	FALSE	FALSE	FALSE
ADIPOR2	1.02756	91.9873	0.936255	0.772788	86.5355	1.01956	0.901106	89.2814	0.134279	2.67e-104	5.91e-100	FALSE	FALSE	FALSE	FALSE
DDX27	1.10067	91.9873	1.03678	1.30242	94.2668	1.09227	1.2008	93.1187	-0.0917062	3.72e-54	8.24e-50	FALSE	FALSE	FALSE	FALSE
PRPS1	0.988513	91.9873	0.849876	1.00722	92.0074	0.968726	0.997799	91.9973	-0.00936412	0.0328658	1	FALSE	FALSE	FALSE	HP:0007024, HP:0002300, HP:0001260
AP2A2	1.02235	91.9721	0.901632	0.804229	88.0111	0.906912	0.914089	90.0061	0.114127	2.4e-79	5.31e-75	FALSE	FALSE	FALSE	FALSE
DNAJC21	1.0172	91.9721	0.930056	0.971167	90.6394	0.967494	0.994352	91.3106	0.0230844	0.00100058	1	FALSE	FALSE	UP	FALSE
RTF2	0.960797	91.957	0.806231	1.06544	94.0978	0.873279	1.01274	93.0195	-0.0519946	9.93e-24	2.2e-19	FALSE	FALSE	FALSE	FALSE
DNAJC3	1.00929	91.9418	0.894662	1.1665	94.482	0.899721	1.08732	93.2026	-0.0753322	5.92e-41	1.31e-36	FALSE	FALSE	FALSE	FALSE
HSD17B4	0.974048	91.9418	0.827852	1.06545	92.5915	0.890014	1.01941	92.2643	-0.0452596	8.37e-16	1.85e-11	FALSE	FALSE	UP	HP:0000750
NUBP1	0.957415	91.9418	0.786823	0.969225	92.2379	0.858246	0.963277	92.0888	-0.0060155	0.161599	1	FALSE	FALSE	FALSE	FALSE
SEC61A1	1.04924	91.9267	0.967008	1.27449	94.5435	1.03385	1.16104	93.2255	-0.104283	2.67e-76	5.92e-72	FALSE	FALSE	FALSE	FALSE
EIF4EBP2	1.00325	91.9115	0.854335	1.0127	90.9161	1.05016	1.00794	91.4175	-0.0047071	0.250851	1	FALSE	FALSE	FALSE	FALSE
NANS	1.08621	91.9115	1.07862	0.934269	89.7633	0.985466	1.0108	90.8453	0.0756213	1.22e-29	2.7e-25	FALSE	FALSE	FALSE	FALSE
XRN2	0.970685	91.9115	0.766142	0.954867	91.4387	0.868976	0.962834	91.6768	0.00805899	0.26224	1	FALSE	FALSE	DOWN	FALSE
PLEKHJ1	0.975852	91.8964	0.835666	0.686788	83.984	0.970285	0.832379	87.9692	0.158174	2.2e-162	4.86e-158	FALSE	FALSE	FALSE	FALSE
SAMD11	1.1795	91.8964	1.13101	1.26686	94.0055	1.02729	1.22286	92.9432	-0.0393	2.83e-12	6.26e-08	FALSE	FALSE	DOWN	FALSE
LOC100223923	1.07003	91.8812	0.946655	1.00653	91.1005	1.10618	1.03851	91.4937	0.0311548	8.56e-07	0.0189479	FALSE	FALSE	FALSE	FALSE
SCAF11	1.04172	91.8812	0.930082	1.08157	92.6068	0.988428	1.0615	92.2414	-0.0193284	3.66e-05	0.811256	FALSE	FALSE	UP	FALSE
TFDP1	1.13929	91.8661	1.08679	1.37649	95.5118	0.976208	1.25702	93.6756	-0.105153	2.17e-75	4.81e-71	FALSE	FALSE	FALSE	FALSE
ETFB	1.00782	91.851	0.822104	0.911961	90.2859	0.873569	0.960241	91.0742	0.0489198	1.85e-13	4.11e-09	FALSE	FALSE	FALSE	FALSE
MEIS2	1.07417	91.851	0.977308	0.916359	89.625	0.986384	0.995843	90.7461	0.079135	2.67e-29	5.91e-25	FALSE	FALSE	DOWN	HP:0000750
RABGGTB	0.967188	91.851	0.780224	1.04562	93.237	0.827106	1.00612	92.5389	-0.0390955	2.39e-14	5.29e-10	FALSE	FALSE	FALSE	FALSE
WDR36	1.06473	91.851	0.930517	1.32814	94.6818	1.00474	1.19547	93.256	-0.120071	5.52e-89	1.22e-84	FALSE	FALSE	FALSE	FALSE
C3H1orf131	0.964021	91.8358	0.811788	1.05934	92.6837	0.907431	1.01133	92.2566	-0.0473899	9.47e-17	2.1e-12	FALSE	FALSE	FALSE	FALSE
CHMP6	0.978588	91.8358	0.871812	0.774955	86.9351	0.915828	0.877517	89.4034	0.108608	5.18e-74	1.15e-69	FALSE	FALSE	FALSE	FALSE
GALNT10	1.13692	91.8207	0.992548	1.06577	91.3772	1.03854	1.10161	91.6005	0.0338671	5.2e-05	1	FALSE	FALSE	FALSE	FALSE
MAPKAPK2	1.00225	91.8207	0.874174	0.740595	85.2905	0.9355	0.872383	88.5795	0.140047	4.99e-122	1.11e-117	FALSE	FALSE	UP	FALSE
EXOC5	0.990113	91.8055	0.880372	0.775826	86.2588	0.997974	0.883754	89.0525	0.113926	5.4e-90	1.2e-85	FALSE	FALSE	FALSE	FALSE
SCAMP4	1.00035	91.8055	0.872966	0.645899	83.2616	0.878379	0.82442	87.5648	0.195033	3.87e-225	8.58e-221	FALSE	FALSE	FALSE	FALSE
TAF1A	0.958719	91.8055	0.797484	0.980516	91.992	0.89968	0.969538	91.8981	-0.0110671	0.0292275	1	FALSE	FALSE	FALSE	FALSE
UCHL3	0.961948	91.8055	0.841655	1.2153	94.8816	0.84233	1.0877	93.3323	-0.12145	4.84e-106	1.07e-101	FALSE	FALSE	FALSE	FALSE
CNOT11	0.950283	91.7904	0.788058	1.07215	93.5444	0.845576	1.01077	92.661	-0.0606143	2.47e-29	5.48e-25	FALSE	FALSE	FALSE	FALSE
LOC100190325	1.02365	91.7904	0.963743	0.901834	89.5174	1.00668	0.963189	90.6622	0.0620853	1.84e-25	4.08e-21	FALSE	FALSE	DOWN	FALSE
CIB1	1.09301	91.7449	1.05378	1.25054	95.2352	0.872414	1.1712	93.4773	-0.0725644	5.51e-33	1.22e-28	FALSE	FALSE	FALSE	FALSE
PGRMC1	0.968756	91.7449	0.858016	0.771504	87.3809	0.869909	0.870852	89.5789	0.105573	1.4e-66	3.09e-62	FALSE	FALSE	UP	FALSE
RNH1	1.04845	91.7449	0.936786	0.797965	86.8122	0.962436	0.924123	89.2966	0.130427	7.82e-106	1.73e-101	FALSE	FALSE	UP	FALSE
GLYR1	0.983404	91.7146	0.89628	1.08362	92.7605	1.00695	1.03314	92.2338	-0.0492905	2.27e-21	5.04e-17	FALSE	FALSE	FALSE	FALSE
EPB41L2	1.21879	91.6995	1.30061	1.47553	95.727	1.13485	1.34622	93.6985	-0.109496	6.17e-67	1.37e-62	FALSE	FALSE	DOWN	FALSE
PTK7	1.02684	91.6843	0.903815	1.08891	92.4992	1.01624	1.05765	92.0888	-0.0301662	6e-10	1.33e-05	FALSE	FALSE	FALSE	FALSE
ENOX2	0.993524	91.654	0.885512	1.01	92.0074	0.968651	1.0017	91.8294	-0.00822936	0.0496197	1	FALSE	FALSE	FALSE	FALSE
ZCCHC14	1.03183	91.654	1.02907	1.00799	91.4387	1.05655	1.02	91.5471	0.0118015	0.417511	1	FALSE	FALSE	DOWN	FALSE
RCOR1	1.09565	91.6389	1.12548	0.861329	87.3501	1.10602	0.979349	89.5102	0.118574	1.97e-65	4.37e-61	FALSE	FALSE	UP	FALSE
LOC115492158	1.19977	91.6238	1.31238	1.24617	93.4061	1.09818	1.2228	92.5084	-0.0208744	2.8e-07	0.00620157	FALSE	FALSE	FALSE	FALSE
SLK	1.01635	91.6238	0.904324	0.842976	87.7344	1.0016	0.930299	89.6933	0.089908	3.09e-45	6.84e-41	FALSE	FALSE	FALSE	FALSE
CDC26	1.10239	91.6086	1.08667	1.02154	91.1005	1.04162	1.06226	91.3564	0.0392133	2.01e-09	4.44e-05	FALSE	FALSE	DOWN	FALSE
RRBP1	1.08131	91.6086	1.08457	1.09131	91.8844	1.16839	1.08627	91.7455	-0.00479255	0.0386642	1	FALSE	FALSE	UP	FALSE
CIAPIN1	0.945579	91.5783	0.798483	0.958541	91.3003	0.898384	0.952013	91.4403	-0.0066403	0.0824117	1	FALSE	FALSE	UP	FALSE
PDCD11	0.984693	91.5783	0.902	0.954178	89.0716	1.13298	0.969547	90.3341	0.0154946	0.00122882	1	FALSE	FALSE	FALSE	FALSE
PI4KB	1.01502	91.5783	0.957255	0.941859	91.5002	0.903709	0.978706	91.5395	0.0369819	4.67e-09	0.000103314	FALSE	FALSE	FALSE	FALSE
PPIH	0.927802	91.5783	0.745467	1.00883	92.3916	0.806151	0.96802	91.982	-0.041173	5.57e-15	1.23e-10	FALSE	FALSE	FALSE	FALSE
RFXANK	0.960242	91.5783	0.841462	0.783593	87.9342	0.844307	0.872564	89.7696	0.0944382	4.47e-53	9.89e-49	FALSE	FALSE	UP	HP:0001260
CAST	1.09051	91.5632	1.01669	1.27525	94.9431	1.02117	1.1822	93.2408	-0.0846825	2.75e-46	6.09e-42	FALSE	FALSE	FALSE	FALSE
MARCKS	1.30848	91.548	1.46038	1.3297	92.9296	1.49608	1.31901	92.2338	-0.00915255	0.0110149	1	FALSE	FALSE	DOWN	FALSE
PDLIM1	1.52588	91.548	2.32811	0.676962	74.6849	1.82134	1.10453	83.1782	0.409605	0	0	FALSE	FALSE	FALSE	FALSE
RCN2	1.00052	91.548	0.889001	1.51666	96.9874	0.834419	1.2567	94.2478	-0.229524	1.24e-285	2.74e-281	FALSE	FALSE	FALSE	FALSE
TAF3	0.948368	91.548	0.80186	0.854728	89.9324	0.869079	0.901891	90.7461	0.0492543	3.23e-16	7.15e-12	FALSE	FALSE	DOWN	FALSE
TRAPPC6B	0.959888	91.5329	0.911941	0.860384	90.0707	0.871069	0.9105	90.8071	0.0521041	7.74e-18	1.71e-13	FALSE	FALSE	FALSE	FALSE
CD3EAP	1.16894	91.5177	1.15744	1.5037	95.2813	1.0995	1.3351	93.3857	-0.143528	4.24e-117	9.39e-113	FALSE	FALSE	FALSE	FALSE
SVIP	1.00994	91.5026	0.918489	1.08117	92.6222	0.976599	1.0453	92.0583	-0.0348245	7.28e-11	1.61e-06	FALSE	FALSE	FALSE	FALSE
NUP50	0.988597	91.4874	0.892359	0.808264	87.719	0.907286	0.899091	89.617	0.0950623	8.13e-59	1.8e-54	FALSE	FALSE	FALSE	FALSE
STAG2	1.01609	91.4874	0.952414	1.10057	92.4377	1.0766	1.05802	91.9591	-0.0410459	1.56e-13	3.45e-09	FALSE	FALSE	UP	HP:0000750, HP:0001344, HP:0002465
USP16	1.04697	91.4874	0.995834	1.19757	93.237	1.07392	1.12172	92.3558	-0.0709926	5.41e-34	1.2e-29	FALSE	FALSE	FALSE	FALSE
BAG6	0.975805	91.4571	0.950066	1.01175	91.1927	1.06982	0.993646	91.3259	-0.0180288	0.000217762	1	FALSE	FALSE	FALSE	FALSE
CHMP2B	0.955682	91.4571	0.826645	1.05663	93.1602	0.882391	1.00579	92.3024	-0.0503301	4.37e-19	9.67e-15	FALSE	FALSE	FALSE	HP:0002465, HP:0010529, HP:0010526, HP:0002357, HP:0002371, HP:0002381, HP:0030784, HP:0006977, HP:0010523, HP:0002300, HP:0002427
GOPC	0.977121	91.442	0.86266	0.827174	87.8266	0.953983	0.902696	89.6475	0.0788709	4.61e-41	1.02e-36	FALSE	FALSE	FALSE	FALSE
BOD1L1	1.03256	91.4268	0.936474	0.983068	90.8239	0.986397	1.00799	91.1276	0.0246488	0.000210872	1	FALSE	FALSE	FALSE	FALSE
PPIE	0.939412	91.4268	0.78609	1.05122	93.5137	0.812177	0.994906	92.4626	-0.0560495	3.6e-26	7.97e-22	FALSE	FALSE	FALSE	FALSE
LONP1	1.03184	91.4117	0.914505	0.884689	88.2416	1.02985	0.958804	89.8383	0.0751798	2.53e-33	5.59e-29	FALSE	FALSE	FALSE	FALSE
CDC42BPA	1.01734	91.3965	0.972291	1.19167	93.4983	1.07262	1.10387	92.4397	-0.0828864	3.81e-45	8.44e-41	FALSE	FALSE	FALSE	FALSE
LOC100229022	1.03092	91.3965	0.937555	0.983631	90.7316	1.03189	1.00745	91.0665	0.0235605	0.00112018	1	FALSE	FALSE	FALSE	FALSE
UXS1	1.06216	91.3965	0.913266	0.862075	88.3185	0.958325	0.96285	89.8688	0.102062	3.05e-52	6.76e-48	FALSE	FALSE	DOWN	FALSE
MAT2B	0.930417	91.3814	0.771829	0.966166	92.53	0.834309	0.948161	91.9515	-0.0183491	0.000150962	1	FALSE	FALSE	DOWN	FALSE
DHX15	0.982189	91.3663	0.86335	0.960959	91.5463	0.927578	0.971651	91.4556	0.0107682	0.301703	1	FALSE	FALSE	FALSE	FALSE
CYSTM1	1.1557	91.3511	1.06452	1.00592	89.794	1.09801	1.08136	90.5783	0.0720102	5.3e-21	1.17e-16	FALSE	FALSE	UP	FALSE
UBE3A	0.968832	91.3511	0.859343	1.02606	92.1765	0.928321	0.997237	91.7608	-0.0286525	9.61e-08	0.00212667	FALSE	FALSE	FALSE	HP:0002465, HP:0000750, HP:0001344, HP:0002167
FKBP11	1.16112	91.336	1.27725	1.40371	95.3428	1.06958	1.28153	93.3247	-0.106384	1.17e-72	2.58e-68	FALSE	FALSE	DOWN	FALSE
RBFA	0.976327	91.336	0.908899	0.86785	88.8872	0.954801	0.922486	90.1205	0.0564521	2.43e-19	5.37e-15	FALSE	FALSE	FALSE	FALSE
TEX264	1.20103	91.336	1.34319	0.804647	86.2281	1.15935	1.00429	88.8007	0.198558	5.61e-143	1.24e-138	FALSE	FALSE	UP	FALSE
HDAC1	0.949876	91.3057	0.800413	1.00048	91.8383	0.867835	0.974991	91.57	-0.0256205	3.88e-08	0.000859409	FALSE	FALSE	FALSE	FALSE
RNF220	0.946323	91.3057	0.818148	0.925059	90.6548	0.908978	0.935769	90.9826	0.0109856	0.17033	1	FALSE	FALSE	FALSE	FALSE
USP4	1.01153	91.3057	0.919434	1.27475	94.9124	1.00067	1.14217	93.0958	-0.122976	2.6e-108	5.76e-104	FALSE	FALSE	FALSE	FALSE
RCC1	1.06646	91.2905	1.00628	1.55085	96.5878	1.14248	1.30688	93.9197	-0.210591	1.77e-239	3.92e-235	FALSE	FALSE	FALSE	FALSE
TIMM9	0.973035	91.2754	0.918193	0.877084	90.209	0.909214	0.925411	90.7461	0.0498533	1.47e-14	3.24e-10	FALSE	FALSE	FALSE	FALSE
GPALPP1	0.902446	91.2602	0.791886	0.978738	92.0996	0.871486	0.940313	91.6768	-0.0393184	8.27e-16	1.83e-11	FALSE	FALSE	FALSE	FALSE
IST1	0.944257	91.2602	0.827113	0.96625	91.4848	0.913131	0.955173	91.3717	-0.0112483	0.00941773	1	FALSE	FALSE	FALSE	FALSE
USP1	1.0561	91.2602	0.924352	1.13612	92.8681	1.03027	1.09582	92.0583	-0.0381814	3.03e-10	6.71e-06	FALSE	FALSE	DOWN	FALSE
UBALD1	1.02198	91.2299	0.974008	1.30621	94.4974	1.04401	1.16305	92.8517	-0.131532	2.84e-95	6.29e-91	FALSE	FALSE	FALSE	FALSE
KPNA1	0.958379	91.2148	0.860919	1.01384	92.0996	1.00007	0.985905	91.654	-0.0279248	1.33e-07	0.00294639	FALSE	FALSE	FALSE	FALSE
CASK	0.973027	91.1996	0.925914	0.994974	90.7777	1.00629	0.98392	90.9902	-0.0110619	0.0532937	1	FALSE	FALSE	UP	HP:0001344
GADD45B	1.63374	91.1996	3.21288	1.26265	90.5933	1.67232	1.44956	90.8987	0.151868	4.87e-40	1.08e-35	FALSE	FALSE	FALSE	FALSE
KRAS	1.09983	91.1996	1.13265	0.930679	88.9794	1.15345	1.01587	90.0977	0.083983	1.21e-33	2.68e-29	FALSE	FALSE	DOWN	HP:0000750, HP:0001260, HP:0002381, HP:0010529, HP:0002300, HP:0002357
CMTM7	1.32497	91.1845	1.5868	1.32893	90.5626	1.59626	1.32694	90.8758	-0.00170217	0.263295	1	FALSE	FALSE	FALSE	FALSE
GSE1	1.04861	91.1845	1.08572	0.830779	86.6124	1.13026	0.940491	88.9152	0.112419	1.9e-58	4.22e-54	FALSE	FALSE	FALSE	FALSE
NXNL2	1.33925	91.1845	1.44648	1.3413	93.1448	1.17817	1.34027	92.1575	-0.00087477	0.00143766	1	FALSE	FALSE	FALSE	FALSE
ERLIN2	0.950904	91.1693	0.852662	0.93451	90.4396	0.976396	0.942767	90.8071	0.00843865	0.211116	1	FALSE	FALSE	FALSE	HP:0001260, HP:0001344, HP:0002371, HP:0002464
FKBP8	0.955624	91.1693	0.784888	0.718539	86.0283	0.84895	0.83795	88.6176	0.129235	5.38e-99	1.19e-94	FALSE	FALSE	UP	FALSE
SNX1	0.944065	91.1693	0.841822	1.17223	95.435	0.820996	1.05731	93.2865	-0.110972	1.58e-79	3.5e-75	FALSE	FALSE	UP	FALSE
UBAP2	1.03061	91.1693	0.907988	0.970493	89.7479	1.01692	1.00077	90.4638	0.0300516	5.35e-05	1	FALSE	FALSE	FALSE	FALSE
HBS1L	0.95013	91.1542	0.841406	0.947205	91.3311	0.92017	0.948678	91.242	0.0015013	0.845685	1	FALSE	FALSE	FALSE	FALSE
RBM39	0.97002	91.1239	0.920122	1.09101	93.3446	0.949543	1.03007	92.2261	-0.0596026	4.57e-28	1.01e-23	FALSE	FALSE	FALSE	FALSE
UBE2Q1	0.92423	91.1239	0.825036	0.838143	89.2561	0.878519	0.881502	90.1968	0.0457702	4.81e-15	1.06e-10	FALSE	FALSE	FALSE	FALSE
BOD1	0.950466	91.1088	0.867801	0.91652	91.3464	0.869003	0.933618	91.2267	0.0175573	0.0419081	1	FALSE	FALSE	FALSE	FALSE
GIT2	0.945995	91.1088	0.806259	0.844459	88.4261	0.959767	0.895598	89.7772	0.0535875	6.49e-20	1.44e-15	FALSE	FALSE	FALSE	FALSE
PRCC	0.94585	91.1088	0.852037	0.901827	90.2705	0.931366	0.923999	90.6927	0.022884	0.000472627	1	FALSE	FALSE	FALSE	FALSE
TRAPPC2	0.935901	91.1088	0.832152	1.10292	94.2053	0.843031	1.0188	92.6457	-0.0827556	2.26e-46	5e-42	FALSE	FALSE	UP	FALSE
PTPMT1	0.932583	91.0936	0.814774	0.802357	88.2877	0.932195	0.867947	89.7009	0.069762	6.25e-35	1.38e-30	FALSE	FALSE	FALSE	FALSE
PTPRF	1.06121	91.0785	1.05521	1.00792	90.8392	1.0512	1.03476	90.9597	0.026198	0.00132351	1	FALSE	FALSE	BOTH	FALSE
MOCS2	0.957186	91.0633	0.838498	0.97657	92.4377	0.861459	0.966807	91.7455	-0.0098553	0.017811	1	FALSE	FALSE	FALSE	FALSE
PTTG1	2.02063	91.0482	2.58459	2.07949	93.0987	2.05768	2.04984	92.0659	-0.0193	4.13e-10	9.14e-06	FALSE	FALSE	FALSE	FALSE
AKR1A1	0.928535	91.033	0.805204	1.02162	92.8066	0.846878	0.974735	91.9133	-0.0471371	1.26e-19	2.78e-15	FALSE	FALSE	FALSE	FALSE
ERLEC1	0.95977	91.033	0.900839	1.08688	93.9594	0.869096	1.02286	92.4855	-0.0628435	1.42e-31	3.14e-27	FALSE	FALSE	FALSE	FALSE
DNPEP	0.9475	91.0179	0.871409	1.06104	93.2216	0.857123	1.00386	92.1117	-0.0566652	3.82e-26	8.46e-22	FALSE	FALSE	FALSE	FALSE
GNB4	0.946937	91.0027	0.887004	0.980124	91.9459	0.927049	0.963409	91.4709	-0.0169023	0.000365945	1	FALSE	FALSE	DOWN	FALSE
SLC16A1	1.06191	91.0027	1.21112	0.933672	88.5337	1.13308	0.998262	89.7772	0.0642135	1.09e-20	2.42e-16	FALSE	FALSE	UP	FALSE
TRAPPC4	0.981215	91.0027	0.900209	0.925557	90.87	0.914797	0.95359	90.9368	0.0284952	5.1e-07	0.0113017	FALSE	FALSE	FALSE	HP:0001344, HP:0010863, HP:0002381
USP14	0.965661	91.0027	0.858172	0.857187	88.8564	0.921414	0.911821	89.9374	0.0567652	1.65e-20	3.66e-16	FALSE	FALSE	FALSE	FALSE
DDX42	0.977956	90.9724	0.896378	0.922786	89.9631	1.0087	0.950573	90.4715	0.0282888	3.55e-06	0.078488	FALSE	FALSE	FALSE	FALSE
NPC2	1.14258	90.9724	1.1238	0.833386	87.8113	0.957769	0.989118	89.4034	0.155849	4.31e-111	9.54e-107	FALSE	FALSE	FALSE	HP:0002371, HP:0001260
ADAT2	0.93022	90.9421	0.849891	0.73325	85.2444	0.967929	0.832456	88.1141	0.107636	1.5e-77	3.33e-73	FALSE	FALSE	FALSE	FALSE
SLC2A1	1.10715	90.9421	1.4264	1.00441	90.2551	1.13907	1.05616	90.6012	0.0499865	5.56e-09	0.000123152	FALSE	FALSE	UP	HP:0002167, HP:0001260, HP:0000750, HP:0001344
BPNT1	0.860813	90.927	0.792571	0.978679	92.8066	0.797196	0.919315	91.8599	-0.0614159	9.34e-31	2.07e-26	FALSE	FALSE	FALSE	FALSE
ARL6IP4	0.958264	90.9118	0.896205	0.898466	89.7326	0.987474	0.928584	90.3265	0.0310122	1.98e-06	0.0437887	FALSE	FALSE	FALSE	FALSE
CDT1	1.13802	90.9118	1.03868	1.29588	93.775	1.02916	1.21637	92.3329	-0.0712359	1e-31	2.22e-27	FALSE	FALSE	UP	FALSE
LOC100220427	2.9061	90.8967	2.70441	2.75192	91.2389	2.34382	2.82957	91.0665	0.040272	0.691889	1	FALSE	FALSE	FALSE	FALSE
SMARCA5	0.96308	90.8967	0.88112	0.93482	90.1322	0.95335	0.949054	90.5172	0.0145007	0.235924	1	FALSE	FALSE	FALSE	FALSE
UBE2G1	0.966453	90.8967	0.885309	0.939908	91.039	0.912581	0.953277	90.9673	0.0135908	0.0390664	1	FALSE	FALSE	FALSE	FALSE
RAD21	1.27517	90.8816	1.5129	1.2871	92.822	1.35148	1.28109	91.8447	-0.00522756	0.00234153	1	FALSE	FALSE	FALSE	HP:0001344
ARL3	1.04351	90.8513	1.02391	0.806829	86.1512	1.04872	0.926037	88.5185	0.123096	3.27e-78	7.25e-74	FALSE	FALSE	FALSE	FALSE
LOC105758876	0.940422	90.8513	0.835815	0.867692	89.5635	0.90154	0.904323	90.2121	0.038202	9.79e-08	0.00216667	FALSE	FALSE	FALSE	FALSE
AIMP1	0.954909	90.8361	0.956408	0.979038	91.6231	0.96628	0.966885	91.2267	-0.0122675	0.00474785	1	FALSE	FALSE	FALSE	HP:0000750
EFHD1	1.08749	90.821	1.18596	0.830492	87.3348	1.0289	0.959933	89.0906	0.131379	2.27e-81	5.03e-77	FALSE	FALSE	UP	FALSE
JUP	0.998258	90.821	0.98063	0.8934	88.7027	1.01728	0.946213	89.7696	0.0539017	4.21e-16	9.31e-12	FALSE	FALSE	DOWN	FALSE
RB1	1.01721	90.821	0.928518	1.02362	90.9468	1.07147	1.0204	90.8834	-0.00317296	0.725783	1	FALSE	FALSE	UP	FALSE
METTL16	0.947816	90.8058	0.846184	0.999215	91.4233	0.931337	0.973327	91.1123	-0.0260456	3.26e-06	0.0722573	FALSE	FALSE	FALSE	FALSE
EMG1	1.23312	90.7907	1.46313	1.55147	92.8835	1.46024	1.39112	91.8294	-0.13327	1.84e-70	4.07e-66	FALSE	FALSE	FALSE	FALSE
LOC100228612	0.971087	90.7907	0.86479	0.822069	87.5346	0.962389	0.897124	89.1745	0.0786128	1.48e-40	3.28e-36	FALSE	FALSE	FALSE	FALSE
STX2	0.889916	90.7907	0.818079	0.938043	91.4079	0.903482	0.913803	91.097	-0.0251465	3.68e-06	0.0814736	FALSE	FALSE	FALSE	FALSE
LOC115491134	1.17214	90.7755	1.37233	1.31115	94.5435	1.08937	1.24114	92.6457	-0.0620337	4.13e-29	9.14e-25	FALSE	FALSE	FALSE	FALSE
NIPSNAP2	0.930986	90.7755	0.808902	0.972021	91.8229	0.855702	0.951353	91.2954	-0.0210277	2.19e-05	0.485549	FALSE	FALSE	FALSE	FALSE
PTP4A1	0.890334	90.7755	0.821668	0.737841	86.4894	0.881764	0.814646	88.6482	0.08411	6.51e-49	1.44e-44	FALSE	FALSE	FALSE	FALSE
MAIP1	0.911892	90.7452	0.843042	1.21767	95.435	0.836953	1.06366	93.0729	-0.148365	4.59e-156	1.02e-151	FALSE	FALSE	UP	FALSE
NOL12	0.993075	90.7149	0.973187	0.893289	89.3944	0.964675	0.943547	90.0595	0.0513632	5.68e-14	1.26e-09	FALSE	FALSE	FALSE	FALSE
TTC1	0.967466	90.7149	0.932622	0.803786	87.5807	0.902373	0.886225	89.1593	0.0868582	1.76e-43	3.9e-39	FALSE	FALSE	FALSE	FALSE
TTYH3	1.0913	90.7149	1.12004	0.803591	85.7209	1.01704	0.948501	88.2362	0.148008	1.14e-75	2.52e-71	FALSE	FALSE	DOWN	FALSE
PAPOLA	0.918318	90.6998	0.875509	0.852723	88.7335	0.99899	0.885761	89.7238	0.034792	6.04e-08	0.00133776	FALSE	FALSE	FALSE	FALSE
LOC100231281	0.869503	90.6846	0.785255	0.870061	89.3022	0.947034	0.86978	89.9985	-0.000297917	0.693856	1	FALSE	FALSE	DOWN	FALSE
SEPTIN6	0.916249	90.6846	0.793781	0.850225	89.21	0.879581	0.883478	89.9527	0.0350624	3.06e-10	6.77e-06	FALSE	FALSE	DOWN	FALSE
ERGIC1	0.965618	90.6695	0.891798	1.03779	91.8844	0.994376	1.00144	91.2725	-0.0360574	3.14e-12	6.94e-08	FALSE	FALSE	FALSE	FALSE
LOC100221426	4.04869	90.6392	7.20487	5.57376	93.2063	5.71148	4.80564	91.9133	-0.263958	5.88e-52	1.3e-47	FALSE	FALSE	FALSE	FALSE
SRF	1.11939	90.6089	1.32821	0.915494	86.7353	1.27587	1.01819	88.6863	0.101151	9.52e-32	2.11e-27	FALSE	FALSE	FALSE	FALSE
KLHDC2	1.06659	90.5938	1.07644	0.602596	79.8494	0.986235	0.83629	85.2609	0.254273	0	0	FALSE	FALSE	FALSE	FALSE
MRPS18A	0.883988	90.5938	0.803954	0.802747	89.087	0.808201	0.843665	89.8459	0.044079	3.66e-14	8.1e-10	FALSE	FALSE	FALSE	FALSE
OCIAD1	0.900086	90.5938	0.842315	0.857337	89.9939	0.826315	0.878868	90.296	0.0227555	0.000172347	1	FALSE	FALSE	UP	FALSE
LOC115493185	0.899064	90.5786	0.795373	0.785523	88.2263	0.838829	0.842709	89.411	0.0616497	1.05e-29	2.32e-25	FALSE	FALSE	FALSE	FALSE
CHP1	0.869386	90.5635	0.781691	0.8004	88.5183	0.834898	0.835146	89.5484	0.0376012	1.48e-12	3.27e-08	FALSE	FALSE	UP	FALSE
CSNK1E	1.04132	90.5635	1.06394	0.713997	84.1223	1.00303	0.878854	87.3665	0.174766	8.15e-136	1.8e-131	FALSE	FALSE	FALSE	FALSE
CSTF2	0.892087	90.5483	0.778228	0.91032	91.2081	0.840011	0.901137	90.8758	-0.00959015	0.0280192	1	FALSE	FALSE	FALSE	FALSE
LMF2	0.905393	90.5483	0.842281	0.825561	89.5635	0.833066	0.865769	90.0595	0.0428014	7.03e-13	1.56e-08	FALSE	FALSE	FALSE	FALSE
RNASEH2A	0.913611	90.5332	0.830353	0.841858	89.7479	0.828299	0.877997	90.1434	0.0382172	1.8e-08	0.000397628	FALSE	FALSE	FALSE	HP:0001260
SLC38A2	1.08743	90.5332	1.12647	1.04194	89.8094	1.19459	1.06485	90.1739	0.022035	0.0504939	1	FALSE	FALSE	UP	FALSE
LOC100190505	1.56797	90.518	1.79492	1.65693	92.9296	1.4846	1.61212	91.715	-0.0340573	3.82e-17	8.45e-13	FALSE	FALSE	DOWN	FALSE
SERINC1	0.884327	90.518	0.800042	0.879952	90.5472	0.867485	0.882156	90.5325	0.0023241	0.503107	1	FALSE	FALSE	DOWN	FALSE
VBP1	0.890812	90.4877	0.792673	0.945955	91.039	0.869836	0.918182	90.7614	-0.0287463	6.22e-07	0.0137638	FALSE	FALSE	FALSE	FALSE
EXOC7	0.90051	90.4726	0.856163	0.920958	90.8546	0.877042	0.910659	90.6622	-0.0107017	0.0727487	1	FALSE	FALSE	FALSE	FALSE
MID1IP1	0.980416	90.4726	0.985458	0.987168	90.5318	0.965067	0.983767	90.502	-0.00340347	0.041202	1	FALSE	FALSE	UP	FALSE
UBQLN4	0.907889	90.4726	0.82263	0.776136	87.1657	0.905604	0.842495	88.8312	0.0715572	1.79e-35	3.96e-31	FALSE	FALSE	FALSE	FALSE
LYRM2	0.905683	90.4574	0.817923	0.944702	90.8853	0.891238	0.92505	90.6698	-0.0202683	4.33e-05	0.959273	FALSE	FALSE	FALSE	FALSE
MRPL1	1.09909	90.4574	1.81509	0.897061	90.6702	0.995931	0.998816	90.563	0.101199	1.55e-15	3.43e-11	FALSE	FALSE	FALSE	FALSE
MTRES1	0.882736	90.4574	0.779271	0.921604	91.5924	0.841032	0.902028	91.0208	-0.0204342	1.91e-05	0.423841	FALSE	FALSE	UP	FALSE
CNIH1	0.90534	90.4423	0.896024	0.823843	89.1024	0.836422	0.86489	89.7772	0.0437147	2.08e-14	4.6e-10	FALSE	FALSE	FALSE	FALSE
IER5	1.01513	90.4423	1.02375	0.993419	90.4242	1.03502	1.00435	90.4333	0.0108306	0.467511	1	FALSE	FALSE	FALSE	FALSE
LAS1L	0.870228	90.4423	0.792823	0.849053	89.2253	0.908941	0.859718	89.8383	0.0113866	0.0411182	1	FALSE	FALSE	FALSE	HP:0002465
PIGX	0.885821	90.4271	0.801138	0.927986	91.1313	0.899151	0.906749	90.7766	-0.0221127	7.35e-06	0.162696	FALSE	FALSE	FALSE	FALSE
FOPNL	0.902383	90.412	0.795884	0.92793	91.869	0.813173	0.915063	91.1352	-0.0133397	0.00380908	1	FALSE	FALSE	FALSE	FALSE
OLFML2B	1.21667	90.412	1.21535	0.629675	78.712	1.10679	0.925324	84.6048	0.307627	0	0	FALSE	FALSE	FALSE	FALSE
MPC1	0.923711	90.3968	0.84164	1.03391	91.9766	0.897297	0.978408	91.181	-0.0557045	1.06e-23	2.35e-19	FALSE	FALSE	UP	FALSE
DDX47	0.938819	90.3817	0.9263	0.87884	89.087	0.972303	0.909049	89.7391	0.0314247	1.55e-05	0.343436	FALSE	FALSE	FALSE	FALSE
UTP6	0.963576	90.3817	0.953792	0.951468	90.2551	1.00169	0.957566	90.3189	0.00618509	0.393156	1	FALSE	FALSE	FALSE	FALSE
GFPT1	0.960111	90.3666	1.0027	1.08566	92.3302	1.06779	1.02242	91.3412	-0.062083	2.53e-27	5.61e-23	FALSE	FALSE	FALSE	HP:0001260
PLOD1	0.967575	90.3666	0.987161	0.935819	89.7633	0.982954	0.951813	90.0671	0.0162713	0.05506	1	FALSE	FALSE	FALSE	FALSE
CNOT1	0.888968	90.3514	0.861936	0.933094	90.7931	0.993293	0.910869	90.5706	-0.0230908	1.11e-06	0.024646	FALSE	FALSE	FALSE	HP:0001344, HP:0001260
EMP2	1.02402	90.3514	1.10672	1.35686	95.435	0.995729	1.18922	92.8746	-0.152242	8.47e-137	1.88e-132	FALSE	FALSE	UP	FALSE
LOC100218870	0.855799	90.3514	0.765169	0.907107	91.7922	0.76685	0.881265	91.0665	-0.027272	4.77e-10	1.05e-05	FALSE	FALSE	UP	FALSE
UBAC2	0.88227	90.3211	0.805491	0.794617	88.1648	0.812211	0.838764	89.2508	0.0476869	1.14e-18	2.53e-14	FALSE	FALSE	FALSE	FALSE
FAM133B	0.898037	90.306	0.846897	0.835016	88.5337	0.931974	0.866757	89.4263	0.0337669	2.38e-09	5.26e-05	FALSE	FALSE	UP	FALSE
NCLN	0.895734	90.306	0.840474	0.834378	89.3022	0.901749	0.865281	89.8078	0.0329007	1.15e-06	0.0255612	FALSE	FALSE	FALSE	FALSE
VHL	0.97662	90.306	0.92466	1.66157	98.2017	0.82892	1.31659	94.2249	-0.297526	0	0	FALSE	FALSE	FALSE	HP:0002357, HP:0001618
AGPAT5	0.920675	90.2908	0.937802	0.949299	90.6087	0.98753	0.934882	90.4486	-0.0147934	0.003239	1	FALSE	FALSE	FALSE	FALSE
DKC1	1.06963	90.2908	1.17732	1.39478	93.8518	1.24001	1.23101	92.0583	-0.145923	6.95e-96	1.54e-91	FALSE	FALSE	FALSE	FALSE
DNAJC5	0.92016	90.2908	0.893425	0.988312	90.747	1.01302	0.953986	90.5172	-0.0348771	1.2e-09	2.66e-05	FALSE	FALSE	FALSE	FALSE
ELOVL6	1.16792	90.2908	1.39613	1.6078	96.0344	1.04704	1.38625	93.1416	-0.184738	5.31e-205	1.18e-200	FALSE	FALSE	UP	FALSE
SLC35E3	0.940651	90.2757	0.904051	0.871234	88.7335	0.972906	0.906196	89.5102	0.0364254	6.11e-08	0.00135348	FALSE	FALSE	DOWN	FALSE
ACTR6	0.950012	90.2605	0.844859	0.872778	88.8872	0.904112	0.911678	89.5789	0.0404129	1.13e-08	0.000249547	FALSE	FALSE	FALSE	FALSE
[truncated: 20,141 more rows]

## Sheet: Supplementary Table 5
Supplementary Table 5. Differentially expressed gene markers (p ≤ 0.05) for each cluster of CFS414-P24
Cluster	Gene	Avg_LogFC	Cluster.pct	Noncluster.pct	p_val	p_val_adj	GO Term Rank (Supplementary Table 6)
1	LOC115491772	0.386515	0.968	0.928	2.34623e-88	5.19431e-84	Unresolved
1	YBX3	0.345363	1	1	1.00577e-256	2.22668e-252	1
1	LOC100227298	0.33896	0.807	0.782	2.6949e-13	5.96625e-09	Unresolved
1	STMN1	0.334063	1	1	4.91769e-184	1.08873e-179	2
1	AHNAK2	0.33266	0.787	0.582	5.07688e-135	1.12397e-130	3
1	TOP2A	0.328242	0.841	0.794	2.77555e-44	6.14479e-40	4
1	PNRC1	0.317364	0.997	0.991	1.15009e-182	2.54617e-178	5
1	PLEKHS1	0.298634	0.967	0.848	4.51398e-127	9.9935e-123	6
1	FABP5	0.291291	0.986	0.957	1.64256e-100	3.63647e-96	7
1	PTMA	0.272981	1	1	4.01848e-281	8.8965e-277	8
1	MRPS6	0.26801	0.998	0.998	2.97333e-137	6.58265e-133	9
1	COL1A2	0.26763	0.998	0.99	2.93525e-114	6.49834e-110	10
1	TYMS	0.261499	0.778	0.692	1.1777e-52	2.6073e-48	11
1	COTL1	0.249955	0.989	0.957	2.61533e-101	5.79008e-97	12
1	ELOB	0.248578	0.998	0.998	5.93991e-155	1.31504e-150	13
1	LDHB	0.245241	1	1	2.33869e-138	5.17763e-134	14
1	LOC105758586	0.237286	1	1	3.6391e-135	8.05661e-131	Unresolved
1	ATP1B1	0.234764	0.97	0.929	6.11327e-94	1.35342e-89	15
1	LOC100221426	0.230769	0.915	0.9	8.16438e-09	0.000180751	Unresolved
1	PCNA	0.227403	1	0.999	1.09096e-94	2.41529e-90	16
1	FOS	0.221265	0.81	0.736	1.24047e-42	2.74628e-38	17
1	SOD1	0.219092	1	1	2.63508e-166	5.83381e-162	18
1	CALR	0.21588	1	1	2.97036e-138	6.57609e-134	19
1	TAGLN2	0.211119	1	0.998	3.23507e-104	7.16212e-100	20
1	FTH1	0.210647	1	1	2.96472e-186	6.56359e-182	21
1	NFIX	0.201517	0.853	0.767	2.2644e-80	5.01316e-76	22
1	PRDX1	0.198206	1	1	5.42963e-173	1.20207e-168	23
1	UBE2T	0.197898	0.963	0.944	2.98313e-68	6.60436e-64	24
1	LOC100190186	0.196772	0.991	0.996	2.45569e-107	5.43666e-103	Unresolved
1	CDK2AP1	0.196115	1	1	1.54171e-119	3.4132e-115	25
1	NOTCH2	0.195377	0.966	0.916	2.55179e-100	5.64941e-96	26
1	DHRS3	0.194025	0.931	0.854	3.50265e-66	7.75452e-62	27
1	LMAN2	0.193343	1	0.999	1.99873e-145	4.42499e-141	28
1	CYSTM1	0.191289	0.938	0.893	5.51465e-92	1.22089e-87	29
1	OAZ1	0.189939	1	1	1.85195e-141	4.10004e-137	30
1	RARRES2	0.189305	1	0.999	3.0938e-110	6.84936e-106	31
1	VIM	0.188097	1	1	1.88311e-81	4.16903e-77	32
1	ATP6V0E1	0.187619	1	0.999	4.05086e-120	8.96819e-116	33
1	DCN	0.18475	0.999	0.989	3.57784e-66	7.92098e-62	34
1	TXNL1	0.183791	0.999	0.993	3.49312e-113	7.73341e-109	35
1	LOC100220427	0.183062	0.916	0.903	2.8448e-26	6.29809e-22	Unresolved
1	PTBP1	0.181207	0.997	0.986	3.41606e-100	7.56281e-96	36
1	CTSL	0.180972	0.99	0.976	1.01996e-84	2.25809e-80	37
1	TSPO	0.176482	0.98	0.963	4.40222e-75	9.74607e-71	38
1	KRAS	0.17572	0.934	0.894	1.48087e-82	3.27849e-78	39
1	UBC	0.172045	1	1	2.00561e-110	4.44023e-106	40
1	S100A11	0.170762	1	1	4.00073e-123	8.85723e-119	41
1	CDK1	0.170391	0.942	0.947	9.93132e-16	2.19869e-11	42
1	MCAT	0.170256	0.98	0.966	5.65174e-80	1.25124e-75	43
1	LOC115491411	0.168998	1	1	4.67873e-43	1.03582e-38	Unresolved
1	MRPL24	0.167804	0.999	0.999	4.48687e-100	9.93349e-96	44
1	ARPC1B	0.166878	0.789	0.682	9.19701e-57	2.03613e-52	45
1	PRIM1	0.164037	0.981	0.969	2.01236e-63	4.45517e-59	46
1	RFC4	0.164022	0.98	0.973	1.1237e-68	2.48776e-64	47
1	FKBP11	0.163281	0.937	0.894	1.54132e-61	3.41233e-57	48
1	PSMB3	0.162897	1	1	2.43776e-157	5.39696e-153	49
1	LOC115496992	0.162799	0.915	0.882	3.34583e-31	7.40733e-27	Unresolved
1	PPIL1	0.162101	0.999	0.999	1.43065e-101	3.16731e-97	50
1	TGFB2	0.161368	0.724	0.633	4.5445e-35	1.00611e-30	51
1	NRXN1	0.161223	0.91	0.882	4.15273e-35	9.19373e-31	52
1	EGR1	0.159927	0.957	0.94	9.79517e-25	2.16855e-20	53
1	LOC115498500	0.159237	1	1	5.64795e-81	1.2504e-76	Unresolved
1	HSD3B7	0.158276	0.952	0.943	2.44799e-54	5.41961e-50	54
1	IL34	0.157713	0.742	0.626	1.1747e-60	2.60067e-56	55
1	DRG1	0.15642	0.999	0.998	1.14883e-92	2.5434e-88	56
1	PSMD3	0.156292	0.999	0.999	8.1305e-76	1.80001e-71	57
1	RRM2	0.155358	0.937	0.909	1.86065e-25	4.1193e-21	58
1	LOC100219438	0.155246	0.987	0.982	5.97072e-47	1.32186e-42	Unresolved
1	ARFGAP3	0.155176	0.873	0.78	2.07659e-76	4.59737e-72	59
1	RBBP4	0.155056	0.999	0.999	2.33238e-91	5.16366e-87	60
1	OTUB1	0.1549	0.995	0.993	9.4454e-82	2.09112e-77	61
1	LOC115491573	0.154748	0.956	0.941	5.62907e-65	1.24622e-60	Unresolved
1	CENPS	0.154393	0.991	0.99	6.8902e-64	1.52542e-59	62
1	H3F3B	0.154362	1	1	1.50336e-47	3.32829e-43	63
1	LOC100228221	0.154211	0.912	0.883	4.41769e-45	9.78033e-41	Unresolved
1	H3F3A	0.153775	1	1	9.48923e-68	2.10082e-63	64
1	ELOF1	0.153359	0.999	1	1.50646e-101	3.33516e-97	65
1	SGF29	0.153279	0.912	0.863	5.51204e-65	1.22031e-60	66
1	DNAJC9	0.152458	0.997	0.995	4.89158e-51	1.08295e-46	67
1	ANKRD11	0.152452	0.998	0.997	6.00199e-72	1.32878e-67	68
1	MRPS35	0.152196	0.995	0.986	4.83958e-72	1.07144e-67	69
1	BCAS2	0.15173	0.995	0.992	1.36885e-82	3.03049e-78	70
1	SLC39A1	0.150938	0.987	0.978	4.31897e-50	9.56177e-46	71
1	CALM2	0.149615	1	1	1.12961e-64	2.50085e-60	72
1	BID	0.148891	0.985	0.968	2.56759e-67	5.68439e-63	73
1	SIKE1	0.14787	0.997	0.995	4.31498e-79	9.55294e-75	74
1	LOC101233268	0.147778	0.952	0.931	2.08666e-59	4.61966e-55	Unresolved
1	LOC115491438	0.147163	0.985	0.98	3.28935e-54	7.2823e-50	Unresolved
1	ILF2	0.146838	0.997	0.995	3.60299e-67	7.97665e-63	75
1	SSR4	0.146784	1	0.999	1.0496e-97	2.32371e-93	76
1	CD99	0.146733	1	0.998	2.09741e-70	4.64346e-66	77
1	PSMA5	0.146265	1	0.999	5.74047e-89	1.27088e-84	78
1	COPE	0.146085	0.999	0.997	1.30373e-75	2.88633e-71	79
1	LOC100190505	0.145888	0.92	0.893	1.14598e-29	2.53708e-25	Unresolved
1	PLP2	0.145811	0.983	0.97	2.79828e-55	6.19511e-51	80
1	RAB2A	0.145705	0.988	0.982	4.29545e-70	9.50969e-66	81
1	MCM5	0.145266	0.938	0.917	7.53124e-21	1.66734e-16	82
1	YBX1	0.144004	1	1	7.47749e-194	1.65544e-189	83
1	LAMTOR5	0.142989	1	1	3.86464e-94	8.55592e-90	84
1	LOC115492526	0.142873	0.997	0.995	6.89374e-21	1.5262e-16	Unresolved
1	LOC115498157	0.142593	0.957	0.937	1.33761e-41	2.96133e-37	Unresolved
1	SDCBP	0.142338	0.989	0.982	3.09682e-54	6.85605e-50	85
1	INTS13	0.14222	0.994	0.99	1.16068e-64	2.56964e-60	Unresolved
1	LOC115490839	0.141274	0.873	0.83	1.24933e-49	2.76589e-45	Unresolved
1	PSMB2	0.141184	0.999	1	2.65744e-71	5.88331e-67	86
1	RFC5	0.141179	0.994	0.993	2.10948e-57	4.67018e-53	87
1	LOC100222722	0.141102	1	1	7.476e-84	1.65511e-79	Unresolved
1	ATP6AP1	0.140503	0.758	0.67	3.25747e-56	7.2117e-52	88
1	FAM32A	0.139436	0.999	0.998	2.09372e-77	4.63529e-73	89
1	SRPK1	0.139326	0.99	0.986	9.42854e-63	2.08738e-58	90
1	PPIC	0.139134	0.999	0.999	1.68919e-75	3.73969e-71	91
1	PCOLCE	0.139054	0.841	0.808	5.1452e-34	1.1391e-29	92
1	CREB3L2	0.1387	0.979	0.95	1.46793e-46	3.24984e-42	93
1	POLD2	0.138356	0.99	0.979	8.711e-47	1.92853e-42	94
1	LOC115492723	0.137827	0.996	0.994	8.06836e-60	1.78625e-55	Unresolved
1	NDUFA9	0.135841	0.972	0.955	5.58873e-61	1.23729e-56	95
1	CZH18orf32	0.135683	0.995	0.993	4.5691e-70	1.01155e-65	Unresolved
1	NASP	0.135202	0.99	0.988	6.08073e-35	1.34621e-30	96
1	UHRF1	0.135097	0.972	0.981	3.62614e-33	8.02791e-29	97
1	LOC115491808	0.135046	0.975	0.972	1.35377e-49	2.99711e-45	Unresolved
1	MAGOH	0.135009	1	0.999	4.24139e-80	9.39001e-76	98
1	ARL6IP1	0.134851	0.958	0.943	2.16915e-43	4.80229e-39	99
1	MEIS2	0.134625	0.933	0.907	1.40869e-46	3.1187e-42	100
1	NDUFB10	0.134517	0.996	0.996	6.88966e-63	1.5253e-58	101
1	CHCHD5	0.13365	0.984	0.97	1.51003e-55	3.34305e-51	102
1	ALDH2	0.133614	0.982	0.972	3.02404e-58	6.69491e-54	103
1	LOC115498435	0.133093	0.999	1	2.22105e-39	4.91719e-35	Unresolved
1	WASL	0.132947	0.996	0.992	7.46585e-56	1.65286e-51	104
1	SELENOP	0.132861	0.662	0.634	6.05583e-14	1.3407e-09	Unresolved
1	ZFHX4	0.132578	0.952	0.921	9.62984e-41	2.13195e-36	105
1	GRN	0.132527	0.995	0.993	2.30976e-53	5.11357e-49	106
1	KIF15	0.132395	0.822	0.791	8.64839e-33	1.91467e-28	107
1	RUNX1T1	0.131865	0.984	0.961	1.98924e-42	4.40397e-38	108
1	EMC4	0.130935	0.999	0.998	1.81349e-62	4.01488e-58	109
1	PMVK	0.130716	0.995	0.995	7.45757e-56	1.65103e-51	110
1	LOC115490531	0.130662	0.974	0.949	1.16043e-54	2.56907e-50	Unresolved
1	ARPC5	0.129744	1	1	1.37254e-85	3.03866e-81	111
1	LOC100229769	0.129737	0.999	1	1.60233e-62	3.54739e-58	Unresolved
1	LOC115492984	0.129346	0.982	0.977	5.16912e-46	1.14439e-41	Unresolved
1	MALSU1	0.12908	0.975	0.969	1.21932e-53	2.69946e-49	112
1	PSMC4	0.128829	0.991	0.987	1.812e-54	4.01158e-50	113
1	XPA	0.128584	0.984	0.98	1.60166e-42	3.54592e-38	114
1	XXYLT1	0.12848	0.948	0.924	2.18273e-47	4.83235e-43	115
1	PSMB1	0.128366	1	0.999	1.02412e-70	2.2673e-66	116
1	ZFP36L2	0.128298	0.958	0.94	5.27262e-35	1.16731e-30	117
1	SMARCA2	0.128173	0.988	0.984	1.17358e-46	2.59819e-42	118
1	MT-ND1	0.128034	1	1	8.92813e-65	1.9766e-60	Unresolved
1	NCAPH2	0.128013	0.949	0.948	2.92457e-39	6.47471e-35	119
1	LOC115497509	0.127484	0.886	0.859	1.00484e-45	2.22461e-41	Unresolved
1	MYOF	0.126177	0.887	0.833	2.22989e-40	4.93675e-36	120
1	PRIM2	0.125736	0.842	0.761	2.23023e-50	4.93751e-46	121
1	LOC100218614	0.125615	0.727	0.62	1.79515e-42	3.97429e-38	Unresolved
1	ATP6V1F	0.125369	1	1	9.33043e-58	2.06566e-53	122
1	LOC100218528	0.125285	1	1	3.72806e-60	8.25354e-56	Unresolved
1	LOC100223131	0.124831	0.935	0.911	8.62797e-17	1.91015e-12	Unresolved
1	ITM2B	0.124604	0.981	0.968	2.7565e-48	6.10261e-44	123
1	GRINA	0.124252	0.862	0.802	6.03884e-48	1.33694e-43	124
1	COMMD3	0.124121	0.897	0.866	2.80435e-46	6.20855e-42	125
1	CHST2	0.12357	0.875	0.79	6.80663e-50	1.50692e-45	126
1	LOC100229898	0.123545	0.993	0.99	5.46931e-46	1.21085e-41	Unresolved
1	RAD50	0.123153	0.687	0.587	6.14669e-40	1.36082e-35	127
1	PPFIBP1	0.122358	0.879	0.848	1.38832e-40	3.0736e-36	128
1	KDELR3	0.122333	0.72	0.595	6.05376e-56	1.34024e-51	129
1	VAMP8	0.122315	1	0.997	1.50202e-45	3.32533e-41	130
1	LOC100190483	0.122248	1	0.999	1.43782e-64	3.18319e-60	Unresolved
1	HEY1	0.122227	0.608	0.473	8.95676e-47	1.98294e-42	131
1	LOC115492747	0.121689	0.979	0.97	3.75828e-43	8.32045e-39	Unresolved
1	SELENOF	0.121498	1	1	1.45357e-73	3.21805e-69	Unresolved
1	ATP5PB	0.121238	0.903	0.868	2.2204e-48	4.91574e-44	Unresolved
1	NDUFA11	0.120992	1	1	2.65987e-72	5.88869e-68	132
1	CHAF1A	0.120339	0.944	0.932	1.62341e-40	3.59406e-36	133
1	ID3	0.120244	0.974	0.958	5.85714e-28	1.29671e-23	134
1	CAV1	0.119834	0.999	0.987	1.83305e-36	4.05819e-32	135
1	MKI67	0.119305	0.945	0.94	1.15168e-10	2.5497e-06	136
1	ANKRD12	0.119299	0.724	0.636	7.74329e-45	1.71429e-40	137
1	RNASEH2A	0.118841	0.922	0.892	4.68169e-45	1.03648e-40	138
1	CDC37	0.11863	0.998	0.997	1.18928e-51	2.63295e-47	139
1	LOC115491477	0.117942	0.996	0.997	2.91063e-45	6.44385e-41	Unresolved
1	CRADD	0.117819	0.797	0.721	3.25082e-46	7.19698e-42	140
1	PSMD7	0.117682	0.999	0.999	5.50335e-66	1.21839e-61	141
1	PSMG4	0.117504	0.995	0.989	1.09663e-45	2.42782e-41	142
1	SQSTM1	0.117471	0.893	0.862	1.43649e-32	3.18024e-28	143
1	CNPY3	0.117025	0.98	0.97	3.92501e-46	8.68957e-42	144
1	DDOST	0.116486	0.995	0.998	2.22978e-51	4.93651e-47	145
1	FUS	0.116477	0.8	0.728	3.12662e-45	6.92203e-41	146
1	NFIC	0.116429	0.988	0.987	2.07956e-36	4.60394e-32	147
1	LMNB2	0.116376	0.999	0.999	2.73868e-37	6.06316e-33	148
1	YPEL4	0.116331	0.905	0.876	7.53388e-33	1.66793e-28	149
1	PSMC2	0.116318	0.996	0.995	1.04338e-41	2.30995e-37	150
1	UBB	0.116308	1	1	8.55226e-47	1.89338e-42	151
1	EPHA3	0.11616	0.985	0.933	2.2535e-37	4.98902e-33	152
1	TTLL12	0.1159	0.765	0.683	3.28626e-50	7.27546e-46	153
1	PSIP1	0.11562	0.983	0.978	2.09438e-28	4.63674e-24	154
1	SUMO2	0.115506	1	1	7.35474e-70	1.62827e-65	155
1	CALU	0.115197	0.998	0.999	2.12149e-45	4.69676e-41	156
1	CHMP5	0.115189	0.987	0.979	2.43426e-44	5.38922e-40	157
1	SHCBP1	0.114867	0.863	0.855	2.40307e-18	5.32016e-14	158
1	ZNF385D	0.114722	0.49	0.334	1.06155e-54	2.35017e-50	159
1	CENPK	0.114546	0.997	0.994	7.5888e-43	1.68009e-38	160
1	DYNLT1	0.114516	0.989	0.979	3.17341e-44	7.02561e-40	161
1	AHRR	0.114505	0.645	0.48	5.39853e-54	1.19518e-49	162
1	CHEK1	0.114188	0.912	0.891	3.31967e-19	7.34943e-15	163
1	EPCAM	0.114187	0.554	0.39	3.27451e-63	7.24945e-59	164
1	C2H18orf21	0.113682	0.987	0.982	5.42749e-42	1.20159e-37	Unresolved
1	SND1	0.113649	0.97	0.966	9.76314e-38	2.16146e-33	165
1	YWHAZ	0.113534	1	0.999	1.1582e-58	2.56414e-54	166
1	LOC100189937	0.113265	0.981	0.982	4.94936e-44	1.09574e-39	Unresolved
1	SRPK2	0.113187	0.991	0.987	8.43701e-35	1.86787e-30	167
1	AK2	0.113018	1	0.999	2.08845e-51	4.62363e-47	168
1	SMARCD2	0.112991	0.838	0.772	5.76871e-42	1.27713e-37	169
1	CKS2	0.112912	0.92	0.926	1.52054e-05	0.336632
1	HMGN2	0.112747	0.99	0.992	3.93739e-20	8.71699e-16	170
1	NDFIP1	0.112547	0.999	0.997	3.93003e-48	8.70068e-44	171
1	MRPS28	0.112442	0.993	0.992	1.10875e-43	2.45466e-39	172
1	TXN	0.112301	1	1	2.04866e-65	4.53554e-61	173
1	RPA2	0.111363	0.994	0.994	2.99816e-38	6.63762e-34	174
1	TRAM1	0.111255	0.992	0.992	1.23807e-39	2.74097e-35	175
1	TMEM167B	0.111248	0.977	0.962	9.24235e-40	2.04616e-35	176
1	BSG	0.111168	0.999	0.999	8.09296e-45	1.7917e-40	177
1	WDR5	0.11097	0.972	0.973	3.56969e-41	7.90294e-37	178
1	LOC100221727	0.110878	0.965	0.959	2.23835e-44	4.95549e-40	Unresolved
1	ARPC1A	0.110646	0.985	0.979	1.05096e-46	2.32673e-42	179
1	RBM25	0.110598	0.976	0.97	1.6215e-34	3.58983e-30	180
1	MXD3	0.110084	0.585	0.532	2.91788e-17	6.45989e-13	181
1	MCM4	0.11008	0.908	0.881	3.87078e-22	8.56951e-18	182
1	DNAJC8	0.110027	0.997	0.997	2.8251e-44	6.2545e-40	183
1	MT-ND5	0.109966	1	1	1.06466e-61	2.35706e-57	Unresolved
1	GSN	0.109959	0.979	0.968	1.12009e-35	2.47976e-31	184
1	WDR83OS	0.109754	0.999	0.998	3.6256e-51	8.02672e-47	185
1	LOC115498434	0.109685	0.997	0.996	7.79461e-35	1.72565e-30	Unresolved
1	TALDO1	0.109268	0.994	0.995	9.07885e-40	2.00997e-35	186
1	LOC115490821	0.109258	0.77	0.697	4.68815e-41	1.03791e-36	Unresolved
1	CTSB	0.108977	0.938	0.918	1.57618e-36	3.4895e-32	187
1	ITM2A	0.108952	0.998	0.998	3.99562e-44	8.8459e-40	188
1	RAB13	0.1085	0.848	0.816	1.46704e-37	3.24789e-33	189
1	SNRPC	0.108002	1	1	2.96458e-54	6.56327e-50	190
1	LOC100223994	0.107761	0.518	0.49	0.000255748	1
1	RAD23A	0.107677	0.999	1	8.34167e-42	1.84676e-37	191
1	LOC100190123	0.107306	0.863	0.82	6.40852e-40	1.41878e-35	Unresolved
1	DAPK3	0.107028	0.96	0.952	2.03922e-30	4.51464e-26	192
1	EMC10	0.106947	0.975	0.964	1.69857e-37	3.76047e-33	193
1	GOLGB1	0.106923	0.945	0.921	1.87136e-30	4.143e-26	194
1	LOC105759173	0.106682	0.987	0.981	6.41172e-35	1.41949e-30	Unresolved
1	BNC2	0.106245	0.727	0.651	2.8505e-33	6.31073e-29	195
1	HEXIM1	0.106088	0.907	0.891	1.57344e-31	3.48344e-27	196
1	NUDCD1	0.105896	0.969	0.961	7.39765e-39	1.63777e-34	197
1	PTTG1IP	0.105834	0.958	0.917	1.76742e-38	3.91289e-34	198
1	PLEKHA1	0.105693	0.824	0.763	6.21035e-38	1.37491e-33	199
1	GPX4	0.105487	1	1	9.71784e-52	2.15143e-47	200
1	PPIA	0.105292	1	1	2.189e-127	4.84623e-123	201
1	HES4	0.104822	0.663	0.594	1.45247e-32	3.21562e-28	202
1	LOC100226877	0.10453	0.766	0.669	2.15979e-43	4.78155e-39	Unresolved
1	EPB41L2	0.104475	0.935	0.902	1.04827e-32	2.32077e-28	203
1	LOC100231936	0.10421	0.904	0.876	3.12371e-32	6.91558e-28	Unresolved
1	MT-lrRNA	0.104095	1	1	8.56004e-34	1.89511e-29	Unresolved
1	ATXN1	0.104068	0.878	0.842	5.5442e-31	1.22743e-26	204
1	ERC1	0.10405	0.816	0.77	5.84431e-31	1.29387e-26	205
1	MT-srRNA	0.103964	0.999	0.999	6.41572e-34	1.42038e-29	Unresolved
1	SGCD	0.103937	0.819	0.746	7.74668e-32	1.71504e-27	206
1	NRAS	0.103931	0.984	0.982	3.5534e-38	7.86687e-34	207
1	GINS1	0.10393	0.987	0.982	1.56015e-32	3.45403e-28	208
1	NDFIP2	0.103727	0.991	0.983	2.30054e-35	5.09316e-31	209
1	HAUS1	0.103473	0.973	0.973	2.58851e-36	5.73071e-32	210
1	DFFA	0.103403	0.992	0.987	1.44592e-33	3.20112e-29	211
1	SSR3	0.103237	0.999	0.999	7.84149e-41	1.73603e-36	212
1	UFC1	0.103094	0.972	0.964	3.78223e-30	8.37348e-26	213
1	ARPC3	0.102889	0.999	0.999	1.03188e-37	2.28447e-33	214
1	MICAL3	0.102885	0.772	0.737	1.05527e-25	2.33626e-21	215
1	GCLM	0.102855	0.775	0.706	2.07682e-34	4.59787e-30	216
1	SCAMP4	0.102831	0.922	0.915	5.96509e-33	1.32061e-28	217
1	LOC100230912	0.102775	0.93	0.921	2.36816e-22	5.24288e-18	Unresolved
1	ACYP2	0.102727	0.833	0.804	5.66822e-32	1.25489e-27	218
1	RFC3	0.102502	0.992	0.991	1.50042e-34	3.32177e-30	219
1	HELLS	0.102393	0.992	0.994	5.40438e-23	1.19648e-18	220
1	TMEM59	0.102261	0.985	0.982	7.70017e-39	1.70474e-34	221
1	RPSA	0.102174	1	1	1.34676e-56	2.98158e-52	222
1	TM2D2	0.101957	0.995	0.992	1.49836e-38	3.31721e-34	223
1	PSMA2	0.101735	0.996	0.996	1.28557e-38	2.84613e-34	224
1	HMGN5	0.101729	1	0.999	8.57714e-47	1.89889e-42	225
1	CNIH4	0.101299	0.996	0.991	3.56993e-42	7.90346e-38	226
1	BMP7	0.100991	0.84	0.799	8.75234e-31	1.93768e-26	227
1	LOC115495724	0.100952	0.907	0.869	1.92089e-34	4.25266e-30	Unresolved
1	TCEA1	0.100878	0.969	0.965	1.02697e-33	2.27361e-29	228
1	NPC2	0.100728	0.927	0.895	1.89192e-29	4.18852e-25	229
1	ELK4	0.100715	0.89	0.861	9.76868e-33	2.16269e-28	230
1	LOC115492093	0.100484	0.818	0.774	1.01513e-33	2.2474e-29	Unresolved
1	TMEM18	0.100289	0.972	0.974	2.38775e-34	5.28623e-30	231
1	LOC115493634	0.100014	0.353	0.187	2.62919e-57	5.82077e-53	Unresolved
1	FMN1	0.0997865	0.581	0.494	1.14243e-34	2.52923e-30
1	LOC100231722	0.0997299	0.966	0.963	3.90836e-34	8.65272e-30
1	GDI2	0.0996911	0.999	1	3.77903e-44	8.36639e-40
1	KRTCAP2	0.0995573	0.999	0.999	1.89068e-41	4.18578e-37
1	PPOX	0.0993933	0.767	0.738	1.20341e-25	2.66422e-21
1	KHDRBS3	0.0993048	0.804	0.752	7.82059e-34	1.7314e-29
1	FBLN7	0.0990886	0.65	0.584	1.01836e-26	2.25454e-22
1	LOC115491426	0.0987627	1	1	3.79117e-38	8.39327e-34
1	LOC115497467	0.09858	0.906	0.897	3.21714e-26	7.12242e-22
1	OTULIN	0.0983237	0.975	0.97	2.70588e-33	5.99055e-29
1	LOC115495863	0.0982769	0.579	0.524	2.35672e-17	5.21754e-13
1	RILPL2	0.0982392	0.858	0.829	2.07883e-31	4.60233e-27
1	AP2M1	0.0981878	0.999	1	2.73009e-48	6.04414e-44
1	LOC100190336	0.098052	0.98	0.973	4.94415e-30	1.09459e-25
1	SNX3	0.097859	0.982	0.984	9.64114e-34	2.13445e-29
1	CCDC155	0.0974723	0.893	0.883	1.48193e-25	3.28085e-21
1	PNN	0.0974232	0.982	0.981	2.10307e-28	4.65599e-24
1	HMOX1	0.0971663	0.763	0.718	2.01041e-20	4.45084e-16
1	AGRN	0.097006	0.989	0.986	1.91362e-30	4.23656e-26
1	MT-CYTB	0.0969273	1	1	6.95572e-51	1.53993e-46
1	GGCX	0.0969189	0.846	0.804	4.40112e-31	9.74365e-27
1	SEC61B	0.0968297	1	1	4.02533e-37	8.91168e-33
1	PHB	0.0968102	1	0.999	1.36859e-50	3.02992e-46
1	TMEM41A	0.0966049	0.94	0.932	3.29039e-27	7.28459e-23
1	DNER	0.0965772	0.983	0.975	8.98041e-27	1.98817e-22
1	SRSF5	0.0965283	0.861	0.855	3.29258e-18	7.28944e-14
1	PRKCSH	0.0963531	0.928	0.92	2.1541e-27	4.76896e-23
1	PMF1	0.0963364	0.749	0.719	1.62735e-14	3.60279e-10
1	IFI35	0.0962051	0.594	0.528	1.81941e-26	4.028e-22
1	SELENOT	0.0961463	1	1	1.79284e-44	3.96916e-40
1	LOC115490596	0.0958871	0.83	0.791	1.91868e-31	4.24777e-27
1	HMGXB4	0.0958454	0.994	0.995	1.10298e-28	2.44188e-24
1	TSC22D1	0.0957479	0.886	0.867	2.4574e-26	5.44045e-22
1	YEATS4	0.09558	0.931	0.929	2.00513e-32	4.43916e-28
1	NEDD1	0.0950887	0.975	0.978	2.24502e-29	4.97025e-25
1	ANAPC13	0.0950421	0.996	0.995	3.17929e-30	7.03864e-26
1	LIMS1	0.0949679	0.863	0.822	3.27524e-26	7.25106e-22
1	ATP23	0.0949433	0.96	0.959	1.20596e-31	2.66987e-27
1	PDCD6	0.094938	0.957	0.942	1.84738e-27	4.08992e-23
1	LOC100220983	0.0949345	0.563	0.447	2.46266e-37	5.45208e-33
1	USP39	0.0948816	0.939	0.931	2.12676e-32	4.70843e-28
1	ANXA1	0.0947272	0.601	0.5	4.66917e-29	1.03371e-24
1	PPIP5K2	0.0946755	0.957	0.952	7.99767e-25	1.7706e-20
1	SERINC3	0.0946094	0.967	0.952	5.59619e-31	1.23894e-26
1	LOC115493594	0.0945716	0.817	0.746	5.90272e-34	1.3068e-29
1	YIPF1	0.0944451	0.983	0.982	1.61764e-30	3.5813e-26
1	MED19	0.094372	0.949	0.933	4.7783e-29	1.05787e-24
1	FKBP8	0.094221	0.918	0.907	6.52869e-25	1.44539e-20
1	IFI30	0.0940604	0.719	0.652	7.59387e-27	1.68121e-22
1	GDA	0.0940517	0.741	0.668	6.54341e-29	1.44865e-24
1	B4GALT1	0.0940416	0.792	0.721	5.30916e-27	1.17539e-22
1	CPNE3	0.0939975	0.935	0.934	2.71908e-27	6.01977e-23
1	KIF4A	0.0939502	0.679	0.687	8.56867e-07	0.0189702
1	SMO	0.0938962	0.942	0.928	1.18531e-30	2.62415e-26
1	SMC3	0.093878	0.951	0.936	8.25545e-26	1.82767e-21
1	LAPTM4A	0.093753	0.981	0.976	4.83013e-27	1.06934e-22
1	FBRSL1	0.0937523	0.879	0.87	1.80555e-20	3.99731e-16
1	NUF2	0.0936935	0.979	0.981	4.04467e-15	8.95449e-11
1	CRELD2	0.0936413	0.99	0.989	9.94354e-27	2.2014e-22
1	ZNF503	0.093323	0.887	0.866	8.96375e-25	1.98448e-20
1	CSTB	0.093251	1	1	1.13583e-31	2.51462e-27
1	UBE2I	0.0932428	0.995	0.997	6.69833e-31	1.48294e-26
1	LOC115493314	0.0930598	0.948	0.942	2.02989e-24	4.49397e-20
1	PYCR1	0.0929932	0.978	0.98	1.0251e-26	2.26947e-22
1	GNAI3	0.0929861	0.98	0.976	4.09297e-34	9.06144e-30
1	CORO1B	0.0929264	0.978	0.975	2.67806e-27	5.92896e-23
1	PDIA4	0.0926132	0.995	0.994	7.04935e-31	1.56065e-26
1	LOC100229710	0.092419	1	0.999	3.38082e-11	7.48479e-07
1	UFD1	0.0923371	0.984	0.987	2.11647e-29	4.68564e-25
1	ZFP36L1	0.0922177	0.791	0.742	1.88497e-29	4.17314e-25
1	LOC115492743	0.0918061	0.996	0.994	3.28386e-27	7.27013e-23
1	ZNF704	0.0915616	0.948	0.942	1.66887e-22	3.69472e-18
1	DDX46	0.0914817	0.996	0.998	1.16082e-27	2.56995e-23
1	SNX2	0.0912188	0.965	0.961	6.401e-30	1.41712e-25
1	BUB3	0.090784	0.983	0.986	7.33833e-24	1.62463e-19
1	ATP5F1C	0.0907794	1	1	1.46782e-35	3.24961e-31
1	MT-COX3	0.0907344	1	1	4.89677e-39	1.0841e-34
1	RPA3	0.0907106	0.996	0.993	2.58855e-26	5.73079e-22
1	LOC100230391	0.0905812	0.892	0.861	1.11972e-28	2.47895e-24
1	RBX1	0.0902995	1	1	1.58338e-42	3.50545e-38
1	KLF6	0.0902089	0.972	0.96	1.84603e-22	4.08694e-18
1	PPA1	0.0900806	0.996	0.996	7.31587e-27	1.61966e-22
1	RAD52	0.0900143	0.642	0.55	1.47724e-35	3.27045e-31
1	SEPTIN7	0.0899724	0.999	0.998	3.96686e-22	8.78223e-18
1	PHF14	0.0899534	0.983	0.978	7.34852e-25	1.62689e-20
1	BRD4	0.089884	0.98	0.98	8.72154e-26	1.93086e-21
1	APP	0.0897258	0.997	0.993	4.67137e-31	1.0342e-26
1	BRD1	0.0895372	0.877	0.873	2.77325e-25	6.13969e-21
1	PACSIN2	0.0895241	0.937	0.906	6.60772e-29	1.46288e-24
1	CLSTN1	0.0893324	0.807	0.76	5.17864e-28	1.1465e-23
1	FERMT1	0.0892075	0.725	0.685	2.65932e-25	5.88747e-21
1	HDGFL2	0.0889601	0.937	0.926	5.65376e-24	1.25169e-19
1	AVEN	0.0889474	0.808	0.768	2.95242e-24	6.53636e-20
1	SVIL	0.0888984	0.775	0.736	4.24245e-20	9.39235e-16
1	EIF4A3	0.0888384	0.999	0.998	3.60287e-32	7.97639e-28
1	MAP1LC3B	0.0887977	0.986	0.985	3.24796e-26	7.19066e-22
1	SNRNP27	0.0887244	1	1	5.39172e-44	1.19367e-39
1	IER5L	0.0886215	0.876	0.838	7.20318e-24	1.59471e-19
1	MGST1	0.0885028	0.518	0.38	3.54192e-41	7.84146e-37
1	ETNK1	0.0885026	0.931	0.922	9.22863e-23	2.04313e-18
1	INTS11	0.088261	0.977	0.98	8.40509e-26	1.8608e-21
1	NUDT5	0.0881774	0.881	0.865	3.11818e-26	6.90334e-22
1	PSMA7	0.08806	1	0.999	2.7666e-25	6.12497e-21
1	ARL1	0.0879655	0.988	0.987	5.133e-26	1.13639e-21
1	SKP1	0.0879419	0.998	0.999	1.16106e-31	2.57048e-27
1	METRNL	0.0879417	0.869	0.799	1.28616e-35	2.84742e-31
1	PHLDB2	0.0879193	0.863	0.804	7.17523e-25	1.58852e-20
1	PSMD2	0.0879025	0.998	0.999	3.4567e-34	7.65279e-30
1	EMC7	0.0874605	0.991	0.99	3.40397e-25	7.53604e-21
1	GCAT	0.0874476	0.946	0.936	5.32775e-18	1.17951e-13
1	SOX4	0.0874246	0.997	0.995	3.90766e-16	8.65116e-12
1	UBE2G1	0.0872665	0.911	0.907	1.52253e-24	3.37072e-20
1	CHPF2	0.0871059	0.882	0.849	6.33833e-29	1.40324e-24
1	LOC115492162	0.0870288	0.994	0.993	2.52253e-22	5.58463e-18
1	KCNK5	0.0869087	0.701	0.629	2.01317e-25	4.45696e-21
1	BCL2L13	0.0868348	0.976	0.966	1.62568e-27	3.5991e-23
1	PRDX3	0.0868289	0.999	0.999	7.55387e-35	1.67235e-30
1	FAM172A	0.0867862	0.989	0.98	1.23218e-20	2.72793e-16
1	GABARAP	0.0867629	0.997	0.996	1.5099e-25	3.34277e-21
1	NUCKS1	0.0867104	1	1	1.81121e-16	4.00983e-12
1	HDAC1	0.0864898	0.918	0.909	5.4307e-24	1.2023e-19
1	EBF3	0.0864881	0.913	0.879	9.35922e-25	2.07204e-20
1	NDUFS7	0.086484	0.981	0.979	5.547e-24	1.22805e-19
1	PAIP2	0.0864037	0.994	0.993	2.08079e-27	4.60665e-23
1	ANXA5	0.0861605	0.989	0.981	1.84214e-25	4.07831e-21
1	BTG2	0.086098	0.528	0.453	5.24408e-23	1.16099e-18
1	DNAJB11	0.0860545	0.998	0.993	5.35488e-26	1.18552e-21
1	ERGIC2	0.0860038	0.99	0.992	1.29776e-24	2.87312e-20
1	FAM72A	0.0858048	0.569	0.569	0.000814875	1
1	HMG20B	0.0857803	0.828	0.799	6.79207e-21	1.5037e-16
1	JUN	0.0857554	0.992	0.982	3.90234e-26	8.63939e-22
1	DDT	0.0855724	0.964	0.957	4.06713e-28	9.00422e-24
1	MT-ND2	0.0855586	1	1	8.94515e-31	1.98037e-26
1	ZDHHC3	0.0855496	0.935	0.929	2.19764e-26	4.86535e-22
1	GNG7	0.085452	0.989	0.988	1.85334e-22	4.1031e-18
1	MAX	0.0853721	0.864	0.844	6.9581e-28	1.54045e-23
1	SLC2A12	0.0853146	0.726	0.657	8.59871e-27	1.90367e-22
1	SYF2	0.085138	0.999	0.997	4.58671e-33	1.01545e-28
1	LAMP1	0.0851323	0.985	0.981	1.28293e-25	2.84028e-21
1	YWHAQ	0.0850443	1	1	3.4566e-35	7.65258e-31
1	LOC101233994	0.0848626	0.662	0.593	2.44e-25	5.40191e-21
1	C1H12orf57	0.0847516	0.999	1	4.02768e-15	8.91688e-11
1	MTCH2	0.0846656	0.994	0.993	1.63289e-25	3.61505e-21
1	LOC115494095	0.0845294	1	1	5.68434e-29	1.25846e-24
1	NTAN1	0.0844662	0.891	0.876	6.37777e-27	1.41197e-22
1	SMC2	0.0844326	0.994	0.99	4.11951e-09	9.12019e-05
1	U2AF2	0.0843786	0.997	0.998	1.16348e-27	2.57582e-23
1	DHFR	0.0842161	0.94	0.933	4.25911e-20	9.42924e-16
1	ECM1	0.0841839	0.927	0.92	1.11667e-13	2.47219e-09
1	SMPD2	0.084066	0.696	0.648	9.79423e-23	2.16834e-18
1	LOC115496768	0.0839299	0.524	0.413	1.61347e-30	3.57207e-26
1	CTDSPL	0.0839266	0.958	0.951	3.2396e-19	7.17215e-15
1	KDELR2	0.083908	0.989	0.989	2.34713e-23	5.19631e-19
1	CRTAP	0.0838062	0.952	0.932	8.72321e-25	1.93123e-20
1	SSRP1	0.0837975	0.998	0.998	2.2372e-24	4.95293e-20
1	MRPL11	0.0837198	0.976	0.973	2.08044e-19	4.60589e-15
1	CDK7	0.0836375	0.963	0.956	5.7988e-23	1.2838e-18
1	NUP85	0.0835606	0.949	0.945	1.20528e-20	2.66838e-16
1	DGAT1	0.0834758	0.805	0.768	1.38084e-22	3.05705e-18
1	LOC100228478	0.0834378	0.959	0.948	4.55522e-19	1.00848e-14
1	COX6C	0.0834133	1	1	5.69516e-46	1.26085e-41
1	TPP1	0.0832355	0.822	0.81	2.25072e-20	4.98287e-16
1	TES	0.0831121	0.794	0.742	4.24968e-26	9.40838e-22
1	LOC115498066	0.0828367	0.928	0.915	8.49348e-23	1.88037e-18
1	EXOC7	0.0826813	0.909	0.901	2.7678e-23	6.12763e-19
1	ADGRA1	0.0826435	0.422	0.292	1.31266e-38	2.9061e-34
1	HINT2	0.082609	0.934	0.934	8.6348e-21	1.91166e-16
1	HES1	0.0825923	0.723	0.706	3.71313e-15	8.22049e-11
1	TIMP2	0.0824467	1	1	1.09002e-32	2.4132e-28
1	LOC115492001	0.0824119	0.995	0.998	7.95068e-25	1.7602e-20
1	HMGB1	0.0823684	1	1	2.87918e-31	6.37422e-27
1	ABCC5	0.0823509	0.577	0.505	1.15553e-26	2.55823e-22
1	SERPINE2	0.0823423	0.994	0.991	3.38711e-17	7.49873e-13
1	BCLAF1	0.0822914	0.926	0.923	6.91583e-18	1.5311e-13
1	LOC100224354	0.0821509	0.828	0.808	4.63049e-19	1.02514e-14
1	PSENEN	0.0821442	0.99	0.992	1.46392e-23	3.24097e-19
1	MID1IP1	0.0818313	0.915	0.896	7.39898e-20	1.63806e-15
1	PSMD12	0.081819	0.995	0.993	3.51591e-26	7.78386e-22
1	RAC1	0.0817209	1	0.999	1.02552e-30	2.2704e-26
1	PEX19	0.0814894	0.952	0.943	1.09598e-19	2.4264e-15
1	LOC115497506	0.0813978	0.777	0.772	1.91491e-14	4.23942e-10
1	COPS5	0.0813914	0.974	0.981	1.09854e-25	2.43206e-21
1	LOC100231852	0.0813253	0.997	0.995	3.11038e-25	6.88606e-21
1	RAB11FIP4	0.0813229	0.503	0.395	1.90575e-32	4.21913e-28
1	GLRX3	0.081279	0.996	0.995	3.07477e-27	6.80722e-23
1	AKR1A1	0.0812672	0.914	0.908	5.83751e-20	1.29237e-15
1	LOC115491452	0.0811562	0.94	0.935	1.64738e-22	3.64715e-18
1	CREG1	0.0811104	0.721	0.684	8.89086e-19	1.96835e-14
1	SSBP1	0.0810187	1	0.999	8.46124e-28	1.87324e-23
1	CUX1	0.0808907	0.949	0.942	5.57367e-19	1.23396e-14
1	LOC100230788	0.0808831	0.575	0.488	1.19234e-27	2.63972e-23
1	KIFBP	0.0807594	0.845	0.81	3.4801e-22	7.70459e-18
1	CLDN1	0.0807321	0.465	0.374	1.68325e-23	3.72654e-19
1	LOC115498160	0.0806887	0.999	0.999	2.02085e-29	4.47397e-25
1	RINT1	0.0806221	0.84	0.802	6.42387e-26	1.42218e-21
1	LOC100228774	0.0806166	0.98	0.968	3.60519e-24	7.98152e-20
1	CTHRC1	0.0804314	0.686	0.625	6.03882e-22	1.33693e-17
1	DNAJC2	0.0803969	0.986	0.99	6.22642e-19	1.37847e-14
1	TUBG1	0.0803728	0.96	0.963	1.28346e-18	2.84145e-14
1	STT3A	0.0803009	0.988	0.986	3.60943e-22	7.99092e-18
1	TMUB2	0.0800357	0.975	0.974	2.36496e-18	5.23578e-14
1	TCF7L2	0.0799537	0.967	0.969	4.60936e-17	1.02047e-12
1	ACTR6	0.0799492	0.908	0.898	1.51211e-18	3.34767e-14
1	NUDT21	0.0798922	0.995	0.998	6.74767e-29	1.49387e-24
1	LOC100218436	0.0798599	0.887	0.874	2.17513e-18	4.81552e-14
1	TMPO	0.0796645	0.968	0.971	1.17481e-16	2.6009e-12
1	CCN1	0.0795858	0.965	0.966	6.16145e-11	1.36408e-06
1	RFXANK	0.0795283	0.922	0.91	3.72761e-19	8.25255e-15
1	SDE2	0.0795012	0.997	0.996	2.67332e-27	5.91846e-23
1	CAVIN1	0.0794514	0.988	0.981	1.43995e-18	3.18791e-14
1	SOD2	0.0794297	0.97	0.969	2.22599e-22	4.92811e-18
1	SIRT6	0.0794229	0.806	0.774	1.79861e-21	3.98194e-17
1	AP3B1	0.0794141	0.907	0.896	1.32725e-23	2.9384e-19
1	SNRPA1	0.0794058	0.992	0.994	4.78011e-15	1.05827e-10
1	TMED2	0.0793427	1	1	1.04447e-31	2.31235e-27
1	LOC100227392	0.0792761	0.637	0.568	9.28678e-27	2.056e-22
1	GOLGA4	0.0791928	0.724	0.693	1.22241e-20	2.70629e-16
1	KLC4	0.079094	0.832	0.807	5.31032e-24	1.17565e-19
1	SRSF4	0.0789793	0.987	0.985	1.14891e-20	2.54357e-16
1	PITX1	0.0788293	0.965	0.95	2.26231e-17	5.00852e-13
1	RALA	0.0786219	0.978	0.977	1.02983e-18	2.27993e-14
1	RBBP6	0.0785616	0.967	0.973	1.34183e-16	2.97069e-12
1	TPR	0.0784477	0.981	0.98	2.31716e-15	5.12996e-11
1	TMEM254	0.0781804	0.851	0.826	2.12966e-20	4.71486e-16
1	MGAT2	0.0781523	0.964	0.962	4.60551e-19	1.01961e-14
1	BORCS6	0.0781178	0.896	0.886	3.38323e-14	7.49014e-10
1	FAM3C	0.0780725	0.956	0.951	6.06337e-22	1.34237e-17
1	ATP13A1	0.0779491	0.814	0.775	4.61481e-19	1.02167e-14
1	SLC35B1	0.0779075	0.998	0.998	2.53549e-27	5.61333e-23
1	LOC115498014	0.077891	0.977	0.971	6.70445e-20	1.4843e-15
1	SHTN1	0.0778789	0.964	0.946	1.11497e-16	2.46842e-12
1	KLHL36	0.0778386	0.971	0.964	6.09369e-18	1.34908e-13
1	BRCA1	0.0776731	0.678	0.617	1.19026e-16	2.63511e-12
1	GMNN	0.0776173	0.954	0.949	1.94745e-17	4.31146e-13
1	SAMM50	0.0775748	0.93	0.925	8.65202e-22	1.91547e-17
1	PSMG2	0.0775531	0.861	0.833	5.08575e-23	1.12593e-18
1	LOC100190416	0.0775049	0.999	0.999	4.35762e-29	9.64733e-25
1	RTF1	0.0774441	0.998	0.998	2.86735e-23	6.34803e-19
1	METTL9	0.0773696	0.87	0.854	1.67378e-20	3.70558e-16
1	LOC100219865	0.0773035	0.78	0.761	4.49867e-19	9.95961e-15
1	ARID5B	0.0771595	0.914	0.888	4.62163e-19	1.02318e-14
1	H2AFV	0.0770524	1	1	1.37733e-23	3.04928e-19
1	TXNDC5	0.0769655	0.846	0.819	2.58673e-21	5.72676e-17
1	RFC2	0.0769148	0.89	0.89	1.63146e-17	3.61188e-13
1	VAMP3	0.0767236	0.98	0.98	4.79036e-20	1.06054e-15
1	VDAC2	0.0766205	1	1	3.92273e-35	8.68454e-31
1	NDUFV2	0.0765881	0.996	0.997	3.94681e-25	8.73784e-21
1	AKR7A2	0.0764796	0.981	0.981	3.4759e-19	7.69529e-15
1	ACTR2	0.0764366	0.989	0.987	3.09264e-21	6.8468e-17
1	CA5A	0.076396	0.547	0.448	9.47637e-30	2.09797e-25
1	SMARCE1	0.0763929	0.994	0.993	3.69723e-21	8.18529e-17
1	DCAF13	0.0763094	0.985	0.988	4.95841e-20	1.09774e-15
1	ATAD5	0.0761465	0.823	0.821	1.00972e-11	2.23541e-07
1	SLC33A1	0.0760073	0.82	0.806	3.67699e-19	8.14048e-15
1	RBM22	0.0758657	0.987	0.985	2.69051e-20	5.95651e-16
1	PSMD10	0.07583	0.876	0.851	2.69361e-19	5.96338e-15
1	TXNL4A	0.0758265	0.929	0.925	3.88811e-20	8.60788e-16
1	TMBIM6	0.0757887	0.986	0.982	2.97352e-21	6.58308e-17
1	EEA1	0.0756052	0.875	0.876	4.11399e-17	9.10795e-13
1	HDAC5	0.075525	0.828	0.811	7.68684e-16	1.70179e-11
1	ARHGDIA	0.0753752	1	1	1.09655e-30	2.42764e-26
1	ATP5F1D	0.0752774	1	1	3.52988e-40	7.8148e-36
1	RAB5C	0.0752633	0.982	0.985	2.57932e-20	5.71036e-16
1	CDKN1C	0.0752559	0.913	0.875	5.80009e-21	1.28408e-16
1	ST13	0.0751475	0.992	0.993	4.91253e-19	1.08758e-14
1	DPYSL3	0.0751259	0.879	0.883	3.00464e-09	6.65198e-05
1	CCNF	0.0751212	0.556	0.523	8.01296e-09	0.000177399
1	ERLEC1	0.0750071	0.92	0.903	2.0103e-18	4.45061e-14
1	GJC2	0.0749799	0.668	0.578	4.38989e-23	9.71877e-19
1	ZFAND2A	0.0749533	0.605	0.549	3.05605e-17	6.76579e-13
1	SH3GL1	0.0748921	0.942	0.947	3.66422e-19	8.11221e-15
1	LOC115491348	0.074815	0.789	0.756	8.47553e-15	1.8764e-10
1	NIPSNAP1	0.0748129	0.854	0.843	1.31464e-17	2.91049e-13
1	LOC100232462	0.0747672	0.825	0.812	1.32625e-18	2.9362e-14
1	PGLS	0.0747073	0.68	0.639	7.68654e-20	1.70172e-15
1	SLC25A5	0.0745127	0.894	0.888	6.24003e-14	1.38148e-09
1	BZW2	0.0744314	0.967	0.965	1.79215e-16	3.96763e-12
1	DPCD	0.0744008	0.853	0.83	8.04068e-15	1.78013e-10
1	SYNE2	0.0742662	0.635	0.6	8.10891e-11	1.79523e-06
1	SUDS3	0.0741238	0.94	0.93	1.12667e-18	2.49435e-14
1	LOC105759010	0.0740344	0.637	0.619	1.07467e-09	2.37921e-05
1	CAMK2N2	0.0740312	0.884	0.883	3.47287e-17	7.68859e-13
1	DNAJA1	0.0740285	0.982	0.984	8.32837e-17	1.84382e-12
1	ARF1	0.0739655	1	0.999	1.10108e-24	2.43768e-20
1	MACROD2	0.0739643	0.802	0.769	2.75184e-21	6.09229e-17
1	CLSPN	0.0739458	0.787	0.766	1.56437e-11	3.46335e-07
1	TK1	0.0739399	0.901	0.89	2.6134e-08	0.000578581
1	SREK1	0.0738961	0.928	0.933	8.38337e-16	1.856e-11
1	COPS3	0.0738912	0.941	0.941	9.03017e-19	1.99919e-14
1	BUD31	0.0738286	1	0.999	6.41029e-27	1.41918e-22
1	PSMA6	0.0738015	0.999	1	1.22414e-28	2.71012e-24
1	HP1BP3	0.0737118	0.997	0.999	6.95556e-20	1.53989e-15
1	TIMM17A	0.0737062	0.998	0.998	6.61781e-25	1.46512e-20
1	RNPEP	0.0736717	0.821	0.795	4.64521e-16	1.0284e-11
1	CCDC80	0.0733278	0.91	0.859	1.95776e-25	4.33429e-21
1	IK	0.0732748	0.992	0.994	2.28568e-21	5.06026e-17
1	NUDT1	0.073224	0.637	0.59	3.90406e-17	8.6432e-13
1	DCTN2	0.0731096	0.979	0.978	7.05149e-17	1.56113e-12
1	MDFIC	0.0729718	0.791	0.774	5.91777e-20	1.31013e-15
1	PTPN2	0.0729557	0.948	0.948	1.02768e-17	2.27518e-13
1	RXYLT1	0.0728503	0.865	0.858	8.97e-17	1.98587e-12
1	PHF5A	0.0728451	0.995	0.993	9.09381e-23	2.01328e-18
1	TAF3	0.0728307	0.918	0.913	6.86293e-18	1.51938e-13
1	LOC115491620	0.0728272	0.659	0.603	5.06768e-23	1.12193e-18
1	C1AH12orf4	0.0727729	0.811	0.784	1.31365e-19	2.90829e-15
1	LUC7L	0.0727549	0.797	0.772	3.23978e-21	7.17254e-17
1	KARS1	0.0726624	0.965	0.965	5.18141e-18	1.14711e-13
1	SCPEP1	0.0726124	0.796	0.773	2.82215e-19	6.24796e-15
1	NDUFB8	0.0725222	1	1	1.19884e-35	2.65412e-31
1	ZNF516	0.0725183	0.598	0.529	2.47147e-19	5.47159e-15
1	SMPDL3A	0.0724572	0.658	0.595	1.09801e-22	2.43089e-18
1	HAUS5	0.0723945	0.831	0.83	5.2937e-16	1.17197e-11
1	RNF19B	0.0723388	0.562	0.498	3.5926e-18	7.95366e-14
1	LOC100190249	0.0723273	0.999	1	1.30619e-12	2.89177e-08
1	TAF11	0.0722459	0.989	0.989	1.01974e-19	2.25761e-15
1	LOC115497536	0.0722231	0.92	0.874	2.00767e-18	4.44479e-14
1	BECN1	0.0721553	0.973	0.972	1.45858e-15	3.22916e-11
1	ZNF622	0.0720441	0.787	0.757	5.69647e-22	1.26114e-17
1	CCDC186	0.071833	0.841	0.818	7.96908e-19	1.76427e-14
1	PTGES3	0.0717796	1	1	3.49897e-22	7.74638e-18
1	CBX1	0.0717581	0.956	0.948	8.74456e-15	1.93596e-10
1	LOC115491604	0.0716947	0.824	0.816	1.9491e-18	4.31512e-14
1	PDCD6IP	0.0716477	0.932	0.933	2.45063e-17	5.42546e-13
1	LOC105760510	0.0715997	0.935	0.935	1.00808e-15	2.23178e-11
1	LOC100219622	0.071523	0.849	0.839	1.6858e-17	3.73218e-13
1	TUBB4B	0.0714492	0.825	0.822	8.4004e-09	0.000185976
1	BCAR3	0.071195	0.687	0.644	1.14424e-20	2.53323e-16
1	P3H1	0.0711285	0.877	0.868	5.16952e-18	1.14448e-13
1	TMEM50A	0.0710887	1	1	2.25609e-31	4.99475e-27
1	CCT2	0.0710595	0.999	0.999	4.33295e-16	9.59272e-12
1	UQCR11	0.0710521	0.998	0.999	8.8985e-20	1.97004e-15
1	MVD	0.0709676	0.984	0.983	2.56457e-15	5.67769e-11
1	DEK	0.0706491	0.939	0.935	2.31035e-15	5.11488e-11
1	NDUFA5	0.0706471	1	0.999	1.26581e-21	2.80238e-17
1	MGST3	0.0705603	0.996	0.99	3.0169e-19	6.67912e-15
1	GPR37L1	0.0704918	0.321	0.187	4.51251e-41	9.99025e-37
1	LOC101233796	0.070475	0.912	0.894	1.38097e-18	3.05732e-14
1	THOC2	0.0704414	0.976	0.98	1.11204e-18	2.46194e-14
1	LOC100219615	0.0702609	0.959	0.957	6.97912e-18	1.54511e-13
1	NCSTN	0.0702541	0.932	0.933	1.3901e-16	3.07755e-12
1	KMT2E	0.0702135	0.935	0.931	2.9794e-16	6.5961e-12
1	ATP6V0C	0.0701298	0.997	0.996	8.58462e-17	1.90055e-12
1	PHF10	0.0701191	0.632	0.588	9.55695e-18	2.11581e-13
1	ACBD6	0.0699604	0.846	0.829	1.4964e-17	3.31289e-13
1	DNAL4	0.0699466	0.874	0.869	9.58822e-16	2.12274e-11
1	RAB21	0.0699109	0.968	0.974	5.94435e-17	1.31602e-12
1	ARF6	0.0699077	0.998	0.999	2.86126e-18	6.33455e-14
1	CASP8AP2	0.0697763	0.837	0.836	2.15708e-11	4.77555e-07
1	E2F6	0.069764	0.863	0.857	2.68942e-15	5.95411e-11
1	MYO9B	0.0697458	0.751	0.701	3.63979e-19	8.05814e-15
1	METTL26	0.069724	0.783	0.77	4.89963e-14	1.08473e-09
1	DCTN3	0.069659	1	0.999	3.58592e-25	7.93886e-21
1	PSMB4	0.0696297	1	1	2.04734e-25	4.5326e-21
1	RPAP3	0.0694132	0.926	0.923	1.09268e-15	2.41908e-11
1	GAPDH	0.0694029	1	1	1.75971e-36	3.89583e-32
1	WDR45B	0.0693052	0.971	0.974	1.07463e-16	2.37913e-12
1	EVI5	0.0692906	0.963	0.957	3.28896e-15	7.28142e-11
1	B4GALT7	0.0692128	0.955	0.956	1.98621e-13	4.39727e-09
1	CD81	0.0691572	0.999	0.999	1.15743e-15	2.56244e-11
1	ADIPOR1	0.0691327	0.937	0.93	8.69584e-17	1.92517e-12
1	SPC25	0.0688879	0.987	0.99	5.13745e-10	1.13738e-05
1	CXXC5	0.0688527	0.868	0.85	2.63085e-14	5.82444e-10
1	LOC115498559	0.0688413	0.669	0.625	6.8823e-20	1.52367e-15
1	NONO	0.0688164	0.992	0.993	1.93173e-16	4.27665e-12
1	THRAP3	0.0688074	0.995	0.997	7.44007e-16	1.64716e-11
1	LOC115497475	0.0687587	0.877	0.873	5.10897e-16	1.13107e-11
1	SPAG7	0.0686903	0.893	0.884	5.57217e-16	1.23362e-11
1	ATAD2	0.0685968	0.849	0.833	9.02004e-15	1.99695e-10
1	MGAT3	0.0685941	0.368	0.268	4.86431e-27	1.07691e-22
1	LOC115491502	0.0685634	0.721	0.699	3.21368e-16	7.11476e-12
1	SDF2L1	0.0685135	0.985	0.984	4.43843e-17	9.82623e-13
1	AHR	0.0684797	0.368	0.265	2.68307e-25	5.94006e-21
1	DSP	0.068455	0.268	0.15	6.44802e-35	1.42753e-30
1	WBP11	0.0683855	0.999	0.999	1.17753e-21	2.60694e-17
1	GM2A	0.0683438	0.987	0.985	7.73632e-16	1.71274e-11
1	RAP1A	0.0683372	0.6	0.513	5.37668e-24	1.19034e-19
1	PLEKHA5	0.0682896	0.501	0.425	9.39492e-21	2.07994e-16
1	LOC115491757	0.06826	0.892	0.889	3.06927e-14	6.79507e-10
1	AMOT	0.0682475	0.739	0.708	4.36938e-15	9.67336e-11
1	DST	0.0682117	0.863	0.837	1.91473e-13	4.23903e-09
1	MTF2	0.0681645	0.876	0.879	1.00496e-13	2.22489e-09
1	ICE1	0.0681614	0.746	0.72	1.14791e-15	2.54136e-11
1	PABPC1	0.0681309	1	1	2.044e-22	4.5252e-18
1	LOC115492709	0.0680724	0.887	0.87	4.16793e-12	9.22738e-08
1	SNX17	0.0680402	0.894	0.895	2.46313e-16	5.45312e-12
1	EIF3D	0.068017	0.997	0.995	5.93995e-17	1.31505e-12
1	NSL1	0.0679355	0.805	0.781	8.55498e-18	1.89399e-13
1	C1R	0.0678308	0.583	0.555	1.47352e-08	0.000326223
1	MTPN	0.0678279	0.996	0.996	1.19359e-18	2.64248e-14
1	MRPL2	0.0678197	0.964	0.962	9.43712e-16	2.08928e-11
1	RABGGTA	0.0677585	0.898	0.9	2.28466e-13	5.058e-09
1	HSBP1	0.0676914	1	1	9.55573e-24	2.11554e-19
1	APEX1	0.0676842	0.887	0.89	4.37734e-13	9.69099e-09
1	COPB2	0.0676457	0.993	0.992	3.15118e-16	6.9764e-12
1	NDUFA6	0.0675693	0.992	0.991	4.77744e-17	1.05768e-12
1	RBBP8	0.0675304	0.785	0.774	9.6656e-13	2.13987e-08
1	LOC100231488	0.0674962	0.936	0.945	7.50294e-09	0.000166108
1	PPP2R1A	0.0673228	0.993	0.991	9.44609e-16	2.09127e-11
1	MRPL42	0.0672766	0.943	0.943	4.47003e-18	9.8962e-14
1	TAOK3	0.0672512	0.719	0.696	5.24899e-16	1.16207e-11
1	FYTTD1	0.0672365	0.932	0.926	5.32037e-16	1.17788e-11
1	SPEN	0.0672028	0.949	0.961	1.32962e-13	2.94365e-09
1	LOC115492057	0.0672006	0.685	0.648	4.73729e-17	1.04879e-12
1	LOC100224265	0.0672004	1	1	1.66734e-17	3.69132e-13
1	HOXA3	0.0671943	0.424	0.328	1.20163e-24	2.66029e-20
1	SRSF7	0.0669863	0.969	0.966	2.85706e-13	6.32524e-09
1	LOC115491349	0.0669595	0.833	0.829	8.91366e-13	1.97339e-08
1	ETFB	0.0669309	0.913	0.923	1.25375e-11	2.77568e-07
1	SLC9A1	0.0668186	0.934	0.925	8.79405e-18	1.94692e-13
1	GEMIN6	0.0668102	0.748	0.727	5.88874e-14	1.30371e-09
1	SMC4	0.0667847	0.939	0.945	3.26397e-06	0.072261
1	JUP	0.0666313	0.911	0.906	2.82058e-14	6.24448e-10
1	GPATCH11	0.0666184	1	0.999	8.26902e-26	1.83068e-21
1	AIP	0.0665746	0.826	0.815	8.13319e-16	1.80061e-11
1	CTCF	0.066548	0.986	0.987	3.73975e-13	8.27942e-09
1	RBM34	0.0664306	0.994	0.99	5.90039e-17	1.30629e-12
1	ERP44	0.0663231	0.931	0.931	1.0136e-16	2.244e-12
1	LOC115491802	0.0663017	0.92	0.924	1.42888e-14	3.16341e-10
1	PPP1CA	0.066048	0.998	0.998	5.52435e-19	1.22304e-14
1	NDST1	0.0659538	0.821	0.793	2.85016e-17	6.30996e-13
1	LZIC	0.0658801	0.985	0.988	1.72145e-17	3.81113e-13
1	TBL1XR1	0.0658382	0.788	0.787	1.33284e-13	2.95077e-09
1	CHERP	0.0657982	0.856	0.855	3.63502e-14	8.04758e-10
1	DAP	0.0657597	0.849	0.852	7.05126e-13	1.56108e-08
1	DYNC1LI1	0.0656334	0.9	0.896	1.01752e-14	2.25268e-10
1	NUP37	0.0655951	0.978	0.977	4.03583e-13	8.93493e-09
1	NDUFB6	0.0655881	1	1	2.90131e-26	6.42321e-22
1	KIFC1	0.0655486	0.951	0.957	1.01512e-08	0.000224738
1	LOC115491703	0.0655265	0.877	0.865	2.84721e-15	6.30345e-11
1	MAPKAPK2	0.0655111	0.92	0.917	3.90478e-15	8.6448e-11
1	NETO2	0.0654466	0.47	0.369	1.2577e-21	2.78443e-17
1	HEXB	0.0654383	0.754	0.73	7.77528e-17	1.72137e-12
1	HOXA5	0.0653916	0.585	0.53	4.42669e-17	9.80024e-13
1	C11H16orf87	0.0653607	0.873	0.856	5.09614e-15	1.12823e-10
1	KAT7	0.0653406	0.643	0.605	6.5746e-18	1.45555e-13
1	FBXO7	0.0653098	0.739	0.72	3.02692e-14	6.70129e-10
1	CAPZA2	0.065167	0.992	0.988	2.76536e-18	6.12224e-14
1	PLPP2	0.0651335	0.818	0.787	1.03328e-12	2.28758e-08
1	COASY	0.0650614	0.854	0.857	3.10788e-13	6.88054e-09
1	C28H19orf25	0.0650412	0.932	0.934	1.44408e-15	3.19704e-11
1	EIF3H	0.0649552	0.993	0.994	2.1941e-14	4.85753e-10
1	LOC115493037	0.0649116	0.631	0.581	8.72993e-17	1.93272e-12
1	GUCD1	0.0648405	0.948	0.941	3.18474e-15	7.05069e-11
1	RBFA	0.0647455	0.917	0.91	5.09435e-12	1.12784e-07
1	SEMA6A	0.064683	0.33	0.218	7.92067e-30	1.75356e-25
1	GTPBP4	0.0646711	0.931	0.943	8.88404e-13	1.96684e-08
1	TOMM40L	0.0646021	0.749	0.71	5.6424e-16	1.24917e-11
1	RALBP1	0.0645878	0.997	0.998	8.12765e-16	1.79938e-11
1	SEMA3A	0.0645721	0.277	0.171	4.18371e-28	9.26231e-24
1	YIF1B	0.0645224	0.949	0.954	4.4468e-14	9.84478e-10
1	PRKAG1	0.0644441	0.876	0.877	6.03143e-14	1.3353e-09
1	CAMSAP3	0.0644428	0.586	0.516	1.22486e-20	2.71173e-16
1	TWF1	0.0644251	0.768	0.742	6.22098e-17	1.37726e-12
1	PARP1	0.0643915	0.985	0.985	1.73878e-12	3.84948e-08
1	XBP1	0.0643741	0.982	0.983	1.99152e-07	0.00440902
1	KIF20B	0.0643654	0.703	0.723	0.00334433	1
1	USP1	0.0643396	0.915	0.911	2.37535e-11	5.25879e-07
1	HOOK3	0.0642237	0.983	0.983	1.56e-14	3.45368e-10
1	BCKDK	0.0640569	0.737	0.711	1.84855e-14	4.0925e-10
1	PRR7	0.0638589	0.956	0.953	3.20704e-11	7.10007e-07
1	SAP18	0.0638461	1	1	5.05666e-24	1.11949e-19
1	KRR1	0.0637247	0.99	0.99	3.13987e-17	6.95136e-13
1	IPO9	0.0636904	0.766	0.739	3.8732e-14	8.57489e-10
1	LOC101234064	0.0636882	0.489	0.42	4.67817e-17	1.0357e-12
1	F2RL1	0.0636717	0.648	0.589	2.36629e-17	5.23872e-13
1	RAVER1	0.0635497	0.717	0.685	2.06406e-17	4.56963e-13
1	TSHZ3	0.0635334	0.48	0.391	2.21472e-20	4.90316e-16
1	LOC115492015	0.0635314	0.964	0.966	2.5508e-12	5.64721e-08
1	DNMT1	0.0633875	0.592	0.55	7.96763e-13	1.76395e-08
1	ATRX	0.063359	0.999	0.999	8.9916e-15	1.99065e-10
1	SCP2	0.0632569	0.985	0.983	4.65889e-15	1.03143e-10
1	JUND	0.0631738	0.987	0.986	5.6464e-16	1.25006e-11
1	RRP36	0.0631296	0.935	0.938	2.0307e-14	4.49576e-10
1	DONSON	0.0631196	0.459	0.407	8.22819e-15	1.82164e-10
1	HSPA8	0.0631071	1	1	2.78738e-13	6.17099e-09
1	CTSZ	0.0630303	0.817	0.789	7.43796e-15	1.64669e-10
1	VPS13D	0.0630217	0.648	0.615	4.41956e-12	9.78445e-08
1	NDUFS6	0.0629589	0.998	0.998	3.32348e-17	7.35786e-13
1	GMDS	0.0629238	0.711	0.692	7.9053e-14	1.75015e-09
1	PGM3	0.0628718	0.727	0.694	1.3858e-16	3.06802e-12
1	PYGO2	0.0626814	0.809	0.8	3.75546e-14	8.31421e-10
1	PRPF19	0.0626784	0.982	0.98	1.16298e-12	2.57472e-08
1	PRSS23	0.0626734	0.748	0.641	6.16624e-28	1.36514e-23
1	HAX1	0.0626153	0.977	0.975	9.75848e-14	2.16043e-09
1	LOC100229572	0.0624467	0.839	0.836	2.00236e-14	4.43303e-10
1	PRDX4	0.0624328	1	1	4.47824e-17	9.91436e-13
1	TAF1A	0.0624014	0.918	0.918	1.75939e-15	3.89511e-11
1	PSMD11	0.0623532	0.966	0.971	1.11452e-13	2.46743e-09
1	LOC115492601	0.0623459	0.811	0.808	3.21991e-12	7.12856e-08
1	LSM12	0.0623365	0.9	0.887	1.10714e-14	2.4511e-10
1	POLR2H	0.062261	0.995	0.993	6.92188e-15	1.53244e-10
1	SEPTIN2	0.0621553	0.993	0.993	1.57077e-14	3.47752e-10
1	LOC115491780	0.0621356	0.787	0.778	7.45865e-15	1.65127e-10
1	TMEM97	0.0621186	0.948	0.953	1.53241e-13	3.39259e-09
1	PSMC5	0.0620592	0.997	0.997	3.69424e-16	8.17867e-12
1	TOP2B	0.0619222	0.85	0.849	9.32432e-14	2.06431e-09
1	VPS29	0.0618779	0.991	0.991	1.05854e-16	2.34349e-12
1	LOC100219145	0.0618749	0.366	0.25	2.84901e-30	6.30741e-26
1	CZH9orf64	0.0618368	0.656	0.615	1.09083e-14	2.41499e-10
1	MRPS16	0.0618277	0.999	1	4.00898e-17	8.87548e-13
1	LOC115490595	0.0615653	0.591	0.526	2.92225e-19	6.46957e-15
1	ATP6V0B	0.0614785	0.969	0.968	1.07956e-14	2.39004e-10
1	OLFML3	0.0614655	0.595	0.533	1.94919e-14	4.31532e-10
1	POP4	0.0613539	0.855	0.849	1.45571e-13	3.22281e-09
1	BRI3	0.0613442	1	1	1.88203e-21	4.16663e-17
1	KIAA2026	0.0613403	0.729	0.719	4.44691e-13	9.84501e-09
1	TEF	0.0612347	0.731	0.705	6.67753e-16	1.47834e-11
1	PSMD9	0.0611695	0.937	0.941	2.23023e-12	4.9375e-08
1	SNRPA	0.0611646	0.939	0.931	1.47741e-11	3.27083e-07
1	PBX1	0.0611423	0.984	0.988	6.04697e-12	1.33874e-07
1	NDUFA12	0.0611072	0.999	0.999	5.07011e-18	1.12247e-13
1	UBR7	0.0609829	0.944	0.951	4.04818e-11	8.96227e-07
1	SF3B4	0.0609729	0.994	0.995	3.16104e-13	6.99823e-09
1	DSTN	0.0609155	1	1	7.71406e-37	1.70782e-32
1	CHD3	0.0608832	0.786	0.766	6.00378e-15	1.32918e-10
1	DNAJC1	0.0607781	0.764	0.732	8.88608e-15	1.96729e-10
1	MLF2	0.0607761	0.994	0.995	3.99916e-12	8.85374e-08
1	HMGA2	0.0607009	0.567	0.511	1.51029e-15	3.34362e-11
1	ARSB	0.0606138	0.691	0.656	1.78253e-15	3.94635e-11
1	DLD	0.0605159	0.884	0.884	5.75729e-12	1.27461e-07
1	MT-ND3	0.0604658	0.962	0.974	2.55579e-10	5.65826e-06
1	POLE2	0.0602213	0.742	0.742	6.12839e-11	1.35676e-06
1	NAP1L1	0.060205	1	1	6.35985e-17	1.40801e-12
1	SLC25A3	0.0601922	0.998	1	2.08062e-17	4.60629e-13
1	TMEM101	0.0601171	0.823	0.805	3.15459e-12	6.98394e-08
1	LOC100223923	0.0600659	0.913	0.924	2.15117e-11	4.76248e-07
1	EVL	0.0599933	0.968	0.96	3.16455e-19	7.00599e-15
1	NOL12	0.0599683	0.911	0.904	7.88626e-12	1.74594e-07
1	NUP43	0.0599556	0.727	0.703	7.14842e-13	1.58259e-08
1	LOC115491335	0.0599413	0.689	0.653	5.23495e-17	1.15897e-12
1	CEP290	0.0598823	0.625	0.574	6.76224e-15	1.49709e-10
1	VAT1	0.0598386	0.992	0.986	1.03755e-12	2.29704e-08
1	SMDT1	0.0597546	1	1	5.14584e-20	1.13924e-15
1	CETN3	0.0597525	0.961	0.957	5.44262e-12	1.20494e-07
1	SLC29A1	0.0596364	0.363	0.286	4.2928e-18	9.50384e-14
1	PSMA3	0.0595143	0.999	1	1.42179e-17	3.14771e-13
1	LOC100230612	0.0595098	0.902	0.885	1.03804e-13	2.29813e-09
1	DCPS	0.0594154	0.937	0.941	3.11561e-12	6.89765e-08
1	MEA1	0.0592519	0.987	0.991	1.23036e-13	2.7239e-09
1	C22H2orf68	0.0592127	0.995	0.996	1.16933e-12	2.58878e-08
1	SRRM1	0.0591971	0.993	0.995	2.57422e-11	5.69907e-07
1	LOC100227173	0.0591662	0.975	0.982	2.27749e-10	5.04214e-06
1	P4HB	0.059028	0.994	0.993	5.81362e-10	1.28708e-05
1	OSBPL8	0.0589948	0.755	0.751	8.71924e-13	1.93035e-08
1	LOC115493503	0.0589788	0.286	0.246	9.69857e-08	0.00214717
1	NCLN	0.0589626	0.91	0.897	3.24438e-14	7.18272e-10
1	TET1	0.0588367	0.629	0.591	1.47789e-12	3.2719e-08
1	LOC115492830	0.0588056	0.787	0.751	8.51466e-13	1.88506e-08
1	LMF2	0.058777	0.91	0.902	3.97768e-12	8.80619e-08
1	PRPF38A	0.0587053	0.924	0.918	8.23751e-14	1.8237e-09
1	LOC115490529	0.0586861	0.984	0.99	8.09031e-13	1.79111e-08
1	HIGD1A	0.0586354	0.735	0.709	1.53565e-12	3.39978e-08
1	MCM10	0.0584973	0.566	0.54	3.6255e-10	8.02651e-06
1	PCSK5	0.0583971	0.577	0.515	1.71813e-16	3.80377e-12
1	KCNMA1	0.0582573	0.589	0.537	2.47291e-13	5.47478e-09
1	FAM92A	0.0582333	0.863	0.853	2.83331e-12	6.27266e-08
1	CCT4	0.0581772	1	1	7.78189e-19	1.72283e-14
1	LAMP2	0.058065	0.925	0.924	9.33391e-11	2.06643e-06
1	BHLHE41	0.0580483	0.524	0.404	7.34963e-24	1.62713e-19
1	NME2	0.0580447	1	1	4.92256e-36	1.0898e-31
1	CRTC1	0.0580238	0.683	0.676	5.72463e-11	1.26738e-06
1	HAUS8	0.0579592	0.656	0.64	2.13088e-12	4.71755e-08
1	LOC115492164	0.0579048	0.954	0.951	1.03224e-14	2.28528e-10
1	TMED10	0.0579019	0.997	0.999	4.75292e-13	1.05225e-08
1	COX6A1	0.0578866	1	1	1.53674e-23	3.4022e-19
1	SRI	0.0578842	0.952	0.951	1.27358e-11	2.81957e-07
1	NDUFAF2	0.0578568	0.927	0.923	1.37297e-10	3.03962e-06
1	CFAP36	0.0578384	0.873	0.866	3.85043e-11	8.52447e-07
1	XAB2	0.0577942	0.824	0.806	9.93238e-14	2.19893e-09
1	RSU1	0.0577685	0.947	0.931	2.47903e-14	5.48832e-10
1	DERL3	0.057685	0.699	0.671	1.46533e-11	3.2441e-07
1	CCDC88A	0.0576788	0.864	0.879	6.61909e-09	0.00014654
1	LOC105758668	0.0576705	0.622	0.585	5.7607e-12	1.27536e-07
1	CHST14	0.057604	0.925	0.918	1.06563e-09	2.3592e-05
1	PMPCB	0.0575581	0.847	0.84	5.64523e-12	1.2498e-07
1	STK38	0.0575522	0.613	0.574	3.22504e-15	7.13993e-11
1	PDE6D	0.0575083	0.951	0.956	2.86448e-11	6.34168e-07
1	PITHD1	0.0574979	0.982	0.984	6.17231e-13	1.36649e-08
1	PHF3	0.0574625	0.965	0.97	1.42605e-09	3.15714e-05
1	SRSF3	0.057341	0.999	0.999	1.12604e-11	2.49293e-07
1	HIRIP3	0.0572254	0.716	0.691	1.03332e-11	2.28767e-07
1	DTYMK	0.0572057	0.984	0.989	4.39321e-12	9.72613e-08
1	LOC115492155	0.0571977	0.682	0.663	2.30496e-11	5.10295e-07
1	LOC115492856	0.0571934	0.998	0.997	1.8679e-12	4.13535e-08
1	ZNF652	0.0571221	0.854	0.861	1.32466e-10	2.93266e-06
1	NT5DC2	0.0571005	0.799	0.788	9.04602e-10	2.0027e-05
1	KNTC1	0.0570725	0.647	0.633	1.1261e-09	2.49308e-05
1	MIA2	0.0570423	0.79	0.785	6.39826e-11	1.41651e-06
1	PHLDA2	0.0570384	0.948	0.935	1.30861e-11	2.89714e-07
1	KCTD2	0.0570042	0.959	0.965	6.09102e-11	1.34849e-06
1	MRPS22	0.0569616	0.933	0.93	1.62193e-12	3.5908e-08
1	NUP107	0.0569598	0.885	0.885	3.79425e-13	8.4001e-09
1	TSTD3	0.0569453	0.838	0.831	8.99513e-13	1.99143e-08
1	TRIM59	0.0569334	0.687	0.657	9.34661e-12	2.06925e-07
1	PPT1	0.0569051	0.832	0.843	1.48568e-10	3.28915e-06
1	LDB1	0.0568796	0.831	0.828	1.19377e-10	2.64289e-06
1	PDE5A	0.0566197	0.245	0.152	1.52101e-24	3.36736e-20
1	WNK1	0.0566172	0.871	0.866	1.34889e-12	2.98631e-08
1	TRAFD1	0.0565542	0.883	0.869	7.77231e-12	1.72071e-07
1	SIRT1	0.0565322	0.88	0.889	1.44265e-10	3.19388e-06
1	CCND2	0.0564907	0.563	0.512	1.54779e-10	3.42665e-06
1	MOB3A	0.0564035	0.81	0.797	1.22156e-12	2.70441e-08
1	FAM185A	0.056403	0.7	0.677	1.55688e-12	3.44677e-08
1	LOC115492113	0.0562106	0.638	0.611	1.77449e-11	3.92854e-07
1	LOC115491971	0.0562106	0.676	0.639	6.4141e-13	1.42002e-08
1	CCT5	0.0561976	0.998	0.999	6.78744e-09	0.000150267
1	LOC115491797	0.0561334	0.937	0.937	3.61044e-11	7.99314e-07
1	GINS2	0.0560811	0.951	0.939	9.40858e-06	0.208297
1	SLC25A16	0.0560564	0.649	0.617	9.19028e-14	2.03464e-09
1	TMEM171	0.0560014	0.435	0.367	8.18062e-17	1.81111e-12
1	NCOR1	0.0558965	0.84	0.827	6.82911e-11	1.5119e-06
1	NUDT8	0.0558892	0.82	0.808	5.49529e-12	1.2166e-07
1	BRIX1	0.0558104	0.963	0.964	1.29792e-09	2.87347e-05
1	ING3	0.0557213	0.624	0.58	3.53472e-15	7.82552e-11
1	FAM104A	0.055672	0.991	0.996	6.15318e-14	1.36225e-09
1	LOC101233052	0.05558	0.665	0.636	4.47015e-13	9.89646e-09
1	RP9	0.0555765	0.863	0.867	2.58264e-10	5.71771e-06
1	LYST	0.0555207	0.409	0.337	5.64286e-16	1.24927e-11
1	CENPL	0.0555195	0.803	0.799	1.70869e-09	3.78287e-05
1	ST14	0.0554968	0.617	0.574	8.36067e-14	1.85097e-09
1	LOC100190436	0.0554541	0.979	0.981	6.33747e-12	1.40305e-07
1	PRPF8	0.0554133	0.958	0.955	9.65045e-11	2.13651e-06
1	LOC100228206	0.0553727	0.835	0.777	2.34317e-14	5.18755e-10
1	NDC80	0.0553091	0.786	0.79	1.1323e-06	0.025068
1	KTN1	0.0553034	0.836	0.833	2.02667e-08	0.000448685
1	SLC25A11	0.0552682	0.942	0.937	2.7397e-12	6.06542e-08
1	TMEM173	0.0552498	0.275	0.171	2.73887e-29	6.06357e-25
1	SERINC1	0.0552399	0.91	0.901	1.95379e-13	4.32549e-09
1	NUDT16L1	0.0552364	1	0.999	1.56358e-15	3.46162e-11
1	CERS5	0.0552192	0.708	0.693	1.7078e-10	3.7809e-06
1	LUC7L3	0.0551977	0.937	0.943	1.8827e-09	4.16812e-05
1	BRD3	0.0551646	0.568	0.531	6.35037e-11	1.40591e-06
1	TAF7L	0.055164	0.937	0.935	7.5827e-12	1.67873e-07
1	THAP5	0.0550823	0.802	0.784	4.16923e-14	9.23026e-10
1	RPN2	0.0550541	0.987	0.99	8.3231e-13	1.84265e-08
1	NKAPD1	0.0550514	0.788	0.772	3.0764e-12	6.81084e-08
1	GPNMB	0.0550381	0.135	0.068	2.93635e-21	6.50078e-17
1	DECR2	0.0550283	0.868	0.869	2.55744e-08	0.000566191
1	TAF12	0.0549646	0.993	0.997	1.53808e-14	3.40515e-10
1	JADE2	0.0549553	0.442	0.398	4.02288e-11	8.90626e-07
1	LOC100218870	0.0549448	0.9	0.906	9.80846e-13	2.1715e-08
1	LOC115497484	0.0549225	0.576	0.546	7.71488e-12	1.708e-07
1	CDC123	0.0548485	0.79	0.769	9.83916e-14	2.17829e-09
1	COPG2	0.0547778	0.862	0.851	6.37885e-12	1.41221e-07
1	EXOSC5	0.0547557	0.991	0.995	6.29517e-12	1.39369e-07
1	OTUD5	0.0547245	0.817	0.814	6.22127e-10	1.37733e-05
1	JTB	0.0546962	0.988	0.991	2.69354e-12	5.96323e-08
1	NAA20	0.0545187	0.986	0.984	5.71599e-11	1.26546e-06
1	LOC115491813	0.0545078	0.812	0.81	3.99735e-08	0.000884974
1	CLU	0.0545009	0.755	0.755	1.62725e-06	0.0360256
1	MSH6	0.0544549	0.825	0.822	2.04566e-06	0.0452888
1	DDX5	0.0544362	1	1	2.6221e-20	5.80507e-16
1	LOC100218920	0.0544316	0.506	0.471	1.44958e-10	3.20923e-06
1	PGD	0.0544142	0.878	0.882	3.51508e-08	0.000778204
1	CPT1B	0.054316	0.553	0.502	2.99635e-12	6.63362e-08
1	SECISBP2	0.0543009	0.978	0.987	4.8233e-11	1.06783e-06
1	CBX6	0.0542997	0.945	0.942	3.15187e-06	0.0697792
1	C25H1orf43	0.0542495	0.917	0.927	3.89627e-11	8.62595e-07
1	MED10	0.0541717	0.856	0.853	7.56518e-11	1.67486e-06
1	C16H16orf58	0.0541616	0.671	0.652	3.47546e-11	7.69432e-07
1	UCHL5	0.0541414	0.99	0.991	4.88723e-12	1.08198e-07
1	LOC100229139	0.0540788	0.205	0.14	5.96006e-15	1.3195e-10
1	USP14	0.0540694	0.903	0.916	1.18282e-08	0.000261864
1	ELP3	0.054067	0.807	0.802	1.06426e-09	2.35617e-05
1	LOC100224332	0.054031	0.525	0.46	3.74728e-16	8.2961e-12
1	ST3GAL2	0.0539727	0.79	0.772	4.71847e-12	1.04462e-07
1	LOC100232199	0.0538435	0.708	0.706	6.57791e-12	1.45628e-07
1	JARID2	0.0538266	0.288	0.198	2.85733e-22	6.32585e-18
1	POC1B	0.0537603	0.476	0.421	4.87875e-14	1.08011e-09
1	DENND2A	0.0537412	0.765	0.743	1.76025e-10	3.89701e-06
1	MCRIP1	0.0536431	0.978	0.974	4.54584e-10	1.0064e-05
1	LLPH	0.0536196	0.993	0.994	1.73294e-11	3.83655e-07
1	SH3BGRL3	0.0536035	0.979	0.964	8.29907e-09	0.000183733
1	MIA3	0.0535314	0.784	0.772	1.95184e-11	4.32117e-07
1	SF3A3	0.0535088	0.981	0.987	1.03161e-11	2.28388e-07
1	LOC115491976	0.0534347	0.63	0.613	1.86011e-10	4.1181e-06
1	CBX3	0.0533893	0.99	0.985	2.20149e-11	4.87388e-07
1	POLR2F	0.0533233	0.988	0.991	1.53336e-11	3.3947e-07
1	TRA2A	0.0533046	0.934	0.938	9.80663e-10	2.17109e-05
1	MT-ND4	0.0533012	1	1	2.96845e-17	6.57185e-13
1	SLC43A3	0.0532543	0.677	0.646	5.84637e-11	1.29433e-06
1	VRK2	0.0532531	0.706	0.696	3.23578e-09	7.16369e-05
1	UBLCP1	0.0531938	0.784	0.773	3.38484e-13	7.4937e-09
1	BPTF	0.053065	0.945	0.951	1.66181e-09	3.67909e-05
1	ATP5PD	0.0530232	1	1	6.85737e-21	1.51815e-16
1	MEPCE	0.0529857	0.784	0.766	3.04856e-10	6.74921e-06
1	MOCS2	0.0529851	0.907	0.914	7.16746e-10	1.5868e-05
1	ECHDC3	0.0529639	0.687	0.663	3.50287e-10	7.75501e-06
1	CRAMP1	0.0529423	0.799	0.797	3.03099e-10	6.7103e-06
1	SLC25A17	0.0528088	0.664	0.639	2.96392e-12	6.56182e-08
1	LIX1L	0.0526408	0.9	0.903	9.67515e-09	0.000214198
1	P4HA2	0.0526077	0.754	0.694	7.33073e-16	1.62295e-11
1	LOC100228107	0.0525954	0.975	0.981	5.29054e-09	0.000117127
1	TAOK2	0.0525445	0.413	0.354	3.45432e-13	7.64753e-09
1	RYR3	0.0525385	0.223	0.113	8.58046e-37	1.89963e-32
1	INO80C	0.052496	0.747	0.732	9.93432e-10	2.19936e-05
1	COMMD1	0.0524173	0.99	0.995	3.82729e-10	8.47324e-06
1	DNAJC19	0.0524011	0.884	0.885	9.90083e-10	2.19194e-05
1	VPS4A	0.0523762	0.966	0.965	7.30474e-10	1.6172e-05
1	SPIN1	0.0523592	0.941	0.948	4.31377e-10	9.55026e-06
1	CDC45	0.0523314	0.589	0.56	2.63777e-09	5.83976e-05
1	RUNX2	0.0522426	0.767	0.743	9.42952e-09	0.00020876
1	SLC38A2	0.052239	0.903	0.907	6.39643e-07	0.0141611
1	U2SURP	0.0521663	0.945	0.949	4.66121e-08	0.00103195
1	LOC100219698	0.0521405	0.621	0.59	2.24504e-12	4.97029e-08
1	RYK	0.0521299	0.832	0.828	1.59127e-11	3.52291e-07
1	SS18	0.0521002	0.863	0.862	6.42229e-11	1.42183e-06
1	MPP6	0.0520623	0.782	0.775	6.94485e-08	0.00153752
1	EFHD1	0.0519832	0.907	0.909	2.92619e-13	6.4783e-09
1	LOC100217869	0.0519758	0.837	0.833	1.00987e-10	2.23575e-06
1	RNF185	0.0517102	0.921	0.932	4.7698e-11	1.05599e-06
1	LOC100219794	0.051701	0.84	0.848	3.9677e-08	0.000878409
1	GRHPR	0.0516449	0.616	0.589	3.9903e-11	8.83412e-07
1	ACADM	0.0516106	0.979	0.984	3.55879e-10	7.87881e-06
1	CCDC50	0.0516078	0.965	0.95	1.00263e-09	2.21972e-05
1	KIAA1522	0.0515477	0.43	0.372	4.53182e-13	1.0033e-08
1	ZBTB7A	0.0515207	0.761	0.746	1.54532e-09	3.42117e-05
1	ELAC1	0.0515129	0.475	0.43	1.13611e-10	2.51524e-06
1	MFSD1	0.0514522	0.603	0.561	2.62605e-13	5.81381e-09
1	FKBP9	0.051441	0.952	0.94	5.01203e-10	1.10961e-05
1	LOC100232471	0.0514223	0.938	0.95	5.71099e-08	0.00126436
1	RSF1	0.0514086	0.859	0.859	1.25472e-08	0.000277783
1	CERT1	0.0513923	0.698	0.667	2.05171e-12	4.54228e-08
1	CREB3L1	0.051377	0.799	0.776	4.34909e-10	9.62846e-06
1	CNOT4	0.051364	0.738	0.728	2.92541e-11	6.47656e-07
1	UBALD1	0.0513565	0.92	0.906	1.2513e-05	0.277026
1	GFPT1	0.0511626	0.915	0.895	1.5683e-09	3.47205e-05
1	SF3A1	0.0511623	0.973	0.974	1.16959e-10	2.58935e-06
1	PSMD13	0.0511579	0.998	0.999	8.13642e-13	1.80132e-08
1	NFIL3	0.0511351	0.857	0.854	1.80364e-11	3.99307e-07
1	SNW1	0.0511253	0.947	0.949	4.19609e-09	9.28972e-05
1	KIAA1143	0.0510837	0.786	0.794	1.18673e-09	2.62731e-05
1	CCNL2	0.0510437	0.81	0.826	3.61172e-08	0.000799599
1	LOC115491994	0.0509867	0.731	0.714	5.92039e-10	1.31072e-05
1	PTEN	0.0508946	0.984	0.986	1.7816e-09	3.94429e-05
1	TIMM21	0.0508614	0.642	0.631	4.58593e-10	1.01528e-05
1	SCARB1	0.0508358	0.625	0.587	4.48976e-11	9.93988e-07
1	UBFD1	0.0508076	0.89	0.896	1.8285e-09	4.04812e-05
1	TCERG1	0.0507733	0.981	0.988	2.24491e-10	4.97002e-06
1	RABAC1	0.0507615	0.736	0.726	1.96432e-08	0.000434881
1	ZFHX3	0.0507138	0.619	0.599	2.30392e-09	5.10065e-05
1	ELAVL1	0.0506498	0.968	0.969	3.48608e-10	7.71784e-06
1	DMD	0.0506018	0.929	0.935	1.27066e-05	0.281311
1	BMF	0.0505447	0.262	0.2	2.64728e-12	5.86082e-08
1	ISCA1	0.0505414	0.988	0.992	3.26112e-11	7.21979e-07
1	NPR1	0.0505294	0.558	0.535	2.63395e-08	0.000583131
1	DERA	0.0505155	0.459	0.392	3.7415e-16	8.2833e-12
1	PSMC1	0.0504733	0.995	0.993	1.8496e-10	4.09483e-06
1	ATF3	0.0504021	0.317	0.256	1.63002e-11	3.60869e-07
1	POLR2E	0.0503977	0.998	0.999	3.79843e-10	8.40934e-06
1	LOC100190410	0.0503797	0.639	0.641	3.47651e-08	0.000769664
1	EIF2D	0.0503663	0.812	0.819	8.68057e-10	1.92179e-05
1	PHF20L1	0.0503535	0.807	0.803	6.09867e-09	0.000135018
1	GNG5	0.0503138	1	1	9.29256e-15	2.05728e-10
1	APTX	0.0503106	0.868	0.861	6.20103e-10	1.37285e-05
1	EP300	0.0503035	0.871	0.872	4.42998e-08	0.000980752
1	DECR1	0.0502899	0.857	0.86	5.06774e-09	0.000112195
1	GCC2	0.0502626	0.852	0.857	3.36846e-07	0.00745744
1	LOC115495779	0.0502511	0.121	0.092	2.80927e-05	0.621944
1	UBA2	0.0502509	0.99	0.992	1.77433e-08	0.000392818
1	LOC115491806	0.0502474	0.889	0.905	2.14589e-09	4.75079e-05
1	LOC100231669	0.0502275	0.327	0.244	2.68916e-19	5.95354e-15
1	MED21	0.0502094	0.982	0.988	4.44586e-14	9.84269e-10
1	LOC100222254	0.050205	1	1	7.28567e-22	1.61297e-17
1	GPR180	0.0502021	0.732	0.729	1.27318e-08	0.000281869
1	MRPS30	0.0501897	0.962	0.968	3.83108e-10	8.48164e-06
1	LOC115492044	0.0501342	0.702	0.694	5.26038e-09	0.00011646
1	CNOT8	0.050096	0.628	0.595	4.70961e-12	1.04266e-07
1	RNPC3	0.050082	0.575	0.553	6.56669e-09	0.00014538
1	LOC100190229	0.0500778	0.735	0.72	3.33071e-10	7.37385e-06
1	MEX3A	0.050072	0.667	0.638	3.41837e-09	7.56792e-05
1	TATDN3	0.0500403	0.752	0.753	7.06434e-10	1.56397e-05
1	LOC115491708	0.0499717	0.988	0.99	4.17367e-11	9.24008e-07
1	MAPK1	0.0499362	0.947	0.949	1.72017e-09	3.80829e-05
1	RBM33	0.0498977	0.757	0.757	2.74251e-08	0.000607165
1	AIMP2	0.049894	1	0.999	2.62723e-12	5.81643e-08
1	HS6ST2	0.0498492	0.822	0.819	2.37236e-08	0.000525216
1	SLC35A1	0.0498302	0.627	0.602	8.9932e-11	1.99101e-06
1	CEP83	0.049809	0.579	0.56	7.7396e-09	0.000171347
1	CCDC77	0.0498078	0.455	0.395	1.39991e-13	3.09927e-09
1	ACAT1	0.049807	0.975	0.982	8.66687e-09	0.000191876
1	CDKN1B	0.0497506	0.947	0.92	4.17038e-20	9.23281e-16
1	LRP6	0.0497497	0.531	0.477	2.33571e-13	5.17103e-09
1	RSBN1L	0.0497417	0.836	0.826	4.96886e-10	1.10006e-05
1	EIF3L	0.0496254	0.999	0.998	5.253e-11	1.16296e-06
1	TMCO1	0.0495725	0.987	0.988	1.88825e-09	4.18039e-05
1	CACUL1	0.0494897	0.668	0.645	2.60566e-13	5.76866e-09
1	MYLIP	0.0494446	0.347	0.281	2.59882e-13	5.75352e-09
1	MRPL18	0.049396	0.996	0.995	1.47868e-09	3.27364e-05
1	RRP8	0.049372	0.969	0.978	2.05466e-07	0.00454882
1	FBLIM1	0.0493264	0.508	0.477	1.68995e-08	0.000374138
1	TBC1D15	0.0493093	0.602	0.566	1.77538e-11	3.93051e-07
1	EP400	0.0492945	0.842	0.846	4.50896e-08	0.000998239
1	LOC100219971	0.0492915	0.997	0.998	1.04137e-11	2.30549e-07
1	MTX1	0.0492379	0.802	0.799	1.53977e-09	3.4089e-05
1	TMEM132A	0.0492377	0.737	0.735	2.52286e-08	0.000558536
1	NRG1	0.0492369	0.835	0.81	4.94459e-10	1.09468e-05
1	ZBTB10	0.0491588	0.604	0.578	4.58124e-11	1.01424e-06
1	GNB1	0.0491458	0.998	0.998	9.0733e-11	2.00874e-06
1	HNRNPH3	0.0491061	1	1	1.1909e-10	2.63653e-06
1	DBNL	0.0491012	0.821	0.827	1.1699e-08	0.000259005
1	YAF2	0.0490363	0.991	0.992	2.47404e-11	5.47727e-07
1	TGS1	0.0490235	0.775	0.772	2.52925e-08	0.00055995
1	LOC115498115	0.0489955	0.958	0.964	4.14487e-09	9.17632e-05
1	LOC105760369	0.0489794	0.603	0.591	7.21245e-08	0.00159676
1	NDUFA1	0.0489756	0.994	0.995	7.71678e-09	0.000170842
1	B4GALNT4	0.048877	0.615	0.586	5.21282e-09	0.000115407
1	ANKIB1	0.0488752	0.817	0.798	3.39227e-09	7.51015e-05
1	FANCG	0.0487818	0.531	0.499	4.98833e-10	1.10437e-05
1	PPP1R2	0.0487698	0.875	0.88	5.54412e-07	0.0122741
1	RHEB	0.0486808	0.998	0.997	7.29668e-10	1.61541e-05
1	ALG6	0.0486637	0.837	0.846	1.38376e-07	0.0030635
1	LOC100223824	0.0486145	0.415	0.363	1.56218e-10	3.45851e-06
1	FNBP1L	0.0486042	0.663	0.64	4.64335e-10	1.02799e-05
1	ZNF830	0.0485912	0.831	0.835	4.15518e-10	9.19915e-06
1	PIM3	0.048588	0.783	0.757	1.25108e-11	2.76976e-07
1	SERP1	0.0485842	0.999	1	2.40694e-13	5.32873e-09
1	RASSF8	0.0485745	0.59	0.558	3.70044e-10	8.1924e-06
1	MEIS1	0.0485409	0.711	0.691	1.4791e-07	0.00327458
1	LOC100225218	0.0484692	0.414	0.354	8.09329e-13	1.79177e-08
1	ANKRD46	0.0484418	0.774	0.78	1.13301e-07	0.00250838
1	CLTB	0.0483958	0.996	0.997	3.69035e-10	8.17007e-06
1	SAP130	0.0483956	0.695	0.684	1.72112e-09	3.81039e-05
1	OAF	0.0483847	0.748	0.714	4.51801e-09	0.000100024
1	KXD1	0.0483444	0.9	0.901	7.03131e-10	1.55666e-05
1	LOC115498528	0.0483321	0.59	0.569	6.24854e-07	0.0138336
1	RB1CC1	0.0483084	0.816	0.81	1.1454e-08	0.000253579
1	VPS26A	0.0482489	0.928	0.922	8.74711e-09	0.000193652
1	MORC2	0.0482416	0.871	0.876	1.95586e-07	0.00433008
1	PPP2CA	0.0482307	0.971	0.975	8.4947e-09	0.000188064
1	LOC100220322	0.0482184	0.461	0.421	7.45569e-10	1.65061e-05
1	ATP5IF1	0.0481967	1	1	3.35843e-19	7.43524e-15
1	CBFB	0.0481944	0.758	0.748	2.38224e-09	5.27405e-05
1	MPND	0.0481628	0.438	0.386	2.75571e-11	6.10087e-07
1	ARG2	0.0481359	0.368	0.317	1.15427e-10	2.55544e-06
1	CCZ1	0.0481052	0.925	0.926	9.46377e-08	0.00209518
1	NUP205	0.0480733	0.839	0.843	9.49755e-09	0.000210266
1	MRPL3	0.048016	0.948	0.941	5.47864e-09	0.000121292
1	C1GALT1C1	0.0480019	0.512	0.469	1.37184e-12	3.03711e-08
1	ANKRD26	0.0478788	0.62	0.614	1.2591e-06	0.0278751
1	LOC100223864	0.0478582	0.97	0.97	1.84829e-07	0.00409194
1	DOT1L	0.0477892	0.567	0.524	1.05083e-10	2.32643e-06
1	SNX7	0.0477611	0.722	0.691	7.06623e-11	1.56439e-06
1	LOC115491345	0.0476957	0.994	0.996	8.60257e-10	1.90452e-05
1	CHKB	0.0476838	0.697	0.694	2.04261e-09	4.52214e-05
1	PCCB	0.0476646	0.792	0.788	1.60893e-10	3.56201e-06
1	STUB1	0.047634	0.944	0.944	2.44183e-08	0.000540596
1	SBNO1	0.0476105	0.931	0.944	1.02116e-07	0.00226075
1	MBOAT1	0.0475861	0.573	0.54	1.44803e-09	3.20579e-05
1	EAPP	0.0475854	0.728	0.728	2.28112e-08	0.000505016
1	PSMD1	0.0475816	0.998	0.997	7.45537e-11	1.65055e-06
1	DYNLL1	0.0475506	1	1	1.65884e-13	3.6725e-09
1	ADIPOR2	0.0475413	0.925	0.916	2.54599e-07	0.00563656
1	CCDC84	0.0475386	0.663	0.657	2.74676e-08	0.000608106
1	C5H11orf74	0.0475251	0.634	0.619	5.82333e-08	0.00128923
1	SNX5	0.047426	0.661	0.642	5.08129e-08	0.00112495
1	TPRKB	0.0474119	0.852	0.851	8.87075e-09	0.00019639
1	ESF1	0.047397	0.939	0.942	1.07785e-09	2.38625e-05
1	SWAP70	0.0473912	0.746	0.726	8.6907e-09	0.000192403
1	COL19A1	0.047374	0.224	0.127	4.49684e-27	9.95555e-23
1	BFAR	0.0473727	0.786	0.775	2.21339e-09	4.90023e-05
1	NDUFB5	0.0473267	1	0.999	6.39499e-14	1.41579e-09
1	IRF1	0.0473124	0.379	0.326	1.81416e-10	4.01637e-06
1	TBC1D22B	0.0473087	0.496	0.456	1.85104e-10	4.09803e-06
1	SMG9	0.0472559	0.707	0.704	5.13794e-07	0.0113749
1	IER3IP1	0.0472429	0.968	0.965	2.41033e-09	5.33622e-05
1	TTC1	0.04722	0.902	0.911	4.43044e-09	9.80855e-05
1	SLC9A3R1	0.0471251	0.516	0.472	2.07628e-09	4.59667e-05
1	PNISR	0.0471218	0.949	0.953	1.52421e-06	0.0337445
1	SOX9	0.0471169	0.319	0.274	1.71694e-07	0.00380113
1	IGF2BP2	0.0471016	0.531	0.464	1.49953e-13	3.31982e-09
1	DRAM2	0.0470804	0.807	0.814	3.49215e-08	0.000773128
1	EI24	0.0470429	0.993	0.995	1.56708e-09	3.46936e-05
1	WSB2	0.0470188	0.982	0.986	2.10478e-06	0.0465978
1	SERTAD2	0.0469971	0.903	0.896	4.28125e-08	0.000947825
1	GCNA	0.0469795	0.581	0.555	5.4086e-08	0.00119741
1	SCYL1	0.0469674	0.738	0.739	4.15938e-07	0.00920845
1	MRTFB	0.0469624	0.704	0.7	1.46852e-08	0.000325115
1	SDHA	0.0469442	0.969	0.973	5.08374e-09	0.000112549
1	MED8	0.0469427	0.779	0.778	9.56873e-10	2.11842e-05
1	LOC115491705	0.0469109	0.416	0.367	4.29531e-11	9.50938e-07
1	YARS2	0.0468824	0.935	0.946	7.91476e-07	0.0175225
1	SH3KBP1	0.0468779	0.617	0.587	6.41316e-08	0.00141981
1	CEPT1	0.0468707	0.612	0.583	1.467e-10	3.24779e-06
1	PLBD2	0.0468381	0.757	0.761	8.19582e-08	0.00181447
1	TXNDC17	0.0468222	1	1	2.86491e-15	6.34262e-11
1	TRANK1	0.0467967	0.543	0.505	1.21543e-10	2.69084e-06
1	SPOUT1	0.0467806	0.618	0.596	1.689e-09	3.73927e-05
1	SDR16C5	0.0467563	0.239	0.148	9.27399e-25	2.05317e-20
1	PLOD2	0.0467337	0.99	0.986	3.9718e-13	8.79316e-09
1	MSH2	0.04671	0.84	0.841	8.53839e-06	0.189031
1	LOC115491630	0.0466675	0.991	0.991	1.24413e-08	0.000275438
1	PIGP	0.0466475	0.828	0.839	6.58978e-07	0.0145891
1	PGAP3	0.0466138	0.782	0.802	2.22874e-06	0.049342
1	LOC100222291	0.0466049	0.983	0.981	3.01857e-07	0.00668281
1	RNMT	0.0465865	0.641	0.636	1.5546e-08	0.000344174
1	CTSA	0.046551	0.878	0.872	9.62023e-07	0.0212982
1	ZNF451	0.046479	0.756	0.744	6.19262e-08	0.00137098
1	BORCS8	0.0464694	1	1	1.37394e-14	3.04176e-10
1	ZW10	0.046456	0.525	0.489	1.44594e-10	3.20116e-06
1	LOC100228431	0.0464346	0.772	0.776	2.69501e-05	0.596649
1	NME6	0.046434	0.672	0.671	6.24089e-07	0.0138167
1	PSAP	0.0463758	0.998	0.996	7.45238e-09	0.000164988
1	C26H1orf74	0.046342	0.433	0.386	5.36806e-11	1.18844e-06
1	PLEKHB2	0.0462631	0.792	0.789	6.61434e-09	0.000146435
1	LOC115493050	0.0462501	0.972	0.977	1.0627e-07	0.00235271
1	LOC100218173	0.0461733	0.941	0.96	5.74893e-05	1
1	CAP1	0.0461397	0.987	0.993	1.73354e-09	3.83789e-05
1	MTCL1	0.0461254	0.542	0.498	1.79855e-09	3.98181e-05
1	KMT2C	0.0461069	0.886	0.897	9.46412e-07	0.0209526
1	RBM23	0.046093	0.827	0.842	5.0504e-08	0.00111811
1	POLDIP3	0.0460372	0.832	0.829	1.11754e-08	0.000247411
1	GLE1	0.0460361	0.496	0.456	4.68355e-11	1.03689e-06
1	LOC115497508	0.0460092	0.427	0.377	4.25967e-11	9.43047e-07
1	TMEM53	0.0459682	0.68	0.658	1.76361e-09	3.90445e-05
1	LOC115495554	0.0458935	0.695	0.683	1.75215e-07	0.00387908
1	CTDP1	0.0458759	0.552	0.518	1.56696e-09	3.4691e-05
1	TMEM263	0.0458614	0.874	0.872	3.52637e-07	0.00780704
1	CHMP1A	0.0458049	0.786	0.777	1.15657e-08	0.000256053
1	MARCKSL1	0.0457489	0.206	0.14	1.13512e-14	2.51303e-10
1	ATF7IP	0.0457456	0.533	0.504	6.38308e-08	0.00141315
1	PHIP	0.0457441	0.689	0.683	1.43369e-06	0.0317404
1	ZNF462	0.0456723	0.585	0.556	3.15198e-08	0.000697817
1	GPX1	0.0456606	1	1	6.56473e-09	0.000145337
1	SMARCB1	0.0456515	0.99	0.993	7.80865e-11	1.72876e-06
1	LOC100219136	0.0456439	0.435	0.365	6.77514e-14	1.49995e-09
1	CDC6	0.0456352	0.848	0.849	6.14191e-05	1
1	EIF2S1	0.0456325	0.995	0.995	1.0027e-07	0.00221988
1	TRAPPC6B	0.0455814	0.912	0.918	2.31845e-07	0.00513282
1	POLR1E	0.0455697	0.873	0.88	1.68799e-07	0.00373705
1	ALYREF	0.0455609	1	0.999	1.57924e-13	3.49627e-09
1	OLFML2B	0.0455442	0.914	0.896	9.70081e-12	2.14766e-07
1	EMC8	0.0455242	0.976	0.98	2.1941e-07	0.00485752
1	LOC115492127	0.0455122	0.41	0.36	2.89519e-11	6.40966e-07
1	MT-COX2	0.0454911	1	1	5.79792e-15	1.2836e-10
1	PARD6G	0.0454691	0.441	0.378	1.88902e-13	4.1821e-09
1	COL18A1	0.0454613	0.599	0.581	2.84764e-07	0.00630439
1	CPPED1	0.045431	0.451	0.401	1.11137e-11	2.46045e-07
1	UNG	0.04543	0.533	0.513	0.000331781	1
1	HOXC6	0.0454171	0.397	0.344	1.53104e-11	3.38957e-07
1	LOC100227175	0.0453412	0.794	0.796	1.86556e-08	0.000413017
1	NKTR	0.0453392	0.74	0.733	1.25876e-07	0.00278677
1	PARK7	0.0453245	0.978	0.982	1.71569e-08	0.000379836
1	PITPNB	0.0452184	0.987	0.99	1.15113e-07	0.00254849
1	ADI1	0.0452109	0.711	0.709	4.25991e-07	0.00943101
1	CHCHD3	0.0451387	0.96	0.971	1.39739e-07	0.00309367
1	UBE2D1	0.0451247	0.726	0.72	1.90796e-09	4.22403e-05
1	IMPAD1	0.0451242	0.87	0.872	2.72289e-07	0.0060282
1	GNA11	0.0451229	0.966	0.97	2.06675e-07	0.00457557
1	CCDC34	0.0450905	0.536	0.509	2.16784e-08	0.000479939
1	LASP1	0.0450513	0.996	0.984	1.01571e-09	2.24868e-05
1	PLPP1	0.0450399	0.619	0.616	1.57092e-05	0.347787
1	MUL1	0.0449948	0.742	0.721	3.02046e-09	6.687e-05
1	LOC100190731	0.0449648	0.302	0.242	1.0952e-11	2.42467e-07
1	RAB18	0.0449468	0.824	0.829	2.98849e-08	0.000661622
1	BLVRA	0.0449277	0.26	0.174	9.42498e-21	2.0866e-16
1	PCDH15	0.0449266	0.356	0.264	5.27098e-17	1.16694e-12
1	MPST	0.0448945	0.515	0.48	1.89439e-09	4.19399e-05
1	MRPS33	0.0448438	1	0.999	5.04497e-10	1.11691e-05
1	CD9	0.0447898	0.671	0.647	7.50882e-08	0.00166238
1	GSTZ1	0.0447724	0.885	0.886	2.1929e-07	0.00485487
1	RMDN1	0.0447551	0.897	0.902	5.62793e-06	0.124597
1	PRPF38B	0.044743	0.889	0.901	3.41567e-07	0.00756196
1	RRBP1	0.0447183	0.915	0.917	3.27227e-06	0.0724447
[truncated: 29,177 more rows]

## Sheet: Supplementary Table 6
Supplementary Table 6. GO Term analysis of human orthologs of CFS414 passage 24 scRNAseq cluster gene markers
[truncated: 290 more rows]

[truncated: 3 more sheets: Supplementary Table 7, Supplementary Table 8, Supplementary Table 9]
